# Supplementary material for: Identification of the immune-associated characteristics and predictive biomarkers of keratoconus based on single-cell RNA-sequencing and bulk RNA-sequencing
Source: Front Immunol. 2023 Oct 27;14:1220646. doi: 10.3389/fimmu.2023.1220646 (PMC10641680; doi:10.3389/fimmu.2023.1220646)
Supplement: Supplementary file 1 [file DataSheet_1.csv]

Gene	PTS	PTS_Rest	Identy	Score	Pvalue	Padj	LogFC	Change
AL133444.1	0.0038515855693927333	0.013726180300668711	KC	-1.7680103778839111	0.07705917715083241	0.14323924433850288	-1.2293314933776855	Not significant
GCH1	0.10694569264347156	0.28141183568806877	KC	-29.347640991210938	2.5610116103677302e-189	1.8251435809075875e-188	-1.0174102783203125	Significant down
WDHD1	0.025805623314931313	0.10080949268439841	KC	-13.216800689697266	7.018651772157094e-40	2.3928985738381012e-39	-1.4833697080612183	Significant down
SOCS4	0.18697308169640947	0.4128412690431897	KC	-34.63588333129883	7.287122233892402e-263	6.999204467308541e-262	-0.7462896704673767	Not significant
AL158801.3	0.006076946120597424	0.04937402584343104	KC	-7.734522819519043	1.0379147408513793e-14	2.8213988596892884e-14	-2.064152717590332	Significant down
LGALS3	0.9899430821243634	0.9971340942229373	KC	67.59288024902344	0.0	0.0	0.9146907329559326	Not significant
DLGAP5	0.0053494244019343514	0.012770878374981144	KC	-1.3251917362213135	0.18510754972968024	0.3234110916554928	-0.35631585121154785	Not significant
AL158801.2	0.008858646809603287	0.06330132233898135	KC	-9.719039916992188	2.501291630232178e-22	7.389668477779208e-22	-2.0906567573547363	Significant down
FBXO34	0.29862626781358326	0.6199406707225099	KC	-55.80826950073242	0.0	0.0	-1.163072943687439	Significant down
SAMD4A	0.23935464544015064	0.43601991050329325	KC	-34.43477249145508	7.611295859596245e-260	7.230132882408668e-259	-0.9326062202453613	Not significant
MAPK1IP1L	0.5358839388881756	0.7936045050027654	KC	-27.93381690979004	1.036745654268128e-171	6.843019535827878e-171	-0.3538484573364258	Not significant
CGRRF1	0.3177558094749005	0.5312987078284479	KC	-26.70811653137207	3.788549085547637e-157	2.3555264962549987e-156	-0.3623984754085541	Not significant
LINC02331	0.0010698848803868703	0.0022625571924179194	KC	-0.21380728483200073	0.8306973490321783	0.9994354699860206	0.0375327505171299	Not significant
CNIH1	0.4051868019001155	0.6861581778872744	KC	-37.55264663696289	1.2755577960897656e-308	1.4739399588697685e-307	-0.562356173992157	Not significant
CDKN3	0.0175033166431292	0.10468097943586907	KC	-15.511785507202148	2.887383199094819e-54	1.0768706261052597e-53	-2.115910291671753	Significant down
AL138479.2	0.000470749347370223	0.006385439187490572	KC	-1.061557650566101	0.28843655866482454	0.48251605454105095	-2.7243993282318115	Not significant
BMP4	0.09462061882141481	0.14616119463019758	KC	-8.084238052368164	6.255410116198827e-16	1.726680620089339e-15	-0.16684697568416595	Not significant
AL163953.1	0.001369452646895194	0.0041731610437930515	KC	-0.5025617480278015	0.6152724357674351	0.9006442436260276	-0.7587099671363831	Not significant
AL365295.2	0.0007275217186630718	0.002916184825783096	KC	-0.39263471961021423	0.6945892891723122	0.9762502698227712	-0.6210989356040955	Not significant
AL365295.1	0.03928617280780588	0.14264166121976973	KC	-18.164958953857422	9.778010866282715e-74	4.086613476437964e-73	-1.4199496507644653	Significant down
AL356020.1	0.002696109898574913	0.00789381064910252	KC	-0.930672287940979	0.35202310073800314	0.5736750099773618	-0.9441186785697937	Not significant
DDHD1	0.08815851414387813	0.2328925536728845	KC	-24.663724899291992	2.622085526858617e-134	1.470246026444365e-133	-1.0775943994522095	Significant down
AL352979.4	0.0011982710660332948	0.006033485846447785	KC	-0.8672762513160706	0.3857906619980451	0.6200764060422834	-1.835626244544983	Not significant
FERMT2	0.21162322934052297	0.4540700889939162	KC	-44.27131652832031	0.0	0.0	-1.2637368440628052	Significant down
GMFB	0.2477853382975992	0.5796671526974709	KC	-55.08955764770508	0.0	0.0	-1.191965103149414	Significant down
ATG14	0.3065434159284461	0.5534214892654231	KC	-33.251312255859375	1.9541151439290268e-242	1.720498173196486e-241	-0.42689135670661926	Not significant
AL161804.1	0.002696109898574913	0.006837950625974157	KC	-0.7419192790985107	0.45813624914733997	0.7154634885774547	-0.7287774682044983	Not significant
KTN1-AS1	0.03136902469294304	0.12569762180099553	KC	-16.63588523864746	3.830510330575914e-62	1.4938891411849818e-61	-1.573548436164856	Significant down
KLHDC1	0.031155047716865666	0.08768666096837448	KC	-9.879555702209473	5.105873820331457e-23	1.5206405403997203e-22	-0.9842216968536377	Not significant
SLC35F4	0.004921470449779604	0.025139524360199107	KC	-3.618476390838623	0.00029634257898304803	0.0006488358603819116	-1.6696727275848389	Significant down
CCDC198	0.00017118158086189926	0.0005530695359243803	KC	-0.06854774057865143	0.9453496188323325	0.9994354699860206	-1.201481580734253	Not significant
NAA30	0.1845765395643429	0.3457690180501785	KC	-23.0297794342041	2.3458062507733678e-117	1.2198111767272218e-116	-0.3812834620475769	Not significant
AL355834.1	8.559079043094963e-05	0.00015083714616119463	KC	-0.011711451224982738	0.99065582779717	0.9994354699860206	-0.001444295747205615	Not significant
AL355834.2	0.00017118158086189926	0.00045251143848358387	KC	-0.050497494637966156	0.9597259453221951	0.9994354699860206	-0.4468553960323334	Not significant
AP5M1	0.11802970000427954	0.28196490522399315	KC	-26.50860595703125	7.712879058238134e-155	4.7418121363739916e-154	-0.8190539479255676	Not significant
EXOC5	0.1828219283605084	0.47010910553572327	KC	-46.191619873046875	0.0	0.0	-1.0894986391067505	Significant down
AL391152.1	0.004322334916762956	0.014681482226356277	KC	-1.852189302444458	0.0639986444673686	0.12015950291229507	-0.9483344554901123	Not significant
AL137100.3	0.002696109898574913	0.019307154708632913	KC	-2.9772870540618896	0.0029081157729965784	0.006068264229862414	-2.0789542198181152	Significant down
AL161757.4	0.0002995677665083237	0.0007039066820855749	KC	-0.07256371527910233	0.9421533041120229	0.9994354699860206	0.04221630096435547	Not significant
OTX2-AS1	0.001882997389480892	0.008849112574790085	KC	-1.2487658262252808	0.21175072917080162	0.3658150925249621	-1.3628497123718262	Not significant
TBPL2	0.0012838618564642444	0.005027904872039821	KC	-0.6714813709259033	0.5019139258757809	0.7717842907835973	-1.262783169746399	Not significant
AL161757.3	0.0	0.00030167429232238926	KC	-0.05416000261902809	0.956807686359271	0.9994354699860206	-16.611894607543945	Not significant
AL161757.2	0.0002995677665083237	0.0015083714616119463	KC	-0.21696412563323975	0.8282363069161848	0.9994354699860206	-1.9697632789611816	Not significant
AL355103.1	4.2795395215474814e-05	0.00020111619488159284	KC	-0.028422007337212563	0.9773255720008116	0.9994354699860206	-0.7486951351165771	Not significant
TMEM260	0.08687465228741388	0.23249032128312133	KC	-24.396928787231445	1.8435032694832617e-131	1.0191207152209243e-130	-0.9487000107765198	Not significant
LINC02284	0.018016861385714896	0.0898486600633516	KC	-12.755489349365234	2.9054438889871925e-37	9.733237028107095e-37	-1.7722034454345703	Significant down
AL355073.2	0.0047074934737022294	0.008798833526069687	KC	-0.7292895913124084	0.4658245414445167	0.7255577406612866	-0.10598946362733841	Not significant
AL355073.1	0.0008987032995249711	0.006837950625974157	KC	-1.0653201341629028	0.2867310606755964	0.47990209706627324	-1.7631579637527466	Not significant
PELI2	0.286343989386742	0.631555130976922	KC	-57.11936569213867	0.0	0.0	-1.0839197635650635	Significant down
AL138995.1	0.006633286258398596	0.03142440545024888	KC	-4.431469440460205	9.359310927157691e-06	2.1585276926112346e-05	-1.7635924816131592	Significant down
AL163952.1	0.011084007360807977	0.01603901654180703	KC	-0.8675404787063599	0.38564593830232186	0.6198767656620703	0.36991363763809204	Not significant
LINC00520	0.10044079257071939	0.06893257579566595	KC	6.285813331604004	3.2614138867962113e-10	8.32630478348438e-10	1.3215429782867432	Significant up
AL355773.1	0.00693285402490692	0.01488259842123787	KC	-1.4146785736083984	0.15716277584942817	0.278418690147281	-0.20001156628131866	Not significant
KTN1	0.7073650875165832	0.9653577354316456	KC	-79.87531280517578	0.0	0.0	-1.0664699077606201	Significant down
AL161757.5	0.0015406342277570933	0.00703906682085575	KC	-0.9858810901641846	0.3241914570120691	0.5351594240116739	-1.5442460775375366	Not significant
AL139317.1	0.00115547567081782	0.0034692543617074766	KC	-0.4149134159088135	0.6782052959729141	0.9609551452880778	-0.6147332787513733	Not significant
TRIM9	0.011597552103393674	0.05309467544874051	KC	-7.387261867523193	1.4988314833673155e-13	4.013308899681894e-13	-1.6017279624938965	Significant down
AL139317.3	0.001840201994265417	0.009955251646638845	KC	-1.4547683000564575	0.14573341034659384	0.2601693525016558	-1.8370920419692993	Not significant
AL358334.1	0.0003851585569392733	0.001458092412891548	KC	-0.1925538331270218	0.8473084016519038	0.9994354699860206	-1.3504427671432495	Not significant
AL133485.3	0.0002567723712928489	0.0016089295590527427	KC	-0.24270211160182953	0.8082361677977097	0.9994354699860206	-1.9097223281860352	Not significant
AL133485.2	0.0002995677665083237	0.000502790487203982	KC	-0.036465540528297424	0.9709111542437481	0.9994354699860206	0.29105788469314575	Not significant
AL606834.2	0.0014978388325416186	0.005882648700286591	KC	-0.7861559987068176	0.4317760967010795	0.6813043506013848	-1.2596497535705566	Not significant
NIN	0.10523387683485257	0.30273015234551764	KC	-33.37242126464844	3.445575774826957e-244	3.0586064391288533e-243	-1.2215394973754883	Significant down
AL606834.1	0.006676081653614071	0.02302780431394238	KC	-2.9191057682037354	0.0035103719624365254	0.007292740432378445	-1.2574468851089478	Significant down
SAV1	0.2613514785809047	0.5625219970838152	KC	-46.63650894165039	0.0	0.0	-0.8891317844390869	Not significant
ATL1	0.04382248470064621	0.12132334456232088	KC	-13.467918395996094	2.415819010697992e-41	8.305700653801481e-41	-1.0786011219024658	Significant down
AL118556.1	0.0031668592459451364	0.022575292875458796	KC	-3.477694034576416	0.0005057468818875718	0.0010948669959877316	-2.3307785987854004	Significant down
MAP4K5	0.5542431634356143	0.8440846699180452	KC	-43.330291748046875	0.0	0.0	-0.6037846803665161	Not significant
AL359397.1	0.0002995677665083237	0.0013575343154507518	KC	-0.18989764153957367	0.8493893427997532	0.9994354699860206	-1.5248072147369385	Not significant
CDKL1	0.08541960885008773	0.20845693599477097	KC	-20.595293045043945	3.0245713448484144e-94	1.408219912592982e-93	-0.7709834575653076	Not significant
AL359397.2	0.002567723712928489	0.006888229674694555	KC	-0.7735046744346619	0.43922375579528417	0.6908914226374858	-0.9397257566452026	Not significant
DMAC2L	0.15521889844652714	0.4290311227311579	KC	-44.556495666503906	0.0	0.0	-1.1337729692459106	Significant down
L2HGDH	0.0706979928959644	0.1606918397103927	KC	-15.11417007446289	1.3060661659062045e-51	4.792398462075019e-51	-0.6133533120155334	Not significant
SOS2	0.2288697736123593	0.5600583236965156	KC	-52.50865173339844	0.0	0.0	-1.0302115678787231	Significant down
VCPKMT	0.19484743441605684	0.31665744884106795	KC	-16.256261825561523	2.0167467247121895e-59	7.749241579428819e-59	-0.1692577302455902	Not significant
LINC01588	0.17541832498823126	0.2964955503041882	KC	-17.63471221923828	1.333715213084253e-69	5.43504687710949e-69	-0.1708892285823822	Not significant
ARF6	0.8809004151153336	0.8876766051586304	KC	70.43199157714844	0.0	0.0	1.145288348197937	Significant up
AL627171.1	0.04904352291693414	0.0929659610840163	KC	-7.3908586502075195	1.4588349734901817e-13	3.9065594110202785e-13	-0.15425507724285126	Not significant
AL627171.2	0.24598793169854924	0.45316506611694907	KC	-29.330963134765625	4.1798310349714395e-189	2.9746103246286384e-188	-0.36985987424850464	Not significant
NEMF	0.3577695040013695	0.7141636080245362	KC	-56.329952239990234	0.0	0.0	-0.9235441088676453	Not significant
KLHDC2	0.23323490392433774	0.5086228568555483	KC	-42.0489616394043	0.0	0.0	-0.839326024055481	Not significant
AL591767.1	0.0004279539521547481	0.001659208607773141	KC	-0.22094455361366272	0.8251356061379844	0.9994354699860206	-1.4877530336380005	Not significant
AL049838.1	0.0016690204134035178	0.004022323897631856	KC	-0.421679824590683	0.6732587267617202	0.9564578724287212	-0.6556644439697266	Not significant
PYGL	0.22711516240852483	0.43707577052642166	KC	-33.305397033691406	3.2251325042973953e-243	2.8503605990744193e-242	-0.7704604864120483	Not significant
ABHD12B	0.006076946120597424	0.010256925938961235	KC	-0.7431739568710327	0.45737635888410144	0.7144983423667939	0.13674449920654297	Not significant
AL358334.3	4.2795395215474814e-05	0.000251395243601991	KC	-0.03744828701019287	0.970127571173429	0.9994354699860206	-1.8118230104446411	Not significant
AL358334.2	0.000470749347370223	0.0005530695359243803	KC	-0.014746994711458683	0.9882340271454626	0.9994354699860206	0.6704970598220825	Not significant
GNPNAT1	0.19424829888304018	0.4502991603398864	KC	-40.92824172973633	0.0	0.0	-0.962509274482727	Not significant
STYX	0.13061154619762913	0.27965206898285483	KC	-23.2029972076416	4.246773615883824e-119	2.228634219367168e-118	-0.5631943345069885	Not significant
PSMC6	0.5722172294261137	0.8541404796621248	KC	-38.58564758300781	0.0	0.0	-0.5070236325263977	Not significant
AL133453.1	0.1585141438781187	0.33324953491879933	KC	-27.08869743347168	1.3379916196058364e-161	8.470583023178203e-161	-0.6039249897003174	Not significant
ERO1A	0.6044421620233663	0.8008949670672231	KC	-16.502601623535156	3.514201039363908e-61	1.362440503033862e-60	-0.147674098610878	Not significant
GPR137C	0.019429109427825567	0.04927346774599024	KC	-5.282902240753174	1.2715319920771544e-07	3.0851037581977975e-07	-0.8503733277320862	Not significant
TXNDC16	0.05798776051696838	0.162501885464327	KC	-17.880735397338867	1.6662461088626163e-71	6.866079186076869e-71	-0.9070152640342712	Not significant
PTGER2	0.014422048187615012	0.029916033988636934	KC	-2.743537425994873	0.006078111567525059	0.012459283443179207	-0.5509247779846191	Not significant
PTGDR	0.00017118158086189926	0.001458092412891548	KC	-0.23100456595420837	0.817311249849096	0.9994354699860206	-1.8855687379837036	Not significant
LINC02319	0.0002567723712928489	0.00035195334104278744	KC	-0.017074836418032646	0.9863769130156983	0.9994354699860206	1.2807470560073853	Not significant
NID2	0.012581846193349596	0.034994217909397156	KC	-3.9805538654327393	6.8754848047531e-05	0.00015428228452786606	-0.9350491762161255	Not significant
RTRAF	0.7105747421577439	0.9179948715370305	KC	-20.942157745361328	2.2120869855080725e-97	1.0473618370588753e-96	-0.329326868057251	Not significant
AL139317.5	0.02657594042880986	0.10025642314847404	KC	-12.957564353942871	2.1290177881688974e-38	7.179168675940138e-38	-1.2737102508544922	Significant down
AL358333.1	8.559079043094963e-05	0.0007541857308059731	KC	-0.12002681940793991	0.9044619002533816	0.9994354699860206	-2.4866323471069336	Not significant
AL079307.1	0.0014550434373261437	0.008195484941424908	KC	-1.2085671424865723	0.2268292010471611	0.38939695894070964	-1.4712319374084473	Not significant
AL079307.2	8.559079043094963e-05	0.00045251143848358387	KC	-0.06586682051420212	0.9474838578914375	0.9994354699860206	-0.8855872750282288	Not significant
FRMD6-AS1	0.030170753626909744	0.12167529790336366	KC	-16.06490707397461	4.495327684247732e-58	1.7131456253615049e-57	-1.4312328100204468	Significant down
AL122125.1	0.0015406342277570933	0.0053295791643622106	KC	-0.6794159412384033	0.4968743373778389	0.7653113501551959	-1.2848491668701172	Not significant
FRMD6	0.4539735524457568	0.757705264216401	KC	-55.58120346069336	0.0	0.0	-1.0225576162338257	Significant down
FRMD6-AS2	0.015962682415372107	0.08642968475036453	KC	-12.491387367248535	8.319052801667635e-36	2.753004254824126e-35	-1.533678650856018	Significant down
LINC02310	0.004279539521547481	0.022826688119060787	KC	-3.315908908843994	0.0009134557954735232	0.001954116373226439	-1.5215083360671997	Significant down
AL358332.1	0.0019257927846963667	0.005631253456684599	KC	-0.6640597581863403	0.5066520540032057	0.777329531140638	-0.696702241897583	Not significant
LINC00640	0.0115547567081782	0.033837799788828	KC	-3.9601616859436035	7.489906008736457e-05	0.00016780788156446172	-0.9078620076179504	Not significant
LINC00519	0.002995677665083237	0.010608879280004022	KC	-1.36406672000885	0.17254658125204836	0.3034654586865226	-1.1702855825424194	Not significant
TMX1	0.3517353532759875	0.5699130172457137	KC	-26.629926681518555	3.057373835738495e-156	1.889643387083455e-155	-0.3549022972583771	Not significant
AL358334.4	0.0	0.000251395243601991	KC	-0.04513333737850189	0.9640010299086262	0.9994354699860206	-16.022680282592773	Not significant
GNG2	0.027431848333119357	0.06938508723414953	KC	-7.399171352386475	1.3703671016812324e-13	3.6725838325057026e-13	-0.927742600440979	Not significant
ARMH4	0.07240980870458338	0.23540650610890443	KC	-27.602258682250977	1.0453706963842575e-167	6.775625553977501e-167	-1.0945295095443726	Significant down
AL161756.3	0.00021397697607737406	0.0006033485846447785	KC	-0.0698835626244545	0.9442863350648595	0.9994354699860206	-0.32513952255249023	Not significant
PSMA3	0.5530020969743655	0.8690230780833627	KC	-52.13138961791992	0.0	0.0	-0.7675848603248596	Not significant
CCDC196	0.000684726323447597	0.004877067725878626	KC	-0.7522659301757812	0.4518911554198144	0.7075514956139097	-2.1972930431365967	Not significant
AL157997.1	8.559079043094963e-05	0.00020111619488159284	KC	-0.020738117396831512	0.9834545616956276	0.9994354699860206	0.28590041399002075	Not significant
AL359232.1	0.01288141395985792	0.07657499120116647	KC	-11.350948333740234	7.336281268174214e-30	2.3185902215293402e-29	-2.012981653213501	Significant down
LINC02290	0.0004279539521547481	0.002011161948815928	KC	-0.28415825963020325	0.7762890973116772	0.9994354699860206	-1.8632667064666748	Not significant
AL391261.4	0.00012838618564642445	0.0007039066820855749	KC	-0.10331935435533524	0.9177095136016717	0.9994354699860206	-1.83314847946167	Not significant
AL391261.2	0.0005135447425856978	0.002865905777062698	KC	-0.4221665561199188	0.6729034402635156	0.9562572370444972	-1.89497709274292	Not significant
FUT8-AS1	0.000941498694740446	0.003519533410427875	KC	-0.46242403984069824	0.6437772697012739	0.9292598909811365	-1.1105189323425293	Not significant
FUT8	0.07822998245388796	0.22690934687515713	KC	-25.58799934387207	2.0749670128309706e-144	1.2129866168836031e-143	-1.2289581298828125	Significant down
AL355076.2	0.0005135447425856978	0.0018603248026547337	KC	-0.24169735610485077	0.8090146825756899	0.9994354699860206	-1.1333160400390625	Not significant
LINC02324	0.00017118158086189926	0.0028156267283422996	KC	-0.4746929109096527	0.6350058706182522	0.9207826068376869	-3.146226644515991	Not significant
AL139022.1	0.012367869217272221	0.02830710442958419	KC	-2.8157448768615723	0.004866427747180464	0.010027197220358136	-0.29237449169158936	Not significant
MAX	0.4071981854752429	0.677409623409925	KC	-33.11751174926758	1.6634444899868513e-240	1.4493743412321997e-239	-0.41525277495384216	Not significant
AL139022.2	0.0007703171138785466	0.0021117200462567247	KC	-0.2405998706817627	0.80986524866177	0.9994354699860206	-0.7415446043014526	Not significant
FNTB	0.11764454144734027	0.22761325355724268	KC	-17.216028213500977	2.0134263252505885e-66	8.050774549437214e-66	-0.3379817605018616	Not significant
RAB15	0.011854324474686524	0.03992156468399618	KC	-4.985787868499756	6.170979953764256e-07	1.4720810078384346e-06	-1.1086126565933228	Significant down
GPX2	0.07014165275816323	0.18090401729599276	KC	-19.56716537475586	2.946167198879442e-85	1.3095665526410722e-84	-1.2632237672805786	Significant down
CHURC1	0.6934565840715539	0.9200060334858464	KC	-43.348236083984375	0.0	0.0	-0.6030756235122681	Not significant
SPTB	0.005648992168442676	0.016189853687968225	KC	-1.881140112876892	0.05995285611664297	0.11294819917155006	-0.727005660533905	Not significant
PLEKHG3	0.12089699148371635	0.2788978832520489	KC	-26.964344024658203	3.8729748280666226e-160	2.435074498120873e-159	-0.9688634276390076	Not significant
AL049869.2	0.004108357940685582	0.008044647795263713	KC	-0.7025692462921143	0.48232424454484535	0.7467154266529148	0.19392350316047668	Not significant
PPP1R36	0.01403688963067574	0.04318970285082206	KC	-5.171773433685303	2.3188252969502762e-07	5.592907407243494e-07	-0.6826862692832947	Not significant
HSPA2	0.10707407882911799	0.2443058977324149	KC	-23.36492156982422	9.719809558316743e-121	5.132881604747588e-120	-0.8764153718948364	Not significant
AL049869.3	0.011212393546454402	0.05208909447433255	KC	-7.273243427276611	3.5095753852566513e-13	9.341863937306223e-13	-1.499435305595398	Significant down
ZBTB1	0.1677151538494458	0.41394740811503844	KC	-40.12483215332031	0.0	0.0	-1.0201359987258911	Significant down
AKAP5	0.000941498694740446	0.003569812459148273	KC	-0.4714406430721283	0.6373260899643154	0.9231006651018677	-0.884171187877655	Not significant
GPHN	0.21140925236444558	0.634722711046307	KC	-74.26066589355469	0.0	0.0	-1.6941488981246948	Significant down
FAM71D	0.009500577737835409	0.018351852782945346	KC	-1.5696650743484497	0.11649304810800755	0.21114932725569338	-0.24658514559268951	Not significant
MPP5	0.40219112423503234	0.6870129217155212	KC	-45.90798568725586	0.0	0.0	-0.8136183023452759	Not significant
AL135978.2	0.01288141395985792	0.08542410377595656	KC	-12.900476455688477	4.4732438069051195e-38	1.50571469436618e-37	-2.0032362937927246	Significant down
POLE2	0.014636025163692386	0.034089195032429985	KC	-3.4448816776275635	0.0005713093344059213	0.0012342356586647406	-0.7983254194259644	Not significant
AL359317.2	0.004279539521547481	0.01317311076474433	KC	-1.5896306037902832	0.11191809459199187	0.20332045116853353	-0.7860833406448364	Not significant
AL391262.1	0.0003851585569392733	0.0022625571924179194	KC	-0.3369503915309906	0.7361543050771957	0.9994354699860206	-1.59951651096344	Not significant
DCAF5	0.3204519193734754	0.5221982000100558	KC	-26.320281982421875	1.1238455815410482e-152	6.835596203185559e-152	-0.33764663338661194	Not significant
ACTN1-AS1	0.002610519108143964	0.011363065010809996	KC	-1.568044900894165	0.11687064395915886	0.21178292344910965	-1.4026639461517334	Not significant
ACTN1	0.36607181067317157	0.644074614108301	KC	-45.9961051940918	0.0	0.0	-0.8632665276527405	Not significant
ZFP36L1	0.44781101553472846	0.7734426064658857	KC	-48.658809661865234	0.0	0.0	-0.7887294888496399	Not significant
AL132986.1	8.559079043094963e-05	0.0005530695359243803	KC	-0.08391938358545303	0.9331205302415033	0.9994354699860206	-1.3527588844299316	Not significant
AL133313.1	0.000470749347370223	0.001005580974407964	KC	-0.09597347676753998	0.9235416355401214	0.9994354699860206	-0.7962899208068848	Not significant
AL121820.1	0.00012838618564642445	0.016742923223892606	KC	-2.9825947284698486	0.002858160957557048	0.005966858825714358	-6.289685249328613	Significant down
AL121820.2	0.0006419309282321222	0.006284881090049777	KC	-1.0126157999038696	0.3112437286944584	0.5161262073296262	-2.5417768955230713	Not significant
AL121820.3	0.00017118158086189926	0.0007541857308059731	KC	-0.10464822500944138	0.9166549445649919	0.9994354699860206	-0.7228311896324158	Not significant
ZBTB25	0.05169683742029357	0.11926190356478455	KC	-11.492143630981445	1.4448190001331064e-30	4.593654853432457e-30	-0.66507887840271	Not significant
AL133370.1	0.00017118158086189926	0.0010558600231283623	KC	-0.1587981879711151	0.873827876786452	0.9994354699860206	-1.9216135740280151	Not significant
ZFYVE26	0.10763041896691916	0.23374729750113127	KC	-20.161928176879883	2.1147562452133833e-90	9.652808075772326e-90	-0.5611551403999329	Not significant
RDH12	0.001369452646895194	0.00789381064910252	KC	-1.1700081825256348	0.24199766755097418	0.41285250228024994	-1.6497379541397095	Not significant
RDH11	0.23096674797791758	0.49876816330635027	KC	-40.7772216796875	0.0	0.0	-0.8260013461112976	Not significant
VTI1B	0.5784225617323576	0.8390064859972849	KC	-33.81299591064453	1.2705588116710404e-250	1.1634083518867826e-249	-0.4710371196269989	Not significant
AL049779.4	0.017118158086189925	0.061390718487606216	KC	-7.832247734069824	4.7922447914441115e-15	1.308578175158745e-14	-1.1156314611434937	Significant down
ARG2	0.32990970171609535	0.47277389511790435	KC	-17.628629684448242	1.4852547782045458e-69	6.049325196523354e-69	-0.21400444209575653	Not significant
PIGH	0.24346300338083623	0.44552265071144853	KC	-27.802793502807617	4.0132331791512685e-170	2.629968921587809e-169	-0.4681951105594635	Not significant
PLEKHH1	0.007574784953139042	0.020312735683040876	KC	-2.2691280841827393	0.023260538405948994	0.04564939202523614	-0.7071572542190552	Not significant
TMEM229B	0.003979971755039158	0.00955301925687566	KC	-0.9959855675697327	0.31925716385258684	0.5277926315862577	-0.24976034462451935	Not significant
PLEK2	0.07925707193905936	0.1291165971139826	KC	-8.224215507507324	1.9647176997238626e-16	5.453598634260146e-16	-0.20730926096439362	Not significant
EIF2S1	0.419737236273377	0.7790235808738498	KC	-60.14744567871094	0.0	0.0	-0.9672071933746338	Not significant
ATP6V1D	0.73321350622673	0.8927045100306702	KC	-8.464975357055664	2.562059179001348e-17	7.192951984751811e-17	-0.11701283603906631	Not significant
RAD51B	0.10651773869131681	0.30494243048921515	KC	-33.988914489746094	3.248298227573184e-253	2.997063436414623e-252	-1.242139458656311	Significant down
ACTR10	0.40291864595369536	0.7123535622706019	KC	-40.2097282409668	0.0	0.0	-0.5634925961494446	Not significant
AL122035.2	0.002696109898574913	0.006687113479812962	KC	-0.7147600650787354	0.47475730765098156	0.7370693945657856	-0.9689543843269348	Not significant
MTHFD1	0.07099756066247272	0.1517924480868822	KC	-13.42611026763916	4.251630051085808e-41	1.4592401778016793e-40	-0.6333111524581909	Not significant
LINC02322	0.0002995677665083237	0.0005530695359243803	KC	-0.04550418257713318	0.9637054398707714	0.9994354699860206	-0.7650490999221802	Not significant
PPM1A	0.4077117302178286	0.5473880034189753	KC	-5.075624942779541	3.862242493123433e-07	9.265273214886532e-07	0.21258877217769623	Not significant
AL157756.1	0.0035520178028844098	0.03061994067072251	KC	-4.8469014167785645	1.254046021504938e-06	2.9659915961032182e-06	-2.2570440769195557	Significant down
DHRS7	0.3392390978730689	0.6596108401629042	KC	-49.172115325927734	0.0	0.0	-0.8365408778190613	Not significant
PCNX4	0.145290366756537	0.38026044547237164	KC	-39.4111442565918	0.0	0.0	-1.1770771741867065	Significant down
AL157911.1	0.007874352719647365	0.033837799788828	KC	-4.640395164489746	3.4774387072671756e-06	8.122266786541875e-06	-1.609350323677063	Significant down
LRRC9	0.0012410664612487697	0.005078183920760219	KC	-0.6880930066108704	0.49139419918089466	0.7586194511137329	-1.3302173614501953	Not significant
AL133299.1	8.559079043094963e-05	0.00035195334104278744	KC	-0.04781812056899071	0.9618611954578808	0.9994354699860206	-1.6405014991760254	Not significant
RTN1	0.0035948131980998842	0.010256925938961235	KC	-1.1942442655563354	0.23238243201330733	0.3980668904844732	-1.1482294797897339	Not significant
CCDC175	0.0012410664612487697	0.004675951530997034	KC	-0.6159646511077881	0.5379178323842031	0.8143218862074652	-1.2458816766738892	Not significant
JKAMP	0.2809945649848076	0.46498064256624266	KC	-22.512367248535156	3.140416054027879e-112	1.5980793517103473e-111	-0.27608075737953186	Not significant
L3HYPDH	0.15012624641588565	0.2728643974056011	KC	-19.538631439208984	5.15455063631411e-85	2.286816276281067e-84	-0.5535407066345215	Not significant
GPR135	0.0229383318354945	0.09150786867112475	KC	-12.139633178710938	6.511754950480324e-34	2.1267369145986157e-33	-1.6331753730773926	Significant down
DAAM1	0.5913039756922155	0.6912363618080346	KC	-12.374741554260254	3.5804694770481003e-35	1.180738253715622e-34	-0.1725398600101471	Not significant
LINC01500	0.002995677665083237	0.010407763085122429	KC	-1.3273063898086548	0.18440735126579855	0.32235548612742304	-1.1077969074249268	Not significant
DACT1	0.003252450036376086	0.0063351601387701744	KC	-0.5506734251976013	0.5818575508433831	0.864107220417482	-0.010300498455762863	Not significant
KIAA0586	0.05546283219925536	0.16939011513902158	KC	-19.616127014160156	1.1261319363802188e-85	5.015968266745441e-85	-1.084168553352356	Significant down
TIMM9	0.1502118372063166	0.3301322338981347	KC	-28.524429321289062	5.832356443353411e-179	3.972865524094004e-178	-0.8026780486106873	Not significant
AL139021.1	0.008687465228741387	0.026999849162853837	KC	-3.2628142833709717	0.001103117475411631	0.002349703986642694	-0.9774166345596313	Not significant
TOMM20L	0.002096974365558266	0.009351903061994068	KC	-1.3002592325210571	0.19351213890109809	0.336868089709326	-1.4018971920013428	Not significant
AL139021.2	0.005991355330166474	0.023480315752425963	KC	-3.1225435733795166	0.0017929560005167835	0.0037780858764027646	-1.0756261348724365	Significant down
ARID4A	0.1916805751701117	0.42319875307959176	KC	-35.673423767089844	1.0213847326162682e-278	1.0469193509316748e-277	-0.6898241639137268	Not significant
AL132989.2	8.559079043094963e-05	0.0007541857308059731	KC	-0.12002218514680862	0.9044655723794784	0.9994354699860206	-0.9356588125228882	Not significant
PSMA3-AS1	0.1952325929729961	0.41495298908944644	KC	-32.97223663330078	2.0311979666672193e-238	1.752118440159388e-237	-0.6497105956077576	Not significant
AL132989.1	0.0005135447425856978	0.0037709286540298656	KC	-0.5845870971679688	0.5588253896745072	0.8386821694543849	-2.417943239212036	Not significant
C14orf39	0.0003851585569392733	0.0008044647795263714	KC	-0.07523613423109055	0.940026834982462	0.9994354699860206	-0.3443053662776947	Not significant
SIX1	0.0004279539521547481	0.001206697169289557	KC	-0.1397624909877777	0.888847648876019	0.9994354699860206	-0.830145001411438	Not significant
SIX4	0.018102452176145846	0.026295942480768265	KC	-1.4139047861099243	0.15738986849060266	0.2787556213692363	0.14912736415863037	Not significant
MNAT1	0.24919758633970984	0.6367841520438433	KC	-65.17507934570312	0.0	0.0	-1.3405731916427612	Significant down
AL161756.1	0.000470749347370223	0.0015586505103323445	KC	-0.19523939490318298	0.845205541797739	0.9994354699860206	-1.436198115348816	Not significant
ESR2	0.039328968203021356	0.09402182110714466	KC	-9.406087875366211	5.14949218887998e-21	1.503693520210537e-20	-0.3623097538948059	Not significant
SYNE2	0.42898104163991957	0.5744884106792699	KC	-29.167516708374023	5.009802628179286e-187	3.5254123431693867e-186	-0.6226780414581299	Not significant
SGPP1	0.12316514743013651	0.26451807531801497	KC	-22.470338821411133	8.097244694790117e-112	4.112175511638201e-111	-0.6525693535804749	Not significant
AL136038.5	0.08618992596396628	0.22871939262909147	KC	-23.892471313476562	3.667625940727858e-126	1.9850376688334886e-125	-0.9554405808448792	Not significant
WDR89	0.04994222621645911	0.1404293830760722	KC	-15.558280944824219	1.3980269093496072e-54	5.224360514446832e-54	-1.0373669862747192	Significant down
AL136038.3	0.002610519108143964	0.019256875659912513	KC	-2.98270845413208	0.0028571006685023	0.005965108194578457	-1.989237666130066	Significant down
PPP2R5E	0.46599905850130524	0.7368897380461562	KC	-35.932350158691406	9.54999611639729e-283	9.954199125532147e-282	-0.48832711577415466	Not significant
GPHB5	4.2795395215474814e-05	0.0009050228769671677	KC	-0.15479689836502075	0.876981439665026	0.9994354699860206	-4.868405818939209	Not significant
AL049871.1	0.00012838618564642445	0.00030167429232238926	KC	-0.031105246394872665	0.9751856062572865	0.9994354699860206	-0.3908740282058716	Not significant
RHOJ	0.10728805580519536	0.1319322238423249	KC	-3.2841787338256836	0.0010228005240365823	0.002182008149873864	0.18855713307857513	Not significant
AL137191.1	0.002096974365558266	0.0020614409975363264	KC	0.006857207510620356	0.9945287827763983	0.9994354699860206	0.8986223340034485	Not significant
AL122035.1	0.018915564685239868	0.048820956307506665	KC	-5.262718677520752	1.4194079077954662e-07	3.440854292006065e-07	-0.8620110154151917	Not significant
KCNH5	0.0015834296229725682	0.0021117200462567247	KC	-0.09455884993076324	0.9246652364723218	0.9994354699860206	0.31753531098365784	Not significant
SNAPC1	0.21757178927547396	0.4470310221730605	KC	-36.265689849853516	5.6235912519435955e-288	5.9833822838021e-287	-0.7706498503684998	Not significant
HIF1A-AS3	0.26293490820387727	0.3932324400422344	KC	-16.480947494506836	5.029040449702624e-61	1.9482373752392846e-60	-0.12931419909000397	Not significant
HIF1A	0.6054264561133222	0.8605259188496154	KC	-42.162784576416016	0.0	0.0	-0.6615098714828491	Not significant
HIF1A-AS1	0.007660375743569992	0.014580924128915481	KC	-1.2308886051177979	0.21836450771206317	0.37605837966119987	-0.21225690841674805	Not significant
AL355916.1	0.012239483031625796	0.045653376238121574	KC	-5.937837600708008	2.888057486957051e-09	7.260873041299709e-09	-1.3754132986068726	Significant down
LINC01303	0.15136731287713442	0.1489768213585399	KC	2.2027995586395264	0.027608874270057412	0.053847373253619366	0.6494448781013489	Not significant
AL355916.2	0.011212393546454402	0.012418925033938358	KC	-0.19917809963226318	0.8421234259541867	0.9994354699860206	0.42751649022102356	Not significant
AL359220.1	0.011511961312962725	0.049776258233194225	KC	-6.814062595367432	9.48803974701173e-12	2.4771046918563457e-11	-1.453262209892273	Significant down
TMEM30B	0.18085334018059657	0.2691437478002916	KC	-11.782423973083496	4.8089812192468613e-32	1.5470348717340828e-31	0.12651574611663818	Not significant
PRKCH	0.1969444087816151	0.37593644728241743	KC	-30.2010555267334	2.294226665809479e-200	1.7104526809959297e-199	-0.8307369947433472	Not significant
SLC38A6	0.07959943510078316	0.21142339986927447	KC	-22.32236099243164	2.2413409110192697e-110	1.1304723469916422e-109	-1.007206916809082	Significant down
TRMT5	0.06346557110454915	0.1998592186635829	KC	-23.35669708251953	1.1783045949725001e-120	6.221357670152723e-120	-1.250712275505066	Significant down
SYT16	0.002610519108143964	0.0031675800693850872	KC	-0.09907624125480652	0.9210777373648168	0.9994354699860206	0.7354856729507446	Not significant
AL139099.2	4.2795395215474814e-05	0.00030167429232238926	KC	-0.04647534340620041	0.9629313871978648	0.9994354699860206	-2.6211459636688232	Not significant
PRMT5	0.23601660461334362	0.25989240283573833	KC	2.8664538860321045	0.004150987551351003	0.00858526331250908	0.804322361946106	Not significant
AL139099.1	0.002054178970342791	0.006536276333651767	KC	-0.8028963208198547	0.4220346706973839	0.6687970235191342	-0.9498845338821411	Not significant
LINC02286	0.00012838618564642445	0.00020111619488159284	KC	-0.01305345632135868	0.9895851445070586	0.9994354699860206	0.379363477230072	Not significant
AL161663.1	0.0003851585569392733	0.001206697169289557	KC	-0.1474425196647644	0.8827827470314668	0.9994354699860206	-1.178823709487915	Not significant
STXBP6	0.013651731073736465	0.06526220523907687	KC	-9.203973770141602	3.449499974485502e-20	9.996503378635123e-20	-1.8184378147125244	Significant down
GZMB	0.0016690204134035178	0.0010558600231283623	KC	0.11009814590215683	0.9123315391084851	0.9994354699860206	0.6732926368713379	Not significant
GZMH	0.00021397697607737406	0.0004022323897631857	KC	-0.033801618963479996	0.9730353455265928	0.9994354699860206	-1.20376718044281	Not significant
AL136018.1	0.0014550434373261437	0.003117301020664689	KC	-0.2978510558605194	0.7658168514180841	0.9994354699860206	-0.17224542796611786	Not significant
AL132800.1	0.011041211965592502	0.050681281110161396	KC	-7.065979957580566	1.5948652482953033e-12	4.209647380130955e-12	-1.5590275526046753	Significant down
SDR39U1	0.17237985192793256	0.30489215144049475	KC	-19.15903091430664	8.137320082032005e-82	3.5532572387104206e-81	-0.3592815697193146	Not significant
KHNYN	0.09205289510848633	0.2809090452008648	KC	-31.731754302978516	5.669421016232849e-221	4.5854629241838334e-220	-1.1963093280792236	Significant down
CBLN3	0.004193948731116532	0.0140278545929911	KC	-1.7590110301971436	0.078575625347017	0.14595031172306447	-1.1504935026168823	Not significant
NYNRIN	0.02114092523644456	0.05384886117954648	KC	-5.760361671447754	8.393396760274704e-09	2.0913933363999402e-08	-0.7695254683494568	Not significant
NFATC4	0.11695981512389267	0.2444567348785761	KC	-20.801340103149414	4.208787569485933e-96	1.9769459659125825e-95	-0.664153516292572	Not significant
RIPK3	0.015235160696709034	0.027452360601337423	KC	-2.145489454269409	0.031913741910373855	0.06192368453771057	-0.27694347500801086	Not significant
ADCY4	0.00462190268327128	0.014782040323797074	KC	-1.8170808553695679	0.06920473738191588	0.12937941901066335	-1.1121294498443604	Not significant
LTB4R	0.025377669362776564	0.10478153753330988	KC	-13.999061584472656	1.5794280702692213e-44	5.550776692175513e-44	-1.4704031944274902	Significant down
LTB4R2	0.0047074934737022294	0.04947458394087184	KC	-8.012346267700195	1.1254036262079973e-15	3.096832836092073e-15	-2.7730438709259033	Significant down
CIDEB	0.0071896263961997685	0.043441098094424056	KC	-6.475344657897949	9.459586723895207e-11	2.4378706357009935e-10	-1.977554440498352	Significant down
NOP9	0.04429323404801643	0.1432952888531349	KC	-17.12436866760254	9.766212247521925e-66	3.887572592324727e-65	-1.2474210262298584	Significant down
DHRS1	0.21303547738263362	0.39584695057569513	KC	-28.243030548095703	1.7334447348935884e-175	1.1598649148423286e-174	-0.5575238466262817	Not significant
AL096870.6	0.0010270894851713956	0.00477650962843783	KC	-0.6724934577941895	0.5012695945139488	0.770951198391094	-1.2951806783676147	Not significant
AL096870.8	0.12076860529806993	0.2507918950173463	KC	-20.60121726989746	2.6763048200177785e-94	1.24645349485939e-93	-0.5807440876960754	Not significant
RABGGTA	0.2084991654897933	0.33551209211121724	KC	-17.36110496520996	1.625642475356402e-67	6.550478554186477e-67	-0.19835029542446136	Not significant
TGM1	0.348354517053965	0.3762381215747398	KC	-9.035840034484863	1.6274767965555515e-19	4.685353121333756e-19	-0.39986157417297363	Not significant
TINF2	0.2586125732871143	0.5603599979888381	KC	-48.15266418457031	0.0	0.0	-0.9907177686691284	Not significant
GMPR2	0.15984080112979843	0.3427522751269546	KC	-28.408620834350586	1.5824127655688726e-177	1.0699433102974854e-176	-0.6946216225624084	Not significant
LINC02306	0.009072623785680661	0.05002765347679622	KC	-7.332641124725342	2.2566070756505897e-13	6.026860173672783e-13	-2.2474427223205566	Significant down
AL132633.1	0.0008131125090940214	0.005128462969480618	KC	-0.774343729019165	0.43872754966180316	0.6902186894429482	-2.0979862213134766	Not significant
NOVA1	0.09641802542046476	0.1825632259037659	KC	-14.32689380645752	1.4862037482716e-46	5.281502841529218e-46	-0.5717875361442566	Not significant
AL079343.1	0.00017118158086189926	0.00030167429232238926	KC	-0.023422129452228546	0.9813135533967396	0.9994354699860206	-0.3167850971221924	Not significant
AL121852.1	0.000684726323447597	0.002161999094977123	KC	-0.2650661766529083	0.7909584875892397	0.9994354699860206	-0.7934095859527588	Not significant
SCFD1	0.34677108743099244	0.7010407763085122	KC	-58.32182312011719	0.0	0.0	-1.0326679944992065	Significant down
G2E3	0.1311678863354303	0.4056010860274524	KC	-45.44491958618164	0.0	0.0	-1.271850824356079	Significant down
G2E3-AS1	0.005392219797149826	0.02468701292171552	KC	-3.4478631019592285	0.0005650401883633891	0.0012208665979103702	-1.3408836126327515	Significant down
AL133372.2	0.0006419309282321222	0.003670370556589069	KC	-0.5433688759803772	0.5868758319292894	0.8695145353344901	-1.5207669734954834	Not significant
AL133372.3	0.00012838618564642445	0.0008547438282467696	KC	-0.13040052354335785	0.8962495574388573	0.9994354699860206	-2.3299872875213623	Not significant
AL355053.1	0.0002995677665083237	0.0017094876564935392	KC	-0.25308623909950256	0.8002015708011969	0.9994354699860206	-2.214545249938965	Not significant
AL356756.1	0.0	0.00030167429232238926	KC	-0.05416000261902809	0.956807686359271	0.9994354699860206	-16.48998260498047	Not significant
PRKD1	0.04514914195232593	0.12851324852933782	KC	-14.643757820129395	1.4767612787143876e-48	5.314195017138579e-48	-1.2114475965499878	Significant down
AL158058.2	0.0003851585569392733	0.0012569762180099553	KC	-0.15644948184490204	0.8756787340885817	0.9994354699860206	-0.5056787729263306	Not significant
AL158058.1	4.2795395215474814e-05	0.00030167429232238926	KC	-0.04647456854581833	0.9629320029777695	0.9994354699860206	-1.8070576190948486	Not significant
AL133166.1	0.00017118158086189926	0.000955301925687566	KC	-0.14074485003948212	0.8880715101436973	0.9994354699860206	-1.0789769887924194	Not significant
NEDD8	0.8018145247571361	0.9275981698426266	KC	23.92774200439453	1.5757324324104955e-126	8.545209423931792e-126	0.17640531063079834	Not significant
AL135878.1	0.00115547567081782	0.0006536276333651768	KC	0.0901990681886673	0.9281290231340205	0.9994354699860206	1.7768031358718872	Not significant
LINC02327	0.0008131125090940214	0.00045251143848358387	KC	0.06478826701641083	0.9483425811258168	0.9994354699860206	1.869563102722168	Not significant
LINC02281	8.559079043094963e-05	0.00015083714616119463	KC	-0.011711451224982738	0.99065582779717	0.9994354699860206	0.4991755187511444	Not significant
LINC01551	0.0004279539521547481	0.0016089295590527427	KC	-0.2119109332561493	0.8321765213934581	0.9994354699860206	-0.5282071232795715	Not significant
FOXG1	0.00017118158086189926	0.00015083714616119463	KC	0.0036563274916261435	0.9970826792027989	0.9994354699860206	1.6187705993652344	Not significant
FOXG1-AS1	0.00012838618564642445	0.00015083714616119463	KC	-0.00402717525139451	0.9967867876526535	0.9994354699860206	1.3056327104568481	Not significant
LINC02300	0.00017118158086189926	0.00015083714616119463	KC	0.0036571002565324306	0.9970820627616382	0.9994354699860206	2.037442922592163	Not significant
AL139023.1	0.00017118158086189926	0.0004022323897631857	KC	-0.041476234793663025	0.966916237295534	0.9994354699860206	-0.7767393589019775	Not significant
MIR4307HG	8.559079043094963e-05	0.001206697169289557	KC	-0.20126451551914215	0.8404917514921765	0.9994354699860206	-3.6401050090789795	Not significant
AL132718.1	0.002096974365558266	0.013575343154507516	KC	-2.057576894760132	0.039630776592361576	0.07610086275364703	-1.8031971454620361	Not significant
LINC02294	4.2795395215474814e-05	0.001458092412891548	KC	-0.25408443808555603	0.7994303242010781	0.9994354699860206	-4.676540851593018	Not significant
AL110292.1	0.004579107288055806	0.020865805218965257	KC	-2.917512893676758	0.003528349796890918	0.007329081309730726	-1.7227332592010498	Significant down
LINC02588	8.559079043094963e-05	0.0005530695359243803	KC	-0.08392015099525452	0.9331199159630703	0.9994354699860206	-2.1604833602905273	Not significant
LINC02326	0.0002567723712928489	0.0004022323897631857	KC	-0.026102276518940926	0.9791757608649939	0.9994354699860206	0.15751801431179047	Not significant
COCH	0.005991355330166474	0.016742923223892606	KC	-1.9168176651000977	0.05526110266374112	0.10451985658985166	-0.6233037114143372	Not significant
MDP1	0.15795780374031754	0.4018804364221429	KC	-39.60206604003906	0.0	0.0	-1.0514901876449585	Significant down
TSSK4	0.00021397697607737406	0.00030167429232238926	KC	-0.015736695379018784	0.9874444524912469	0.9994354699860206	0.05876387655735016	Not significant
ZFHX2-AS1	0.006633286258398596	0.021167479511287647	KC	-2.5935542583465576	0.009498955665611616	0.019214750525357222	-1.0177903175354004	Not significant
NGDN	0.22690118543244747	0.43481321333400375	KC	-30.137771606445312	1.5513086039307539e-199	1.154010144878769e-198	-0.539974570274353	Not significant
MYH7	0.0006419309282321222	0.0024636733872995123	KC	-0.32690736651420593	0.7437379548819759	0.9994354699860206	-1.3762731552124023	Not significant
MYH6	0.00012838618564642445	0.00035195334104278744	KC	-0.040132299065589905	0.96798765146573	0.9994354699860206	-0.5349730849266052	Not significant
CMTM5	0.0008559079043094963	0.0018603248026547337	KC	-0.18011188507080078	0.8570647265088096	0.9994354699860206	-0.23521487414836884	Not significant
IL25	8.559079043094963e-05	0.00035195334104278744	KC	-0.04781812056899071	0.9618611954578808	0.9994354699860206	-1.9129523038864136	Not significant
EFS	0.05768819275046005	0.10709437377444819	KC	-8.229889869689941	1.8738611318080834e-16	5.202357756325327e-16	-0.29999107122421265	Not significant
SLC22A17	0.119784311208114	0.3171602393282719	KC	-32.46601867675781	3.2189748570712295e-231	2.7086539475388847e-230	-1.021702527999878	Significant down
PABPN1	0.4156288783326914	0.6120468600734074	KC	-18.321828842163086	5.541853722511127e-75	2.333261724022833e-74	-0.13752099871635437	Not significant
BCL2L2-PABPN1	0.02417939829674327	0.07235155110865303	KC	-8.434232711791992	3.3338335704788875e-17	9.346673687062585e-17	-0.852973997592926	Not significant
BCL2L2	0.18680190011554756	0.33631655689074363	KC	-20.93305778503418	2.6776163252126646e-97	1.266586294598483e-96	-0.2918638288974762	Not significant
PPP1R3E	0.02756023451876578	0.1093569309668661	KC	-14.353189468383789	1.0174879650432004e-46	3.619664921086694e-46	-1.3314387798309326	Significant down
HOMEZ	0.07912868575341293	0.19427824425561868	KC	-19.257381439208984	1.2241612892046089e-82	5.367162170037095e-82	-0.7715196013450623	Not significant
RNF212B	0.0052638336115034025	0.03177635879129167	KC	-4.748809814453125	2.0461743554825977e-06	4.809369205010707e-06	-2.15152645111084	Significant down
SLC7A8	0.23019643086403904	0.3910704409472573	KC	-27.78040885925293	7.482017143627518e-170	4.8957148555433675e-169	-0.8153621554374695	Not significant
CEBPE	0.0004279539521547481	0.001005580974407964	KC	-0.1036480963230133	0.9174486168382627	0.9994354699860206	-0.09414833784103394	Not significant
C14orf119	0.3648307442119228	0.6462366132032782	KC	-37.6660041809082	1.78987978560155e-310	2.083389733494687e-309	-0.5788498520851135	Not significant
ACIN1	0.24585954551290282	0.5841419880335864	KC	-53.154090881347656	0.0	0.0	-1.005548357963562	Significant down
CDH24	0.006462104677536697	0.014430086982754286	KC	-1.4194798469543457	0.1557591709913602	0.2762074454134936	-0.5403322577476501	Not significant
PSMB5	0.7014165275816322	0.8934084167127558	KC	-12.511576652526855	6.453056474263098e-36	2.1361964009948292e-35	-0.20849336683750153	Not significant
C14orf93	0.018188042966576796	0.048117049625421085	KC	-5.283855438232422	1.2649316547850475e-07	3.069582381355588e-07	-0.8037459254264832	Not significant
AL132780.2	0.0071896263961997685	0.02192166524209362	KC	-2.6314873695373535	0.008501203760809909	0.017253064278352676	-1.2657045125961304	Not significant
AJUBA	0.09551932212093979	0.06772587862637638	KC	5.767460346221924	8.047491380540687e-09	2.0060307461293347e-08	1.2532849311828613	Significant up
HAUS4	0.1425514614627466	0.2840263462215295	KC	-22.06597328186035	6.7109728127626686e-108	3.3490580591783574e-107	-0.5579804182052612	Not significant
AL132780.1	0.008045534300509265	0.017497108954698578	KC	-1.6838514804840088	0.09221038285839446	0.16984584814581563	-0.6058843731880188	Not significant
ZFHX2	0.011811529079471049	0.0336869626426668	KC	-3.883737325668335	0.00010286308103956522	0.00022928693713282253	-0.8374689817428589	Not significant
THTPA	0.000684726323447597	0.0020614409975363264	KC	-0.24697189033031464	0.8049299803575625	0.9994354699860206	-1.032860279083252	Not significant
AP1G2	0.049813840030812684	0.09100507818392076	KC	-6.8878254890441895	5.66516931397628e-12	1.483143486054594e-11	-0.1183898076415062	Not significant
AL135999.1	0.012025506055548424	0.027100407260294637	KC	-2.6680428981781006	0.007629452092656785	0.015530797216640399	-0.5533950328826904	Not significant
AL136295.7	0.006034150725381949	0.016642365126451807	KC	-1.8925827741622925	0.058413380914467114	0.11016584265962132	-0.8367291688919067	Not significant
AL136295.6	0.00115547567081782	0.003821207702750264	KC	-0.4780062139034271	0.6326457882962777	0.9185842960428919	-1.044744610786438	Not significant
TM9SF1	0.28313433474558136	0.5214942933279703	KC	-34.63691711425781	7.03098991778993e-263	6.757487988099818e-262	-0.6136284470558167	Not significant
AL136295.17	0.005948559934950999	0.018100457539343355	KC	-2.1685447692871094	0.03011725363242693	0.058561972523233245	-1.1355177164077759	Not significant
IPO4	0.0579449651217529	0.13630650108099954	KC	-13.279230117797852	3.0551801613751188e-40	1.0430276684699126e-39	-0.7875542640686035	Not significant
REC8	0.01031369024692943	0.029413243501432953	KC	-3.3911867141723633	0.0006959064714527378	0.001497415498674598	-0.6579933762550354	Not significant
IRF9	0.221722942611375	0.4374780029161848	KC	-31.467758178710938	2.3995597748702107e-217	1.9106060004546283e-216	-0.5760672688484192	Not significant
RNF31	0.07989900286729149	0.184976620242345	KC	-17.332338333129883	2.6819472955686778e-67	1.0790998858881323e-66	-0.6377224326133728	Not significant
PSME2	0.5393075705054137	0.8102468701292171	KC	-34.63409423828125	7.753939499184604e-263	7.445210989731845e-262	-0.5201609134674072	Not significant
AL136295.2	0.009628963923481833	0.014379807934033888	KC	-0.8365866541862488	0.4028249403913643	0.6431789286026872	-0.03831729665398598	Not significant
EMC9	0.14362134634313348	0.24330031675800695	KC	-14.745879173278809	3.270339675954301e-49	1.1817729489154643e-48	-0.2625207304954529	Not significant
PSME1	0.568451234647152	0.8556488511237368	KC	-42.06404113769531	0.0	0.0	-0.6018059849739075	Not significant
CHMP4A	0.3456156117601746	0.5886671024184222	KC	-30.52617645263672	1.1713580927703277e-204	8.897669052096781e-204	-0.432933509349823	Not significant
FITM1	0.002824496084221338	0.0059329277490069885	KC	-0.5561079382896423	0.5781370870259974	0.8606122645777903	-0.34461674094200134	Not significant
PCK2	0.06295202636196345	0.15460807481522448	KC	-15.563023567199707	1.2981777965205668e-54	4.8536301011459994e-54	-0.8004390001296997	Not significant
NRL	0.01677579492446613	0.04520086479963799	KC	-5.01214599609375	5.382635213698999e-07	1.286968572973118e-06	-0.6601052284240723	Not significant
CARMIL3	0.008387897462233064	0.017346271808537383	KC	-1.5903449058532715	0.11175708935950267	0.20306458022706508	-0.07741525769233704	Not significant
AL136419.3	0.0007275217186630718	0.004323998189954246	KC	-0.6453474164009094	0.5187020736214285	0.7917569488087849	-2.0323901176452637	Not significant
DHRS4L2	0.18427697179783456	0.2772889536929961	KC	-11.679817199707031	1.6164289765338922e-31	5.174661975201252e-31	-0.03308328241109848	Not significant
DHRS4	0.07437839688449523	0.3000150837146161	KC	-38.99439239501953	0.0	0.0	-1.7587947845458984	Significant down
DHRS4-AS1	0.04313775837719861	0.11855799688269898	KC	-13.033878326416016	7.8513210450602e-39	2.658486867084088e-38	-0.9806286692619324	Not significant
LINC00596	0.0002567723712928489	0.0007039066820855749	KC	-0.08024760335683823	0.9360403318496754	0.9994354699860206	-0.07334630191326141	Not significant
AL136419.2	0.00017118158086189926	0.00030167429232238926	KC	-0.02342367358505726	0.981312320844331	0.9994354699860206	-0.49596697092056274	Not significant
AL160237.1	0.00012838618564642445	0.00010055809744079642	KC	0.004993697628378868	0.9960156224791588	0.9994354699860206	-0.572705090045929	Not significant
DHRS2	0.000470749347370223	0.006033485846447785	KC	-0.9982832670211792	0.3181420197745324	0.5263234279511111	-2.57421875	Not significant
JPH4	8.559079043094963e-05	0.000502790487203982	KC	-0.07489271461963654	0.940300074017993	0.9994354699860206	-1.3412413597106934	Not significant
DCAF11	0.1704112637480207	0.3206294936899794	KC	-22.107479095458984	2.6782126605378055e-108	1.3380878300838438e-107	-0.44710445404052734	Not significant
DNAAF2	0.13750160482732057	0.2643169591231334	KC	-19.929630279541016	2.2522380415723106e-88	1.016366142505832e-87	-0.5822204947471619	Not significant
AL049830.3	0.002995677665083237	0.02187138619337322	KC	-3.3807289600372314	0.0007229382922966447	0.001554261772717618	-2.004382848739624	Significant down
AP4S1	0.053836607181067316	0.1705968123083111	KC	-20.00105094909668	5.39247621900258e-89	2.4436780730294086e-88	-1.0160056352615356	Significant down
AL450442.1	0.00012838618564642445	0.0006536276333651768	KC	-0.0942838042974472	0.9248837149082216	0.9994354699860206	-1.1720770597457886	Not significant
AL442163.1	0.005477810587580776	0.023731710996027954	KC	-3.262206792831421	0.0011054849400463664	0.002354580843968496	-1.2413616180419922	Significant down
AL445074.1	4.2795395215474814e-05	0.00010055809744079642	KC	-0.010369445197284222	0.9917265279151597	0.9994354699860206	0.7890604138374329	Not significant
LRFN5	0.0008559079043094963	0.0015083714616119463	KC	-0.11703956872224808	0.906828699617817	0.9994354699860206	-0.37122252583503723	Not significant
AL121821.2	0.0	0.00010055809744079642	KC	-0.018053334206342697	0.9855963055139729	0.9994354699860206	-15.300392150878906	Not significant
LINC02315	0.0021397697607737406	0.015837900346925435	KC	-2.457491397857666	0.013991118664845618	0.027949863327756185	-2.6079535484313965	Not significant
AL390800.1	0.00017118158086189926	0.0006033485846447785	KC	-0.07757054269313812	0.9381696744610565	0.9994354699860206	-0.8404607772827148	Not significant
AL049828.2	0.0002995677665083237	0.0013575343154507518	KC	-0.18987292051315308	0.8494087166063324	0.9994354699860206	-1.1696298122406006	Not significant
AL049828.1	0.09350793854581248	0.2639147267333702	KC	-28.99948501586914	6.678554634152908e-185	4.6660320319121023e-184	-1.0852607488632202	Significant down
FBXO33	0.3047888047246116	0.5665946000301675	KC	-39.287742614746094	0.0	0.0	-0.7322282195091248	Not significant
AL132639.2	0.007061240210553345	0.03775956558901906	KC	-5.484807014465332	4.139212464519823e-08	1.0153806059457339e-07	-1.9125349521636963	Significant down
MIA2	0.15166688064364275	0.42566242646689123	KC	-45.24449920654297	0.0	0.0	-1.2069491147994995	Significant down
PNN	0.380536654256002	0.7689677711297702	KC	-65.41307830810547	0.0	0.0	-1.101232886314392	Significant down
AL132639.3	0.000941498694740446	0.0022625571924179194	KC	-0.23689796030521393	0.8127359510587244	0.9994354699860206	-0.4569835662841797	Not significant
AL109628.2	0.005606196773227201	0.017547388003418974	KC	-2.130887269973755	0.03309843455190437	0.0640948088217697	-0.9787510633468628	Not significant
TRAPPC6B	0.2044336029443232	0.4630700387148675	KC	-39.75553894042969	0.0	0.0	-0.8356114625930786	Not significant
GEMIN2	0.0705268113151025	0.15003268138166825	KC	-13.183414459228516	1.0932776195197761e-39	3.722317727214544e-39	-0.6176546216011047	Not significant
SEC23A-AS1	0.0016690204134035178	0.004424556287395042	KC	-0.49370309710502625	0.6215158675955088	0.9069563418715164	-0.3773754835128784	Not significant
SEC23A	0.30072324217914154	0.5465332595907285	KC	-33.817596435546875	1.0872920517065669e-250	9.958988762175609e-250	-0.534402072429657	Not significant
LINC00639	0.0013266572516797193	0.0037206496053094674	KC	-0.4293895959854126	0.6676397181633063	0.9514275308310047	-0.7742937803268433	Not significant
AL355835.1	8.559079043094963e-05	0.00035195334104278744	KC	-0.047815028578042984	0.9618636584217082	0.9994354699860206	-0.14523550868034363	Not significant
CLEC14A	0.00021397697607737406	0.0006033485846447785	KC	-0.0698835626244545	0.9442863350648595	0.9994354699860206	-0.11103963851928711	Not significant
AL392023.1	8.559079043094963e-05	0.0004022323897631857	KC	-0.0568409226834774	0.9546719138152172	0.9994354699860206	-0.9945366978645325	Not significant
AL392023.2	0.00017118158086189926	0.0005530695359243803	KC	-0.06854696571826935	0.9453502338310564	0.9994354699860206	0.014823619276285172	Not significant
LINC00517	0.027346257542688407	0.042435517120016086	KC	-2.5885281562805176	0.009638708641360325	0.019487010505552318	-0.1965816766023636	Not significant
AL583809.1	0.0002567723712928489	0.005178742018201015	KC	-0.8834510445594788	0.3769926369521598	0.6085249204478319	-2.9235992431640625	Not significant
LINC02307	0.004322334916762956	0.009050228769671678	KC	-0.8443481922149658	0.3984748556117329	0.6370474631672851	-0.2698374390602112	Not significant
AL161752.1	0.0005563401378011726	0.0005530695359243803	KC	0.0006246467819437385	0.9995016040218655	0.9997424487117353	0.70421302318573	Not significant
LINC02277	0.00021397697607737406	0.0017597667052139374	KC	-0.2774772047996521	0.7814137027359168	0.9994354699860206	-2.525831937789917	Not significant
MGAT2	0.11482004536311893	0.28769671677811853	KC	-28.707853317260742	3.044416195198879e-181	2.091228101166732e-180	-0.9951981902122498	Not significant
RPL36AL	0.9358924979672187	0.9879330283071044	KC	-19.46683120727539	2.0985957911610633e-84	9.275013751866878e-84	-0.27439647912979126	Not significant
LRR1	0.15098215432019516	0.2824174166624768	KC	-19.574859619140625	2.5333524108456884e-85	1.1262367191190843e-84	-0.43324583768844604	Not significant
RPS29	0.9700004279539521	0.9964804665895721	KC	-50.880165100097656	0.0	0.0	-0.4784703850746155	Not significant
AL110505.1	0.0006419309282321222	0.0030670219719442907	KC	-0.4351678788661957	0.6634405779578916	0.9474807189189423	-1.6501504182815552	Not significant
AL358335.2	0.0008987032995249711	0.0018100457539343355	KC	-0.16345541179180145	0.870159872360234	0.9994354699860206	-0.309151828289032	Not significant
LINC00648	0.0005563401378011726	0.0015586505103323445	KC	-0.1798306703567505	0.8572855079631093	0.9994354699860206	-0.6526281833648682	Not significant
MDGA2	0.0014550434373261437	0.0023128362411383176	KC	-0.15361598134040833	0.877912539547055	0.9994354699860206	0.3129960298538208	Not significant
LINC00871	0.007061240210553345	0.025943989139725475	KC	-3.372802495956421	0.0007440732347813079	0.0015979858518398566	-1.1817718744277954	Significant down
LINC02303	0.0003851585569392733	0.0006536276333651768	KC	-0.04816887900233269	0.9615816514342237	0.9994354699860206	0.2183038741350174	Not significant
AL139354.1	0.0	0.00030167429232238926	KC	-0.05416000261902809	0.956807686359271	0.9994354699860206	-17.1169376373291	Not significant
AL162632.1	0.00017118158086189926	0.00020111619488159284	KC	-0.005369567312300205	0.9957157258772378	0.9994354699860206	0.4139375388622284	Not significant
TTC6	0.004964265844995079	0.023781990044748354	KC	-3.367281913757324	0.0007591306949044426	0.0016295128371050323	-1.4915258884429932	Significant down
AL162632.3	0.0002567723712928489	0.0009050228769671677	KC	-0.1163550466299057	0.9073711638136635	0.9994354699860206	-1.117331624031067	Not significant
FANCM	0.017974065990499423	0.07838503695510081	KC	-10.70247745513916	9.909273921472347e-27	3.0504128981777705e-26	-1.5767744779586792	Significant down
FKBP3	0.35879659348654086	0.6263763889587209	KC	-38.0844612121582	0.0	0.0	-0.6121468544006348	Not significant
PRPF39	0.12307955663970557	0.34441148373472774	KC	-36.1406364440918	5.220557357526572e-286	5.52151143410502e-285	-0.9917306900024414	Not significant
AL121809.1	0.0005563401378011726	0.0018100457539343355	KC	-0.22491416335105896	0.822046045759255	0.9994354699860206	-0.29734402894973755	Not significant
AL121809.2	0.00017118158086189926	0.00020111619488159284	KC	-0.005370339844375849	0.9957151094408437	0.9994354699860206	0.32087135314941406	Not significant
TOGARAM1	0.0882013095390936	0.2859369500729046	KC	-33.746891021728516	1.187395895114387e-249	1.0816865168125243e-248	-1.35160493850708	Significant down
KLHL28	0.15996918731544485	0.39790839157323143	KC	-37.71977233886719	0.0	0.0	-0.9067481756210327	Not significant
AL049870.3	0.0024821329224975395	0.011865855498013977	KC	-1.6812392473220825	0.09271644636111308	0.17068434627109502	-1.6448134183883667	Not significant
C14orf28	0.08195318183763427	0.21031726079742571	KC	-21.515281677246094	1.119986346651688e-102	5.447943888727311e-102	-0.9126062989234924	Not significant
AL049870.2	0.003423631617237985	0.03157524259641008	KC	-5.041526794433594	4.618322754195295e-07	1.1062374844512027e-06	-2.4549317359924316	Significant down
LINC02302	0.00017118158086189926	0.0011564181205691588	KC	-0.17686156928539276	0.8596171285841265	0.9994354699860206	-2.430311441421509	Not significant
AL356022.1	0.0003423631617237985	0.0004022323897631857	KC	-0.01072368212044239	0.9914439034734095	0.9994354699860206	1.1398351192474365	Not significant
MIS18BP1	0.12333632901099842	0.3091155915330082	KC	-30.77265167236328	6.087038434010195e-208	4.673070131109911e-207	-0.9952965378761292	Not significant
STRN3	0.42761158899302437	0.7165770023631153	KC	-41.12910842895508	0.0	0.0	-0.6034082770347595	Not significant
FOXA1	0.0040655625454701074	0.033586404545226003	KC	-5.284945964813232	1.2574195214056356e-07	3.0518430263706097e-07	-2.24554443359375	Significant down
AL121790.2	0.00012838618564642445	0.0007541857308059731	KC	-0.11233868449926376	0.9105548704929439	0.9994354699860206	-1.8013484477996826	Not significant
SNX6	0.45782513801514957	0.7908894363718638	KC	-52.11585998535156	0.0	0.0	-0.7871668934822083	Not significant
AL445363.2	4.2795395215474814e-05	0.0008044647795263714	KC	-0.13674123585224152	0.8912353293088756	0.9994354699860206	-4.155173301696777	Not significant
AL445363.1	4.2795395215474814e-05	0.0012569762180099553	KC	-0.21797390282154083	0.8274494412278182	0.9994354699860206	-4.419937610626221	Not significant
EAPP	0.4359566910600419	0.7911911106641862	KC	-56.97072219848633	0.0	0.0	-0.8796979784965515	Not significant
SPTSSA	0.46561389994436597	0.7473980592287194	KC	-38.151405334472656	0.0	0.0	-0.5546476244926453	Not significant
EGLN3-AS1	0.0008987032995249711	0.001659208607773141	KC	-0.13636961579322815	0.8915290877660382	0.9994354699860206	-0.07197070121765137	Not significant
EGLN3	0.4131039500149784	0.5825833375232541	KC	-21.88130760192871	3.9145548208140177e-106	1.9400705760298044e-105	-0.2524082660675049	Not significant
AL161851.2	0.0008987032995249711	0.0034189753129870784	KC	-0.45205843448638916	0.6512268765586715	0.9365183004460964	-0.8246293663978577	Not significant
NPAS3	0.04463559720974023	0.0788878274423048	KC	-5.841007232666016	5.18861005219657e-09	1.2982051001674567e-08	-0.25478503108024597	Not significant
AL136298.1	0.0006419309282321222	0.01322338981346473	KC	-2.2577860355377197	0.02395900890586733	0.046965252812753364	-3.3074705600738525	Not significant
AKAP6	0.01031369024692943	0.050077932525516615	KC	-7.092895030975342	1.3133517063011606e-12	3.4696230555431167e-12	-1.6564007997512817	Significant down
AL161665.2	8.559079043094963e-05	0.0006536276333651768	KC	-0.1019819900393486	0.9187709731635533	0.9994354699860206	-2.8210718631744385	Not significant
AL161665.1	0.006462104677536697	0.02413394338579114	KC	-3.1525304317474365	0.0016186195551900799	0.0034185941915970256	-1.124546766281128	Significant down
ARHGAP5	0.700860187443831	0.8412690431897029	KC	-26.33994483947754	6.691690845695417e-153	4.074205566882499e-152	-0.4548764228820801	Not significant
ARHGAP5-AS1	0.048273205803055594	0.18165820302679872	KC	-23.419836044311523	2.6837882340789957e-121	1.4207433263693941e-120	-1.6126072406768799	Significant down
AL352984.1	0.0030812684555141866	0.009402182110714466	KC	-1.1318471431732178	0.25769868332440715	0.43665570089236866	-0.809482216835022	Not significant
LINC02313	0.004878675054564129	0.008296043038865705	KC	-0.6091839671134949	0.5424025123410496	0.8198987851630564	-0.029038621112704277	Not significant
AL355112.1	0.0	0.0008547438282467696	KC	-0.15345335006713867	0.8780407808271238	0.9994354699860206	-18.2556209564209	Not significant
AL163973.2	0.000684726323447597	0.0024636733872995123	KC	-0.3191218674182892	0.7496340978331257	0.9994354699860206	-0.9671554565429688	Not significant
NUBPL	0.04228185047288912	0.17823922771381165	KC	-23.919252395629883	1.9312692160518715e-126	1.0463898494071975e-125	-1.7949317693710327	Significant down
DTD2	0.02524928317713014	0.09638493639700337	KC	-12.532403945922852	4.9634765301927466e-36	1.644893291432707e-35	-1.495301365852356	Significant down
AL139353.2	0.0028672914794368124	0.009804414500477652	KC	-1.2423219680786133	0.21411778894841882	0.36935532503592916	-1.2603760957717896	Not significant
HEATR5A	0.16476227157957804	0.3361657197445824	KC	-26.318588256835938	1.1751113936418578e-152	7.145973230363457e-152	-0.5598438382148743	Not significant
AL136418.1	0.02931484572260025	0.08210568656041027	KC	-9.18772029876709	4.0125611327769854e-20	1.1619315740212952e-19	-0.5774660110473633	Not significant
HECTD1	0.7920571746480078	0.8794308411684851	KC	12.451951026916504	1.3646748446266137e-35	4.511145364848746e-35	0.2328236848115921	Not significant
CFL2	0.20327812727350536	0.2787973251546081	KC	-8.488667488098145	2.0902041260307353e-17	5.874227871676966e-17	0.07454434782266617	Not significant
BAZ1A	0.4591089998716138	0.7704258635426617	KC	-48.30404281616211	0.0	0.0	-0.745826244354248	Not significant
AL121603.2	0.018701587709162495	0.07521745688571572	KC	-9.99118423461914	1.6657987113112758e-23	4.987657516814588e-23	-1.420143485069275	Significant down
SRP54	0.4158000599135533	0.7650460053295791	KC	-54.1895866394043	0.0	0.0	-0.8536968231201172	Not significant
MIPOL1	0.05387940257628279	0.2051385187792247	KC	-26.46014976501465	2.7884789040424884e-154	1.7098106137064098e-153	-1.6246626377105713	Significant down
SLC25A21-AS1	0.005691787563658151	0.0280557091859822	KC	-3.99729323387146	6.407094243730552e-05	0.00014396428224479932	-1.6848868131637573	Significant down
AL162464.1	0.0	0.000251395243601991	KC	-0.04513333737850189	0.9640010299086262	0.9994354699860206	-16.46284294128418	Not significant
AL162464.2	0.0002567723712928489	0.001458092412891548	KC	-0.21562211215496063	0.829282316306881	0.9994354699860206	-1.8508762121200562	Not significant
SLC25A21	0.017760089014422047	0.08597717331188094	KC	-12.11320686340332	8.99089370127815e-34	2.9326191167046834e-33	-1.7446067333221436	Significant down
PAX9	0.01947190482304104	0.04887123535622706	KC	-5.174808979034424	2.2814416500779868e-07	5.50449715269934e-07	-0.588381826877594	Not significant
NKX2-8	0.00012838618564642445	0.0015083714616119463	KC	-0.2477220892906189	0.8043494451413271	0.9994354699860206	-3.189486503601074	Not significant
NKX2-1	0.001840201994265417	0.001659208607773141	KC	0.03294325992465019	0.9737198349431404	0.9994354699860206	1.269636631011963	Not significant
SFTA3	0.0003851585569392733	0.0020614409975363264	KC	-0.30085453391075134	0.7635254257796877	0.9994354699860206	-1.6222201585769653	Not significant
AL132857.1	0.0021397697607737406	0.010256925938961235	KC	-1.455049991607666	0.1456554375073753	0.26006088130231386	-1.5217618942260742	Not significant
MBIP	0.2705096931570163	0.45914827291467647	KC	-23.909927368164062	2.4147250551019402e-126	1.307864258648778e-125	-0.28512293100357056	Not significant
AL162511.1	4.2795395215474814e-05	0.00015083714616119463	KC	-0.019396498799324036	0.9845248033344997	0.9994354699860206	-2.210294723510742	Not significant
AL121790.1	0.0035520178028844098	0.011614460254411986	KC	-1.4422078132629395	0.14924376481605822	0.26577668796834225	-1.1349296569824219	Not significant
PTCSC3	8.559079043094963e-05	0.000251395243601991	KC	-0.029765557497739792	0.9762540273353709	0.9994354699860206	-1.4272594451904297	Not significant
AL133304.3	0.0012410664612487697	0.002614510533460707	KC	-0.246305912733078	0.8054454375011076	0.9994354699860206	-0.45143190026283264	Not significant
AL162311.1	0.00017118158086189926	0.0004022323897631857	KC	-0.04147778078913689	0.9669150054650107	0.9994354699860206	-1.123067855834961	Not significant
BRMS1L	0.08285188513715924	0.24415506058625372	KC	-27.39691162109375	2.9850453954302297e-165	1.9195385553035805e-164	-1.1742900609970093	Significant down
AL162311.3	0.0021397697607737406	0.0112122278646488	KC	-1.626326322555542	0.10388024287857048	0.18980223116832534	-1.5498979091644287	Not significant
RALGAPA1	0.27551675439722684	0.6075217456885715	KC	-52.3303337097168	0.0	0.0	-0.9512811899185181	Not significant
INSM2	0.0009842940899559207	0.000251395243601991	KC	0.13161195814609528	0.8952912303889973	0.9994354699860206	3.186354160308838	Not significant
NFKBIA	0.7385629306286644	0.8485595052541606	KC	-10.032486915588379	1.0971776214096455e-23	3.2903350720658257e-23	-0.07207337766885757	Not significant
AL133163.2	0.0004279539521547481	0.0043742772386746445	KC	-0.7082416415214539	0.4787952024366525	0.7422040538857235	-2.132082223892212	Not significant
PSMA6	0.7624855565541148	0.9252350545527679	KC	-16.880605697631836	6.250033909402271e-64	2.465499668934836e-63	-0.25851601362228394	Not significant
PRORP	0.13022638764068986	0.36376891749208107	KC	-38.66457748413086	0.0	0.0	-1.1450097560882568	Significant down
PPP2R3C	0.20661616810031241	0.46779626929458495	KC	-40.90376663208008	0.0	0.0	-0.8773686289787292	Not significant
FAM177A1	0.553044892369581	0.8690230780833627	KC	-53.787052154541016	0.0	0.0	-0.7702417373657227	Not significant
LINC00609	0.0011982710660332948	0.0028156267283422996	KC	-0.28989559412002563	0.7718961158166515	0.9994354699860206	-0.21332015097141266	Not significant
EXD2	0.03406513459151795	0.09512796017899341	KC	-10.599132537841797	3.0075779472715763e-26	9.217971684015136e-26	-0.9138040542602539	Not significant
NPAP1	4.2795395215474814e-05	0.00030167429232238926	KC	-0.04647456854581833	0.9629320029777695	0.9994354699860206	-2.1694555282592773	Not significant
GALNT16	0.0008131125090940214	0.003318417215546282	KC	-0.4495297372341156	0.6530495665219476	0.9382342345837609	-1.5621356964111328	Not significant
AL160313.1	0.0171609534814054	0.043692493338026044	KC	-4.676825523376465	2.913496189586903e-06	6.817711946158712e-06	-0.6211339235305786	Not significant
CCDC85C	0.1629648649805281	0.17522248479058777	KC	0.69448322057724	0.48737923194627997	0.7536146889632965	0.6455860733985901	Not significant
CCNK	0.300766037574357	0.629041178540902	KC	-50.3105583190918	0.0	0.0	-0.8838295340538025	Not significant
SETD3	0.179269910557624	0.461360551058374	KC	-45.53292465209961	0.0	0.0	-1.0787485837936401	Significant down
BCL11B	0.00684726323447597	0.027754034893659813	KC	-3.7320194244384766	0.00018995078342173765	0.0004189287513798005	-1.0644023418426514	Significant down
AL132719.1	0.00017118158086189926	0.0011061390718487606	KC	-0.1678217649459839	0.8667234997662959	0.9994354699860206	-1.4919718503952026	Not significant
LINC02295	0.0	0.0004022323897631857	KC	-0.07221333682537079	0.9424321305491467	0.9994354699860206	-16.977542877197266	Not significant
AL163932.1	0.0003851585569392733	0.002363115289858716	KC	-0.35497552156448364	0.7226079338798379	0.9994354699860206	-1.6614512205123901	Not significant
LINC01550	0.014379252792399537	0.043994167630348434	KC	-5.251253128051758	1.5106788029128825e-07	3.657706841956616e-07	-0.9627043008804321	Not significant
LINC02325	8.559079043094963e-05	0.0004022323897631857	KC	-0.056843243539333344	0.9546700674645818	0.9994354699860206	-1.9390711784362793	Not significant
AL158800.1	0.00021397697607737406	0.006787671577253758	KC	-1.180005669593811	0.23799797088870234	0.40690192861513624	-4.368343353271484	Not significant
LINC00618	0.0005563401378011726	0.0014078133641711498	KC	-0.15277808904647827	0.8785732752529041	0.9994354699860206	-0.6772563457489014	Not significant
VRK1	0.050626952539906706	0.14726733370204637	KC	-16.614076614379883	5.51166813227563e-62	2.1473191845406484e-61	-1.0290318727493286	Significant down
LINC02299	0.0003423631617237985	0.0004022323897631857	KC	-0.010734498500823975	0.991435273736174	0.9994354699860206	0.7392124533653259	Not significant
AL137786.2	8.559079043094963e-05	0.00015083714616119463	KC	-0.011711451224982738	0.99065582779717	0.9994354699860206	0.489554226398468	Not significant
AL137786.1	0.0003423631617237985	0.0011061390718487606	KC	-0.13708388805389404	0.8909644862443372	0.9994354699860206	-1.1289536952972412	Not significant
PAPOLA	0.734925322035349	0.9333299813967519	KC	-28.745197296142578	1.0400528655568023e-181	7.157202787185128e-181	-0.3914625346660614	Not significant
AL163051.1	0.007446398767492618	0.03816179797878224	KC	-5.490540981292725	4.007049733848389e-08	9.835189814612686e-08	-1.8844126462936401	Significant down
AK7	0.01574870543929473	0.040374076122479764	KC	-4.359046459197998	1.3063026232260906e-05	2.999433614439421e-05	-0.8140624761581421	Not significant
GSKIP	0.28313433474558136	0.4301875408517271	KC	-17.576126098632812	3.753682721088336e-69	1.5251449614512067e-68	-0.16986742615699768	Not significant
ATG2B	0.08687465228741388	0.22685906782643672	KC	-23.271562576293945	8.606595672993624e-120	4.531547333173869e-119	-0.8796202540397644	Not significant
AL355102.3	4.2795395215474814e-05	0.00035195334104278744	KC	-0.05550085008144379	0.9557394526156333	0.9994354699860206	-2.150632619857788	Not significant
AL355102.4	0.005178242821072453	0.02614510533460707	KC	-3.7497200965881348	0.00017703201783325496	0.0003910362926072708	-1.6308966875076294	Significant down
BDKRB1	0.11370736508751658	0.23993162049374026	KC	-21.12615203857422	4.5734145429552404e-99	2.1835182057904645e-98	-0.7664731740951538	Not significant
AL355102.5	0.0	0.00030167429232238926	KC	-0.05416000261902809	0.956807686359271	0.9994354699860206	-16.72389030456543	Not significant
HHIPL1	0.01065605340865323	0.023228920508823973	KC	-2.22975754737854	0.025763542227974973	0.0503848913017099	-0.5528818964958191	Not significant
CYP46A1	0.004193948731116532	0.015888179395645834	KC	-2.093015193939209	0.03634780126532041	0.07008624279460066	-1.230147123336792	Not significant
EML1	0.03979971755039158	0.08839056765046005	KC	-8.314144134521484	9.241698212353945e-17	2.5773548212524147e-16	-0.41537073254585266	Not significant
EVL	0.07531989557923567	0.1884961536527729	KC	-19.072553634643555	4.269313510300295e-81	1.858606055910445e-80	-0.7639102935791016	Not significant
AL355836.4	4.2795395215474814e-05	0.00015083714616119463	KC	-0.019395725801587105	0.9845254196638364	0.9994354699860206	0.3812866508960724	Not significant
AL355836.2	0.00017118158086189926	0.0031675800693850872	KC	-0.5378710627555847	0.5906660523409483	0.8735821106938688	-3.390010356903076	Not significant
AL132709.8	4.2795395215474814e-05	0.00020111619488159284	KC	-0.028422007337212563	0.9773255720008116	0.9994354699860206	-1.655703067779541	Not significant
AL132709.7	0.0	0.001005580974407964	KC	-0.18053334951400757	0.8567338785408488	0.9994354699860206	-18.51595115661621	Not significant
MEG9	0.0005563401378011726	0.001206697169289557	KC	-0.11666137725114822	0.9071283965456717	0.9994354699860206	0.23137539625167847	Not significant
MEG8	0.008730260623956862	0.017346271808537383	KC	-1.530735731124878	0.1258347210896676	0.22707362001591433	-0.09247487783432007	Not significant
RTL1	0.0002567723712928489	0.0008044647795263714	KC	-0.09829629957675934	0.9216970159365891	0.9994354699860206	-0.43303564190864563	Not significant
AL117190.2	0.0008559079043094963	0.0013575343154507518	KC	-0.0898776724934578	0.9283844270013927	0.9994354699860206	0.36432012915611267	Not significant
MEG3	0.03581974579535242	0.057921464125898735	KC	-3.7622733116149902	0.00016837587141008915	0.0003723789582374781	0.2085699439048767	Not significant
DLK1	0.0002995677665083237	0.005681532505404998	KC	-0.9660457968711853	0.3340212759567205	0.5488704824965777	-3.6098244190216064	Not significant
AL132711.1	0.00021397697607737406	0.0024636733872995123	KC	-0.4038289189338684	0.6863385289875135	0.9684001549983324	-2.953547477722168	Not significant
LINC00523	4.2795395215474814e-05	0.0007541857308059731	KC	-0.12771187722682953	0.898376995634702	0.9994354699860206	-3.538865804672241	Not significant
AL355102.1	0.000470749347370223	0.0027150686309015035	KC	-0.4027805030345917	0.6871097064822158	0.9689624068475824	-1.5197275876998901	Not significant
BEGAIN	0.003723199383746309	0.02106692141384685	KC	-3.1050355434417725	0.0019025610289180232	0.004003738882290961	-1.8590729236602783	Significant down
WDR25	0.07668934822613087	0.19302126803760872	KC	-19.610631942749023	1.2546356302844695e-85	5.587520241754726e-85	-0.9394633173942566	Not significant
WARS	0.25886934565840714	0.5149580169943184	KC	-38.90348815917969	0.0	0.0	-0.7402505874633789	Not significant
AL157871.4	0.0057773783540891	0.02860877872190658	KC	-4.081215858459473	4.4800699083944424e-05	0.00010122954641587891	-1.736908197402954	Significant down
SLC25A47	0.00021397697607737406	0.0008044647795263714	KC	-0.10599178075790405	0.9155888753072542	0.9994354699860206	-1.5498443841934204	Not significant
AL157871.1	8.559079043094963e-05	0.00020111619488159284	KC	-0.02073734626173973	0.9834551780083717	0.9994354699860206	-0.5015819668769836	Not significant
SLC25A29	0.19741515812898533	0.23430036703705565	KC	-2.7097575664520264	0.006733242517538996	0.013762997304503541	0.370266854763031	Not significant
AL157871.6	0.0021397697607737406	0.0053295791643622106	KC	-0.5712574124336243	0.5678251534056216	0.8490683224692037	-0.6672669053077698	Not significant
AL157871.5	0.0002567723712928489	0.000502790487203982	KC	-0.04415097460150719	0.9647840594060354	0.9994354699860206	-0.1865803301334381	Not significant
YY1	0.6834852569863483	0.8900899994972095	KC	-20.279632568359375	1.945829879617394e-91	8.926239786306178e-91	-0.2787208557128906	Not significant
AL133523.1	0.008216715881371165	0.042636633314897684	KC	-6.139591217041016	8.273408582769282e-10	2.0981753012634444e-09	-1.530954122543335	Significant down
DEGS2	0.07219583172850601	0.04354165619186485	KC	5.508664131164551	3.615672367049904e-08	8.884668774103191e-08	1.5996686220169067	Significant up
AL157912.1	0.0010698848803868703	0.005027904872039821	KC	-0.7098633646965027	0.4777888850178049	0.7409820106292219	-1.228460431098938	Not significant
AL135838.1	8.559079043094963e-05	0.001005580974407964	KC	-0.1651647984981537	0.8688142745836965	0.9994354699860206	-2.7967560291290283	Not significant
AL359682.1	4.2795395215474814e-05	0.00030167429232238926	KC	-0.04647456854581833	0.9629320029777695	0.9994354699860206	-2.259129285812378	Not significant
BDKRB2	0.14220909830102282	0.25043994167630346	KC	-17.216354370117188	2.0020652859785933e-66	8.006406398413864e-66	-0.4613003730773926	Not significant
TUNAR	8.559079043094963e-05	0.000251395243601991	KC	-0.029766330495476723	0.9762534111631171	0.9994354699860206	-1.4363659620285034	Not significant
FAM181A-AS1	0.0004279539521547481	0.001206697169289557	KC	-0.1397424042224884	0.8888635206998071	0.9994354699860206	-0.8028457164764404	Not significant
PRIMA1	0.0038087901741772584	0.02016189853687968	KC	-2.926150321960449	0.0034318515564466757	0.007134029890007512	-1.4325063228607178	Significant down
COX8C	0.000941498694740446	0.009201065915832873	KC	-1.482040286064148	0.13832956783198508	0.2480655519987592	-2.6295416355133057	Not significant
AL122023.1	0.0011982710660332948	0.003519533410427875	KC	-0.4162133038043976	0.6772539252258942	0.9600523500357468	-0.9564095735549927	Not significant
UNC79	0.018316429152223222	0.05983206797727387	KC	-7.350694179534912	1.971803180929341e-13	5.270409262993534e-13	-1.1839179992675781	Significant down
BTBD7	0.308426413317927	0.599376539795867	KC	-41.98444366455078	0.0	0.0	-0.6560508608818054	Not significant
UBR7	0.07566225874095947	0.2164010256925939	KC	-23.719921112060547	2.2464652902098357e-124	1.2046396038024951e-123	-1.0541577339172363	Significant down
GON7	0.1469593871699405	0.3229926089798381	KC	-27.92812156677246	1.2157259174797772e-171	8.020871189625858e-171	-0.7576538324356079	Not significant
TMEM251	0.2357170368468353	0.4887123535622706	KC	-37.84431076049805	0.0	0.0	-0.7456669211387634	Not significant
MOAP1	0.117259382890401	0.27683644225451254	KC	-25.71881675720215	7.200358407924712e-146	4.2378891704764515e-145	-0.781326949596405	Not significant
ITPK1-AS1	0.0009842940899559207	0.0027150686309015035	KC	-0.3103575110435486	0.7562891070346237	0.9994354699860206	-0.7654479146003723	Not significant
ITPK1	0.06654683956006334	0.15802705012821158	KC	-15.356646537780762	3.1968942678515303e-53	1.1845561507255633e-52	-0.7068349719047546	Not significant
CHGA	0.00012838618564642445	0.0009050228769671677	KC	-0.13941366970539093	0.8891232755269576	0.9994354699860206	-1.6235336065292358	Not significant
LINC02833	0.0	0.00035195334104278744	KC	-0.06318666785955429	0.9496178586395148	0.9994354699860206	-17.371980667114258	Not significant
GOLGA5	0.19382034493088543	0.4943938860676756	KC	-48.28348159790039	0.0	0.0	-1.1072872877120972	Significant down
LGMN	0.2272007531989558	0.5521142339986927	KC	-53.08661651611328	0.0	0.0	-1.1376068592071533	Significant down
RIN3	0.03855865108914281	0.09477600683795062	KC	-9.721335411071777	2.4455264299186574e-22	7.226332107652266e-22	-0.8019016981124878	Not significant
SLC24A4	0.0012410664612487697	0.003972044848911459	KC	-0.48985710740089417	0.6242350144694431	0.9097819626789736	-1.0703359842300415	Not significant
CPSF2	0.17516155261693842	0.37216551862838754	KC	-30.285175323486328	1.797050817807149e-201	1.3460953039583198e-200	-0.6891518235206604	Not significant
NDUFB1	0.6968374202935764	0.8901402785459299	KC	-16.823711395263672	1.6358108805563394e-63	6.432756035628697e-63	-0.23126305639743805	Not significant
ATXN3	0.24136602901527796	0.5084217406606667	KC	-39.897464752197266	0.0	0.0	-0.7413556575775146	Not significant
TRIP11	0.30440364616767235	0.6696666499069838	KC	-60.1849479675293	0.0	0.0	-1.122981309890747	Significant down
FBLN5	0.21397697607737406	0.38890844185228013	KC	-32.927223205566406	8.963854539211249e-238	7.719030852417963e-237	-1.225933313369751	Significant down
TC2N	0.11974151581289853	0.2809090452008648	KC	-26.84004783630371	1.1022037837373548e-158	6.891225270679009e-158	-0.9128344058990479	Not significant
AL121839.2	0.008687465228741387	0.022625571924179196	KC	-2.4796695709228516	0.013150418238831523	0.026326102287185116	-0.8075494170188904	Not significant
ASB2	0.05054136174947576	0.11443511488762632	KC	-11.1513090133667	7.056078305480313e-29	2.213365702862022e-28	-0.8713456392288208	Not significant
AL132642.1	4.2795395215474814e-05	0.0004022323897631857	KC	-0.06452713161706924	0.9485505045517642	0.9994354699860206	-2.0107944011688232	Not significant
CCDC197	4.2795395215474814e-05	0.0022625571924179194	KC	-0.3984995186328888	0.6902620067251012	0.9722484993806173	-4.103333950042725	Not significant
OTUB2	0.06821585997346685	0.09150786867112475	KC	-3.5366461277008057	0.00040524233093257105	0.0008813940483545311	0.24392832815647125	Not significant
AL139020.1	8.559079043094963e-05	0.001005580974407964	KC	-0.16515938937664032	0.8688185312452277	0.9994354699860206	-2.739649534225464	Not significant
TCL1B	4.2795395215474814e-05	0.00045251143848358387	KC	-0.0735534131526947	0.9413657423713732	0.9994354699860206	-2.412992477416992	Not significant
TCL6	0.00115547567081782	0.002564231484740309	KC	-0.25258868932724	0.8005860730389072	0.9994354699860206	-0.4749811589717865	Not significant
AL133467.2	0.0004279539521547481	0.0008547438282467696	KC	-0.0765889585018158	0.9389505450233735	0.9994354699860206	-0.7082539200782776	Not significant
GLRX5	0.42987974493944453	0.7570013575343154	KC	-48.993141174316406	0.0	0.0	-0.7467734217643738	Not significant
SNHG10	0.06098343818205161	0.23540650610890443	KC	-30.26247215270996	3.5759541259002524e-201	2.675281154303737e-200	-1.5357571840286255	Significant down
AL133467.1	0.0010698848803868703	0.003117301020664689	KC	-0.36734136939048767	0.7133644075676684	0.9930313863487463	-1.1200512647628784	Not significant
SYNE3	0.0584585098643386	0.10327316607169792	KC	-7.377710342407227	1.6103489654869345e-13	4.3100013011619757e-13	-0.22824040055274963	Not significant
LINC02292	0.0003423631617237985	0.0017597667052139374	KC	-0.25437724590301514	0.7992041209754297	0.9994354699860206	-1.1350950002670288	Not significant
CLMN	0.2044336029443232	0.34094222937302027	KC	-22.78095245361328	7.083389382418187e-115	3.643833451966809e-114	-0.614511251449585	Not significant
DICER1-AS1	0.009158214576111611	0.05751923173613555	KC	-8.634072303771973	5.920572618377089e-18	1.6732317883417555e-17	-2.1264655590057373	Significant down
DICER1	0.1916805751701117	0.5284328020513852	KC	-55.043556213378906	0.0	0.0	-1.2335444688796997	Significant down
C14orf132	0.16814310780160055	0.2736688621851275	KC	-14.930476188659668	2.0877106845328583e-50	7.602356441856999e-50	-0.19432978332042694	Not significant
GSC	0.00012838618564642445	0.0006033485846447785	KC	-0.08526293188333511	0.9320523605525058	0.9994354699860206	-2.108966112136841	Not significant
AL049839.3	0.00021397697607737406	0.0011564181205691588	KC	-0.16916339099407196	0.865668130279064	0.9994354699860206	-1.8408739566802979	Not significant
SERPINA5	0.03012795823169427	0.13334003720649606	KC	-18.335887908935547	4.279753405552355e-75	1.8028901248511852e-74	-1.9359859228134155	Significant down
AL132990.1	8.559079043094963e-05	0.00020111619488159284	KC	-0.02073734626173973	0.9834551780083717	0.9994354699860206	-0.4965857267379761	Not significant
SERPINA9	8.559079043094963e-05	0.000502790487203982	KC	-0.07489734888076782	0.9402963857051836	0.9994354699860206	-2.5816872119903564	Not significant
SERPINA1	0.004579107288055806	0.012720599326260747	KC	-1.4595715999603271	0.14440785605097453	0.25804684720829674	-1.2469861507415771	Not significant
SERPINA6	0.00012838618564642445	0.00030167429232238926	KC	-0.031105246394872665	0.9751856062572865	0.9994354699860206	-0.3724421262741089	Not significant
SERPINA10	0.0	0.0007541857308059731	KC	-0.13540001213550568	0.8922956169374254	0.9994354699860206	-17.98853302001953	Not significant
PPP4R4	0.09115419180896135	0.17884257629845643	KC	-14.61811351776123	2.1528229148108705e-48	7.741503036634544e-48	-0.534400999546051	Not significant
IFI27L2	0.32413232336200626	0.5705163658303585	KC	-36.338993072509766	3.921521299867307e-289	4.190120548730213e-288	-0.6265124678611755	Not significant
IFI27	0.5720032524500364	0.6611694906732365	KC	2.5422632694244385	0.011013717805495878	0.022171986071197133	0.3748024106025696	Not significant
IFI27L1	0.11075448281764882	0.21554628186434713	KC	-16.560026168823242	1.3553316198779989e-61	5.270113956743468e-61	-0.43019381165504456	Not significant
DDX24	0.5975093079984594	0.9409221177535321	KC	-83.5261459350586	0.0	0.0	-1.2116655111312866	Significant down
SERPINA3	0.06979928959643943	0.2332947860626477	KC	-29.132665634155273	1.3853041056313e-186	9.73255851194164e-186	-1.7381768226623535	Significant down
CATSPERB	0.020755766679505284	0.07240183015737342	KC	-9.145857810974121	5.915871199998699e-20	1.7106208617259397e-19	-1.2418605089187622	Significant down
AL049836.2	0.0	0.00030167429232238926	KC	-0.05416000261902809	0.956807686359271	0.9994354699860206	-16.482810974121094	Not significant
DIO3	0.00115547567081782	0.01206697169289557	KC	-1.956733226776123	0.05037884102809993	0.09571187924213113	-2.161529302597046	Not significant
AL928654.1	0.0033380408268070356	0.011312785962089598	KC	-1.4272452592849731	0.15350921976626253	0.2725855376198599	-1.3359456062316895	Not significant
TEX22	0.004108357940685582	0.02217306048569561	KC	-3.232451915740967	0.0012273275987730507	0.002607294576218031	-1.7098082304000854	Significant down
PACS2	0.06646124876963239	0.10809995474885616	KC	-6.674630165100098	2.4785670423491853e-11	6.438138082924897e-11	-0.10152740776538849	Not significant
BTBD6	0.16078229982453887	0.3162552164513047	KC	-23.445323944091797	1.4753756516955974e-121	7.822675217983131e-121	-0.5023849606513977	Not significant
BRF1	0.04852997817434844	0.1264015284830811	KC	-13.304240226745605	2.1870390260205943e-40	7.473228344370045e-40	-0.7890266180038452	Not significant
NUDT14	0.15042581418239398	0.3102720096535774	KC	-25.890676498413086	8.481466326779997e-148	5.04298441551183e-147	-0.7687748670578003	Not significant
JAG2	0.005306629006718877	0.013977575544270702	KC	-1.5466172695159912	0.12195556031141226	0.22052128334210666	-0.4564111530780792	Not significant
AL512356.5	0.00017118158086189926	0.0008547438282467696	KC	-0.12269461154937744	0.9023489330894879	0.9994354699860206	-0.7044370770454407	Not significant
LINC02298	0.01039928103736038	0.046558399115088744	KC	-6.441947937011719	1.179496158807188e-10	3.035587720865071e-10	-1.6207828521728516	Significant down
GPR132	0.0017118158086189925	0.006988787772135351	KC	-0.9463205337524414	0.3439851223471496	0.5626697581315335	-1.4304022789001465	Not significant
CDCA4	0.18290751915093936	0.25446226557393536	KC	-9.121052742004395	7.439812421161954e-20	2.149018372337738e-19	0.0014864328550174832	Not significant
CLBA1	0.01609106860101853	0.04570365528684197	KC	-5.231311798095703	1.6831117387676923e-07	4.069989389432087e-07	-0.8680504560470581	Not significant
AHNAK2	0.3904223905507767	0.432952888531349	KC	-0.7502872943878174	0.4530816915640442	0.7090356556005346	0.15721429884433746	Not significant
PLD4	0.00115547567081782	0.003620091507868671	KC	-0.441945880651474	0.6585283603526644	0.9429347232515026	-0.8245745301246643	Not significant
AL583810.3	0.0	0.00020111619488159284	KC	-0.036106668412685394	0.9711973046292552	0.9994354699860206	-15.902567863464355	Not significant
CEP170B	0.1503830187871785	0.21222786464880083	KC	-7.652136325836182	1.9766723619573476e-14	5.3530300019058226e-14	0.21538256108760834	Not significant
AL583810.1	0.0010270894851713956	0.00703906682085575	KC	-1.0783149003982544	0.2808932384459306	0.4713584154007156	-1.6969577074050903	Not significant
AL583810.2	8.559079043094963e-05	0.0007541857308059731	KC	-0.12002681940793991	0.9044619002533816	0.9994354699860206	-1.9203166961669922	Not significant
LINC00638	0.0008987032995249711	0.003670370556589069	KC	-0.49718600511550903	0.6190578999521241	0.9043303148587544	-1.4798330068588257	Not significant
ZBTB42	0.026019600291008686	0.0647594147518729	KC	-6.747856616973877	1.5004513634055705e-11	3.9068624599764e-11	-0.49355024099349976	Not significant
AKT1	0.2658021996833141	0.48815928402634623	KC	-29.79378890991211	4.701730710147587e-195	3.4383397112422473e-194	-0.4596982002258301	Not significant
AL583722.2	0.002096974365558266	0.002865905777062698	KC	-0.1372990608215332	0.8907944142929348	0.9994354699860206	0.16752585768699646	Not significant
SIVA1	0.6594770402704669	0.8913469757152195	KC	-22.99101448059082	5.733406238980569e-117	2.9767411739394476e-116	-0.32382047176361084	Not significant
ADSSL1	0.07788761929216416	0.15918346824878074	KC	-13.391716003417969	6.760073654335902e-41	2.3170275137598454e-40	-0.3613973557949066	Not significant
INF2	0.22964009072623787	0.33797576549851677	KC	-12.081501007080078	1.3228336061815448e-33	4.3105859029427085e-33	0.04144154489040375	Not significant
MTA1	0.11678863354303078	0.2251998592186636	KC	-16.92238998413086	3.076864220171571e-64	1.2153412567441093e-63	-0.44802147150039673	Not significant
CRIP2	0.16146702614798647	0.14792096133541152	KC	4.9177656173706055	8.7537655207408e-07	2.080809728919326e-06	0.8559665679931641	Not significant
CRIP1	0.48795309624684385	0.754286288903414	KC	-42.3704948425293	0.0	0.0	-0.6991353631019592	Not significant
TEDC1	0.030727093764710917	0.10925637286942531	KC	-13.736739158630371	6.1169045149017966e-43	2.1286940426901714e-42	-1.2870961427688599	Significant down
TESC	0.0010270894851713956	0.0034189753129870784	KC	-0.4291767477989197	0.6677945995980956	0.9514687578298593	-1.2973512411117554	Not significant
PWRN1	0.001882997389480892	0.005078183920760219	KC	-0.5724997520446777	0.566983441228422	0.8480638589394216	-0.5336732268333435	Not significant
PWRN4	0.00115547567081782	0.004072602946352255	KC	-0.5231978893280029	0.60083656135381	0.8848130208308435	-1.4333288669586182	Not significant
AC087490.1	8.559079043094963e-05	0.0005530695359243803	KC	-0.08391860872507095	0.9331211445199761	0.9994354699860206	-0.8129922151565552	Not significant
NDN	0.19193734754140454	0.3653778470511338	KC	-25.76996612548828	1.9258074801948286e-146	1.1376759458269234e-145	-0.4967914819717407	Not significant
MAGEL2	0.0010698848803868703	0.0030670219719442907	KC	-0.3582378029823303	0.7201653483804408	0.9993220211247142	-1.2991507053375244	Not significant
AC126407.1	8.559079043094963e-05	0.00020111619488159284	KC	-0.02073734626173973	0.9834551780083717	0.9994354699860206	0.7790413498878479	Not significant
MKRN3	0.017845679804852996	0.05002765347679622	KC	-5.6803789138793945	1.3439666394857562e-08	3.334754470794966e-08	-0.9756571650505066	Not significant
GOLGA6L2	8.559079043094963e-05	0.002011161948815928	KC	-0.3456726372241974	0.7295887451154095	0.9994354699860206	-2.9900779724121094	Not significant
GOLGA8S	4.2795395215474814e-05	0.00035195334104278744	KC	-0.05550085008144379	0.9557394526156333	0.9994354699860206	-2.745400905609131	Not significant
GOLGA6L1	0.0	0.00020111619488159284	KC	-0.036106668412685394	0.9711973046292552	0.9994354699860206	-15.931861877441406	Not significant
TUBGCP5	0.043565712329353364	0.1881442003117301	KC	-25.251462936401367	1.0914470125037734e-140	6.292740770239749e-140	-1.7224687337875366	Significant down
AL583722.1	0.0023537467368511147	0.003821207702750264	KC	-0.262076199054718	0.793262687620485	0.9994354699860206	0.2082538604736328	Not significant
CYFIP1	0.3526340565755125	0.6597113982603449	KC	-45.20689010620117	0.0	0.0	-0.7248401045799255	Not significant
NIPA1	0.0801985706337998	0.17572527527779175	KC	-15.756977081298828	6.150509838255491e-56	2.3164646115239457e-55	-0.6086934804916382	Not significant
AC138649.1	0.004279539521547481	0.004877067725878626	KC	-0.10497967153787613	0.9163919382045154	0.9994354699860206	0.31460806727409363	Not significant
AC068446.2	0.000941498694740446	0.005128462969480618	KC	-0.7512372136116028	0.4525099110796952	0.7082509055783254	-1.8754791021347046	Not significant
LINC01193	8.559079043094963e-05	0.00020111619488159284	KC	-0.02073734626173973	0.9834551780083717	0.9994354699860206	0.7316257953643799	Not significant
AC012414.5	0.0013266572516797193	0.006284881090049777	KC	-0.8891118764877319	0.3739429688632532	0.6043447981034883	-1.5840154886245728	Not significant
AC023310.4	0.00017118158086189926	0.00030167429232238926	KC	-0.02341826632618904	0.9813166347779566	0.9994354699860206	-0.08748534321784973	Not significant
AC026495.1	8.559079043094963e-05	0.00035195334104278744	KC	-0.04782120883464813	0.9618587324944176	0.9994354699860206	-2.824908494949341	Not significant
AC026495.2	4.2795395215474814e-05	0.0005530695359243803	KC	-0.09160906821489334	0.9270086492954532	0.9994354699860206	-3.5836193561553955	Not significant
AC087386.1	0.00017118158086189926	0.0004022323897631857	KC	-0.0414731465280056	0.9669187009568173	0.9994354699860206	-0.6001293063163757	Not significant
IGHG1	4.2795395215474814e-05	0.00020111619488159284	KC	-0.028422007337212563	0.9773255720008116	0.9994354699860206	-1.2887649536132812	Not significant
IGHE	0.0003423631617237985	0.0	KC	0.061464931815862656	0.9509889412048577	0.9994354699860206	17.44136619567871	Not significant
TMEM121	0.027945393075705056	0.04992709537935542	KC	-3.7916386127471924	0.0001496565257025017	0.000331829412764345	-0.36357754468917847	Not significant
NIPA2	0.3231052338768349	0.6157172306299965	KC	-41.48470687866211	0.0	0.0	-0.6709282398223877	Not significant
DIO3OS	0.00115547567081782	0.01578762129820504	KC	-2.6244964599609375	0.008677719472812626	0.017601842606563677	-2.7336134910583496	Not significant
LINC02280	0.0	0.000502790487203982	KC	-0.09026667475700378	0.9280753033102287	0.9994354699860206	-17.094707489013672	Not significant
LINC02691	0.000684726323447597	0.003871486751470662	KC	-0.5718090534210205	0.5674513342607357	0.8486246503572523	-1.4644238948822021	Not significant
EXOC3L4	0.0002567723712928489	0.0015586505103323445	KC	-0.23366385698318481	0.8152459465144595	0.9994354699860206	-1.411795973777771	Not significant
LBHD2	0.0010270894851713956	0.0017094876564935392	KC	-0.12230096757411957	0.9026606642888708	0.9994354699860206	-0.20820997655391693	Not significant
AL117209.1	0.0071040356057688195	0.034390869324752375	KC	-4.869786739349365	1.1171875136478258e-06	2.6470677565981615e-06	-1.553342580795288	Significant down
CDC42BPB	0.3269996148414431	0.6171250439941677	KC	-43.008541107177734	0.0	0.0	-0.7010779976844788	Not significant
AMN	0.038002310951341635	0.044195283825230025	KC	-0.942535936832428	0.34591831120874894	0.5652811427069799	0.4176023006439209	Not significant
TRAF3	0.15663114648863782	0.4878073306853034	KC	-56.95090866088867	0.0	0.0	-1.564812421798706	Significant down
AL132801.1	0.00017118158086189926	0.0021117200462567247	KC	-0.3483373522758484	0.7275868543326641	0.9994354699860206	-3.1876115798950195	Not significant
RCOR1	0.45949415842855307	0.6675046508120066	KC	-35.02570343017578	9.140735781093257e-269	9.011602384903586e-268	-0.7028922438621521	Not significant
LINC02323	0.010998416570377027	0.04454723716627281	KC	-5.973391056060791	2.323718117414738e-09	5.848391666993264e-09	-1.3334556818008423	Significant down
ANKRD9	0.3792527923995378	0.4639247825431143	KC	0.013749182224273682	0.9890300853870159	0.9994354699860206	0.2987106442451477	Not significant
TECPR2	0.07463516925578807	0.21992055910302177	KC	-24.66274642944336	2.6862144035803506e-134	1.5059246870684128e-133	-1.104714035987854	Significant down
CINP	0.19172337056532718	0.3858414198803359	KC	-29.059844970703125	1.1556084300166684e-185	8.092472753143377e-185	-0.6243213415145874	Not significant
ZNF839	0.015491933068001883	0.05711699934637237	KC	-7.380837440490723	1.572970286313823e-13	4.2110785099268886e-13	-1.3736522197723389	Significant down
MOK	0.023794239739803998	0.11091558147719845	KC	-15.386529922485352	2.0155475207280224e-53	7.477446216554775e-53	-1.691818118095398	Significant down
WDR20	0.23250738220567466	0.4751872894564835	KC	-34.95636749267578	1.036310325206324e-267	1.015375781347584e-266	-0.585129976272583	Not significant
HSP90AA1	0.8705011340779732	0.9925084217406607	KC	-66.79827117919922	0.0	0.0	-1.1572264432907104	Significant down
DYNC1H1	0.4271836350408696	0.7799286037508171	KC	-53.46014404296875	0.0	0.0	-0.8154662251472473	Not significant
AL118558.4	0.0005563401378011726	0.0025139524360199106	KC	-0.3513045012950897	0.7253599126781245	0.9994354699860206	-1.303547978401184	Not significant
AL118558.3	0.0071468310009842944	0.04952486298959224	KC	-7.573676109313965	3.6280880977945655e-14	9.792759093439785e-14	-2.2096643447875977	Significant down
AL137779.1	0.002738905293790388	0.013374226959625923	KC	-1.9043089151382446	0.056869969710440955	0.1073957799350287	-1.3501462936401367	Not significant
AL137779.2	0.009414986947404459	0.039770727537834984	KC	-5.401811122894287	6.597137111758126e-08	1.6111346650448178e-07	-1.1571152210235596	Significant down
PPP2R5C	0.5677665083237043	0.7508673135904269	KC	-18.829635620117188	4.317144032604713e-79	1.857484568321467e-78	-0.24160169064998627	Not significant
LINC00239	0.002995677665083237	0.015536226054603046	KC	-2.2453718185424805	0.024744274283399	0.04846054417146073	-1.4850558042526245	Not significant
LINC02320	0.0021825651559892155	0.015687063200764243	KC	-2.420289993286133	0.015508138505278563	0.03090479596478285	-1.858807921409607	Not significant
AL049836.1	4.2795395215474814e-05	0.000502790487203982	KC	-0.08258432894945145	0.9341820625569299	0.9994354699860206	-3.9373860359191895	Not significant
LINC00677	0.00021397697607737406	0.001005580974407964	KC	-0.14209535717964172	0.8870046854467002	0.9994354699860206	-1.893310308456421	Not significant
TNFAIP2	0.26995335301921514	0.44476846498064254	KC	-33.07666015625	6.437497520771164e-240	5.596141040999489e-239	-1.0218700170516968	Significant down
LINC00605	0.0005135447425856978	0.00477650962843783	KC	-0.7650354504585266	0.44425043511440443	0.697516107042744	-2.4538142681121826	Not significant
AL161669.3	0.01947190482304104	0.04570365528684197	KC	-4.617763042449951	3.878984946939411e-06	9.047571450534016e-06	-0.7669323682785034	Not significant
KIF26A	0.011939915265117474	0.03338528835034441	KC	-3.8017983436584473	0.00014364959961094247	0.0003186507085188554	-0.825120210647583	Not significant
AL359399.1	0.0	0.000251395243601991	KC	-0.04513333737850189	0.9640010299086262	0.9994354699860206	-16.043437957763672	Not significant
ASPG	0.07395044293234047	0.06420634521594852	KC	1.9068167209625244	0.05654432435226643	0.10681419410805418	0.3356063663959503	Not significant
TDRD9	0.0038943809646082082	0.008396601136306501	KC	-0.8052307367324829	0.42068655406017963	0.6669786566156308	-0.6585106253623962	Not significant
ATP5MPL	0.8440535798348098	0.955050530443964	KC	-0.7937216758728027	0.4273574720476174	0.6756022147568723	-0.09360606968402863	Not significant
AL132712.2	0.0023965421320665896	0.009603298305596059	KC	-1.291048288345337	0.19668693302574036	0.34190237906223303	-1.353810429573059	Not significant
AL132712.1	0.0008987032995249711	0.0037206496053094674	KC	-0.5062949657440186	0.6126496150794889	0.898341582559486	-1.380679965019226	Not significant
LINC00637	0.0010698848803868703	0.007944089697822917	KC	-1.2335259914398193	0.21737960737329365	0.3744475884163045	-2.3369839191436768	Not significant
PPP1R13B	0.16985492361021953	0.39579667152697473	KC	-36.43334197998047	1.2629088263681215e-290	1.3585374156769501e-289	-0.8583399057388306	Not significant
ZFYVE21	0.351778148671203	0.5812258032078033	KC	-29.588647842407227	2.091656215200491e-192	1.512047269251513e-191	-0.43204283714294434	Not significant
XRCC3	0.00834510206701759	0.02443561767811353	KC	-2.862727165222168	0.004200120715555864	0.008682701488811078	-0.7045139670372009	Not significant
AL049840.5	0.06676081653614072	0.13600482678867715	KC	-11.40908432006836	3.7667187242441774e-30	1.1929455999422106e-29	-0.388018935918808	Not significant
TMEM179	0.0002567723712928489	0.0009050228769671677	KC	-0.11635349690914154	0.9073723883867792	0.9994354699860206	-0.9660103917121887	Not significant
AL049840.4	0.006975649420122395	0.034491427422193174	KC	-4.909751892089844	9.11917470589506e-07	2.1664761544777973e-06	-1.6523886919021606	Significant down
AL049840.6	0.003680403988530834	0.005027904872039821	KC	-0.2398311346769333	0.8104611679607601	0.9994354699860206	0.2094724029302597	Not significant
AL049840.2	0.01014250866606753	0.02921212730655136	KC	-3.3857948780059814	0.0007097242054534393	0.0015266042366305934	-0.7884106636047363	Not significant
COA8	0.3656438567210168	0.544320981447031	KC	-17.42344856262207	5.4774172280097735e-68	2.2127154596092423e-67	-0.15089645981788635	Not significant
KLC1	0.4288954508494886	0.7252752777917442	KC	-40.86951446533203	0.0	0.0	-0.5728536248207092	Not significant
BAG5	0.2918217999743228	0.5814269194026849	KC	-41.995323181152344	0.0	0.0	-0.711158275604248	Not significant
AL139300.2	0.001412248042110669	0.011865855498013977	KC	-1.8745619058609009	0.0608530251081162	0.1145310407780721	-2.0074379444122314	Not significant
TRMT61A	0.08828690032952455	0.17250741615968626	KC	-13.608455657958984	3.567003398181578e-42	1.2335104335414597e-41	-0.48275044560432434	Not significant
AL133367.1	0.00115547567081782	0.005128462969480618	KC	-0.7127134799957275	0.4760230848504584	0.7387770701040731	-1.2602512836456299	Not significant
CKB	0.34210638935250565	0.41264015284830813	KC	0.5274155139923096	0.5979050860467682	0.8818713323119635	0.7600557208061218	Not significant
MARK3	0.6275944708349381	0.8493639700336869	KC	-36.09880828857422	2.3677516562600364e-285	2.497254862031746e-284	-0.541873574256897	Not significant
EIF5	0.5921170882013096	0.9465533712102167	KC	-89.69856262207031	0.0	0.0	-1.3803763389587402	Significant down
AL138976.2	0.001412248042110669	0.01151390215697119	KC	-1.8117316961288452	0.07002765708884776	0.130828843468141	-2.394216299057007	Not significant
AL049840.3	0.0030812684555141866	0.015536226054603046	KC	-2.228916883468628	0.025819429602894736	0.05048438619843861	-1.4374536275863647	Not significant
PPP4R3A	0.3280694997218299	0.6365327568002414	KC	-44.92497634887695	0.0	0.0	-0.7155202031135559	Not significant
AL133153.2	0.00017118158086189926	0.0027653476796219018	KC	-0.4656739830970764	0.6414488864363705	0.9270895394579715	-3.4532597064971924	Not significant
CCDC88C	0.012410664612487696	0.06677057670068882	KC	-9.68677043914795	3.4320936736127247e-22	1.0126703889811123e-21	-1.8922070264816284	Significant down
AC005479.1	0.0003423631617237985	0.000955301925687566	KC	-0.10999925434589386	0.9124099677502565	0.9994354699860206	-0.7554308176040649	Not significant
AC005479.2	0.005049856635426028	0.004826788677158228	KC	0.04325167089700699	0.9655009168341084	0.9994354699860206	0.7383303046226501	Not significant
SYNDIG1L	0.0038943809646082082	0.004273719141233848	KC	-0.06593634933233261	0.9474284981608623	0.9994354699860206	0.5617403984069824	Not significant
VRTN	0.0010270894851713956	0.003318417215546282	KC	-0.4110739827156067	0.6810182947997343	0.9637659148540452	-1.0779616832733154	Not significant
AC005519.1	0.00021397697607737406	0.0007541857308059731	KC	-0.0969654992222786	0.9227537943403469	0.9994354699860206	-0.9501419067382812	Not significant
ABCD4	0.07463516925578807	0.19317210518376993	KC	-19.836318969726562	1.4467264622624552e-87	6.5062856839090055e-87	-0.8539001941680908	Not significant
VSX2	0.0002567723712928489	0.0007541857308059731	KC	-0.08928431570529938	0.9288559611974554	0.9994354699860206	-0.9334379434585571	Not significant
LIN52	0.13044036461676722	0.31359042686912364	KC	-29.726871490478516	3.452387908349602e-194	2.5173939533445928e-193	-0.8335941433906555	Not significant
ALDH6A1	0.060769461205974235	0.1345467343757856	KC	-12.449235916137695	1.4119033144483497e-35	4.6662454831768326e-35	-0.6196320652961731	Not significant
BBOF1	0.018829973894808918	0.07763085122429483	KC	-10.423789024353027	1.9310301788458464e-25	5.881457404917341e-25	-1.5462889671325684	Significant down
ENTPD5	0.02486412462019087	0.08346322087586103	KC	-10.326947212219238	5.32278074976525e-25	1.6166294694507645e-24	-1.2472925186157227	Significant down
COQ6	0.05203920058201737	0.14530645080195081	KC	-15.973904609680176	1.9423730169275994e-57	7.373452946294129e-57	-0.9652742743492126	Not significant
FAM161B	0.016818590319681602	0.05782090602845794	KC	-7.251692295074463	4.115959707523767e-13	1.0948235429775147e-12	-1.0414894819259644	Significant down
AC005520.3	0.000470749347370223	0.004022323897631856	KC	-0.6373942494392395	0.5238680579167101	0.7980620907733044	-2.405017375946045	Not significant
AC005480.1	0.022339196302477854	0.10613907184876062	KC	-14.785966873168945	1.804463121120562e-49	6.532342414148798e-49	-1.6119704246520996	Significant down
ZNF410	0.2117088201309539	0.511237367389009	KC	-46.69609832763672	0.0	0.0	-0.9625144004821777	Not significant
AC005520.5	0.003680403988530834	0.007089345869576148	KC	-0.6086180210113525	0.5427776516346471	0.8203017054838517	-0.11134113371372223	Not significant
PTGR2	0.07044122052467154	0.13515008296043038	KC	-10.663590431213379	1.5066652776140967e-26	4.630482576654308e-26	-0.4380280375480652	Not significant
LINC02274	4.2795395215474814e-05	0.001910603851375132	KC	-0.33532020449638367	0.7373835605347708	0.9994354699860206	-5.381489276885986	Not significant
AC005520.2	0.0032952454315915607	0.01035748403640203	KC	-1.263998031616211	0.2062307327321008	0.3571978706274154	-1.002450704574585	Not significant
ELMSAN1	0.13365001925792785	0.33249534918799334	KC	-32.918701171875	1.1870832806739486e-237	1.021648974426793e-236	-0.9953916072845459	Not significant
PNMA1	0.0759618265074678	0.173864950475137	KC	-16.172605514526367	7.869758602191401e-59	3.0124207712492724e-58	-0.5113760232925415	Not significant
DNAL1	0.0766465528309154	0.17914425059077882	KC	-17.110559463500977	1.2380623287648126e-65	4.92179047339644e-65	-0.7989087104797363	Not significant
ACOT6	0.0011126802756023452	0.0027653476796219018	KC	-0.29630622267723083	0.7669962250569752	0.9994354699860206	-0.42565739154815674	Not significant
ACOT4	0.008516283647879487	0.013675901251948314	KC	-0.9137817025184631	0.3608315476796129	0.5862591072284581	-0.2971711754798889	Not significant
NPC2	0.6733427483202807	0.8416209965307456	KC	4.089695453643799	4.319403071301335e-05	9.767223123962616e-05	0.10419923067092896	Not significant
ISCA2	0.19955492788975907	0.38905927899844134	KC	-27.592941284179688	1.352373253972055e-167	8.761720114767063e-167	-0.5382435321807861	Not significant
LTBP2	0.07360807977061669	0.15611644627683643	KC	-13.934026718139648	3.935305560381224e-44	1.3801430840069571e-43	-0.7296596169471741	Not significant
AC013451.1	0.005948559934950999	0.03172607974257127	KC	-4.606700897216797	4.091080877778581e-06	9.534181002918046e-06	-2.0413737297058105	Significant down
FLVCR2	0.006034150725381949	0.007793252551661723	KC	-0.3126467168331146	0.754549081874138	0.9994354699860206	-0.010687017813324928	Not significant
AC007182.1	4.2795395215474814e-05	0.000251395243601991	KC	-0.03744828701019287	0.970127571173429	0.9994354699860206	-0.8738561272621155	Not significant
BATF	0.0035948131980998842	0.0037709286540298656	KC	-0.03089355304837227	0.9753544311275575	0.9994354699860206	0.31891152262687683	Not significant
JDP2	0.3452304532032353	0.45960078435316004	KC	-9.572537422180176	1.0431385831339356e-21	3.0653037602409927e-21	0.08030211925506592	Not significant
AF111167.2	0.0024393375272820646	0.020363014731761275	KC	-3.213719606399536	0.00131027590288172	0.002779794071289541	-2.659130096435547	Significant down
LINC01220	0.008815851414387812	0.03263110261953844	KC	-4.245766639709473	2.1784734710056134e-05	4.974828663344666e-05	-1.1675466299057007	Significant down
FOS	0.3847306029871186	0.690783850369551	KC	-53.35974884033203	0.0	0.0	-1.0759958028793335	Significant down
AF111167.1	0.0021397697607737406	0.0196591080496757	KC	-3.1408658027648926	0.0016844925097153245	0.0035557324600815903	-2.604208469390869	Significant down
AL691403.1	0.018530406128300595	0.08803861430941727	KC	-12.36303424835205	4.142226752035059e-35	1.365393975850806e-34	-1.8550900220870972	Significant down
AL691403.2	0.0029100868746522873	0.010860274523606014	KC	-1.4239628314971924	0.1544572274093382	0.27409173365210077	-1.3269495964050293	Not significant
TMED10	0.6691487995891642	0.8682186133038363	KC	-14.911026000976562	2.794272300947781e-50	1.016548592797244e-49	-0.21478822827339172	Not significant
AL049780.2	0.0038943809646082082	0.025240082457639902	KC	-3.820594310760498	0.00013313054844675114	0.00029568583479716863	-2.1334266662597656	Significant down
ACOT2	0.058544100654769546	0.14771984514052994	KC	-15.13687515258789	9.25055255406322e-52	3.398880672739887e-51	-0.889129102230072	Not significant
NEK9	0.10870030384730603	0.2667303534617125	KC	-25.895288467407227	7.525192647042954e-148	4.4752754618322565e-147	-0.8640299439430237	Not significant
ACYP1	0.2536911028373347	0.4493941374629192	KC	-27.1618595123291	1.8340236972993537e-162	1.166746124399397e-161	-0.3624632954597473	Not significant
MLH3	0.09149655497068515	0.22987581074966063	KC	-23.203994750976562	4.1494381757310447e-119	2.1779324883804926e-118	-0.953066885471344	Not significant
AL049780.1	0.0026533145033594387	0.010809995474885615	KC	-1.460928201675415	0.1440351301744906	0.2575026345096783	-1.4036515951156616	Not significant
EIF2B2	0.3009800145504344	0.4064558298556991	KC	-7.5888142585754395	3.2284618822633944e-14	8.721118603285624e-14	0.12128785252571106	Not significant
PGF	0.1289853211794411	0.15898235205389913	KC	-3.6408395767211914	0.0002717503760783941	0.0005958984843222666	0.3815860152244568	Not significant
RPS6KL1	0.00346642701245346	0.008296043038865705	KC	-0.8637296557426453	0.3877364274063071	0.6227400673400861	-0.7275250554084778	Not significant
DLST	0.2647323148029272	0.5707677610739604	KC	-46.55674743652344	0.0	0.0	-0.8583375811576843	Not significant
PROX2	0.00017118158086189926	0.0005530695359243803	KC	-0.06855391710996628	0.9453446988437127	0.9994354699860206	-1.2464779615402222	Not significant
YLPM1	0.13014079685025892	0.3712102167027	KC	-39.79397964477539	0.0	0.0	-1.1542205810546875	Significant down
FCF1	0.12230923952582702	0.3182663784001207	KC	-32.03847122192383	3.177580510966715e-225	2.6134172645585527e-224	-1.0072739124298096	Significant down
AREL1	0.11413531903967133	0.35245613152999145	KC	-39.59174346923828	0.0	0.0	-1.2236874103546143	Significant down
AC013451.2	0.0	0.0010558600231283623	KC	-0.18956001102924347	0.8496539242014285	0.9994354699860206	-18.6534366607666	Not significant
ZC2HC1C	0.05041297556382933	0.08356377897330182	KC	-5.663920879364014	1.4795253974901505e-08	3.6681013239218804e-08	-0.42240291833877563	Not significant
TTLL5	0.10715966961954894	0.30504298858665596	KC	-33.139495849609375	8.024754735934466e-241	7.012261823474025e-240	-1.0819884538650513	Significant down
AC005225.2	0.01279582316942697	0.05545779073859922	KC	-7.586452960968018	3.28781074248171e-14	8.880645142180194e-14	-1.5476548671722412	Significant down
AC005225.3	0.003252450036376086	0.0072904620644577405	KC	-0.7221634984016418	0.4701939530030427	0.7314208843188128	-0.5746504664421082	Not significant
AC004816.1	0.0788291179869046	0.09045200864799638	KC	-1.323410987854004	0.18569875500286892	0.3243314999087735	0.596992552280426	Not significant
MAP3K9	0.2768434116489066	0.3172607974257127	KC	-1.4618113040924072	0.14379291532569022	0.2571456780728166	0.3123249411582947	Not significant
LINC01269	0.012325073822056746	0.018351852782945346	KC	-1.0531413555145264	0.2922762307262109	0.4882905326396812	0.36716341972351074	Not significant
TTC9	0.31433217785766254	0.2664789582181105	KC	14.725957870483398	4.392019624955758e-49	1.5861558145964877e-48	0.8691654205322266	Not significant
AL357153.1	0.006419309282321223	0.012167529790336367	KC	-1.0221507549285889	0.3067095334439651	0.5093926843842701	0.1044340506196022	Not significant
MED6	0.46929430393289684	0.702901101111167	KC	-22.357391357421875	1.0231930191761492e-110	5.1667485729354444e-110	-0.1674710214138031	Not significant
ADAM20	0.00346642701245346	0.008446880185026899	KC	-0.8905365467071533	0.37317786382812324	0.6033987324108733	-0.37315934896469116	Not significant
ADAM21	0.0010698848803868703	0.004726230579717432	KC	-0.6557311415672302	0.5119971216822374	0.7836600661469034	-1.0097160339355469	Not significant
AL357153.2	0.12654598365215902	0.24606566443762884	KC	-19.274089813232422	8.864544062349762e-83	3.8893557126763866e-82	-0.4353550672531128	Not significant
SYNJ2BP	0.18213720203706082	0.38941123233948416	KC	-31.037578582763672	1.6782837046126423e-211	1.306354938234936e-210	-0.6173272132873535	Not significant
COX16	0.5662686694911627	0.8567549901955855	KC	-45.40026092529297	0.0	0.0	-0.6333616375923157	Not significant
AL356804.1	0.0052638336115034025	0.03353612549650561	KC	-5.058306694030762	4.2299541137092864e-07	1.0144168528091548e-06	-1.8392730951309204	Significant down
AL160191.1	0.0004279539521547481	0.0005530695359243803	KC	-0.022441314533352852	0.9820959249134676	0.9994354699860206	0.27318698167800903	Not significant
SLC8A3	0.0008559079043094963	0.0021117200462567247	KC	-0.22529080510139465	0.8217530468158152	0.9994354699860206	-0.6483170390129089	Not significant
SMOC1	0.003637608593315359	0.009502740208155261	KC	-1.0483068227767944	0.29449729086738863	0.49159345034470675	-0.18940469622612	Not significant
SLC10A1	0.01566311464886378	0.0702398310623963	KC	-9.655529975891113	4.657458751874602e-22	1.3728849000623825e-21	-1.1229392290115356	Significant down
SRSF5	0.572687978773484	0.9363467243199759	KC	-92.48662567138672	0.0	0.0	-1.4239095449447632	Significant down
AL133445.2	0.0014978388325416186	0.005731811554125396	KC	-0.7591451406478882	0.44776573216379467	0.7022076566739351	-1.266007661819458	Not significant
SUSD6	0.20858475628022424	0.4938408165317512	KC	-46.06549072265625	0.0	0.0	-0.9998804926872253	Not significant
AL133445.3	0.0	0.000251395243601991	KC	-0.04513333737850189	0.9640010299086262	0.9994354699860206	-16.387819290161133	Not significant
CCDC177	0.00021397697607737406	0.000502790487203982	KC	-0.05183563753962517	0.9586596588653785	0.9994354699860206	-0.2507668733596802	Not significant
PLEKHD1	0.0023965421320665896	0.008346322087586103	KC	-1.0654349327087402	0.28667916245119585	0.47984181309409984	-1.0164271593093872	Not significant
AL157996.2	8.559079043094963e-05	0.00015083714616119463	KC	-0.011711451224982738	0.99065582779717	0.9994354699860206	0.6673860549926758	Not significant
SLC39A9	0.23807078358368639	0.4830308210568656	KC	-35.794281005859375	1.3554438344317891e-280	1.4031327970203966e-279	-0.6402804255485535	Not significant
ERH	0.6447126289211281	0.9214138468500176	KC	-41.36273956298828	0.0	0.0	-0.637131929397583	Not significant
AC004816.2	0.008131125090940215	0.03740761224797627	KC	-5.219456672668457	1.7944901606183143e-07	4.3365410415389957e-07	-1.4977718591690063	Significant down
AC004825.2	0.014807206744554286	0.045401980994519586	KC	-5.419429779052734	5.978937643375825e-08	1.4616954593032954e-07	-1.0896244049072266	Significant down
PCNX1	0.28891171309967045	0.5785107345769018	KC	-43.363731384277344	0.0	0.0	-0.741001546382904	Not significant
AC004825.3	0.0029528822698677622	0.007742973502941324	KC	-0.8574182987213135	0.3912137637710458	0.6274245687527037	-0.598244845867157	Not significant
AC005225.1	0.00012838618564642445	0.00015083714616119463	KC	-0.00402717525139451	0.9967867876526535	0.9994354699860206	0.47751152515411377	Not significant
RIOX1	0.03372277142979416	0.07325657398562019	KC	-6.811365604400635	9.667644164134225e-12	2.5233411393940044e-11	-0.5998765826225281	Not significant
HEATR4	0.006890058629691445	0.03489365981195636	KC	-5.003185272216797	5.639067733791475e-07	1.3472146561668011e-06	-1.5582818984985352	Significant down
AC005280.1	0.0005135447425856978	0.002564231484740309	KC	-0.3680158257484436	0.7128614247310128	0.992583086871881	-1.4728655815124512	Not significant
AC005280.2	0.0022253605512046904	0.012167529790336367	KC	-1.7823617458343506	0.07469025866357126	0.1391011122364951	-1.874404788017273	Not significant
NUMB	0.40347498609149657	0.7438282467695712	KC	-54.96421813964844	0.0	0.0	-0.8802131414413452	Not significant
AC004846.2	0.003252450036376086	0.007541857308059731	KC	-0.767135739326477	0.4430008008909736	0.6958184426927201	-0.7285980582237244	Not significant
AC004846.1	0.0031668592459451364	0.0072904620644577405	KC	-0.7377399206161499	0.4606725247738783	0.7187185915475156	-0.7461296319961548	Not significant
PAPLN	0.014678820558907861	0.0588767660515863	KC	-7.84633731842041	4.283630910611762e-15	1.170329794086398e-14	-1.31976318359375	Significant down
PSEN1	0.32242050755338725	0.6495047513701041	KC	-52.36681365966797	0.0	0.0	-0.9581859707832336	Not significant
RBM25	0.4428039542945179	0.8096435215445724	KC	-64.28548431396484	0.0	0.0	-1.0088648796081543	Significant down
AL442663.3	0.004493516497624856	0.02001106139071849	KC	-2.774561882019043	0.005527610459068888	0.011357799894035398	-1.4406518936157227	Not significant
ACOT1	0.0008559079043094963	0.011111669767208005	KC	-1.840152621269226	0.06574583867665704	0.12320260510341369	-3.1209678649902344	Not significant
ZFYVE1	0.1306971369880601	0.2582331942279652	KC	-19.58202362060547	2.200969919795412e-85	9.787595006101246e-85	-0.36686018109321594	Not significant
DPF3	0.01617665939144948	0.06878173864950475	KC	-9.386321067810059	6.213247602791634e-21	1.812917176646918e-20	-1.8701531887054443	Significant down
AC004828.1	0.00012838618564642445	0.00020111619488159284	KC	-0.01305345632135868	0.9895851445070586	0.9994354699860206	0.15123498439788818	Not significant
AC004828.2	0.0002567723712928489	0.001659208607773141	KC	-0.25171178579330444	0.8012638459638375	0.9994354699860206	-1.7429486513137817	Not significant
RGS6	0.014807206744554286	0.0366031474684499	KC	-3.8670382499694824	0.00011016515688586864	0.0002453102833913259	-0.7243020534515381	Not significant
AC005993.1	0.00231095134163564	0.003670370556589069	KC	-0.2431367039680481	0.8078994987172976	0.9994354699860206	-0.014112413860857487	Not significant
AC004900.1	0.00021397697607737406	0.0011564181205691588	KC	-0.16919119656085968	0.8656462535659157	0.9994354699860206	-1.6884490251541138	Not significant
AC004974.1	0.0008987032995249711	0.006536276333651767	KC	-1.0113765001296997	0.3118362589786433	0.5169045261254643	-2.299330949783325	Not significant
SIPA1L1	0.37629991012967007	0.7628337271858816	KC	-64.03160858154297	0.0	0.0	-1.0558048486709595	Significant down
AC005476.2	0.014507638978045962	0.06304992709537935	KC	-8.636592864990234	5.791448044622769e-18	1.6370457021923873e-17	-1.6167045831680298	Significant down
AC004817.1	0.0	0.00015083714616119463	KC	-0.027080001309514046	0.9783959251468514	0.9994354699860206	-15.742835998535156	Not significant
AC004817.5	0.0007703171138785466	0.0024636733872995123	KC	-0.30375874042510986	0.7613117103803829	0.9994354699860206	-0.3942341208457947	Not significant
AC004817.3	0.0003851585569392733	0.0023128362411383176	KC	-0.3459882438182831	0.7293515443615467	0.9994354699860206	-1.99627685546875	Not significant
DCAF4	0.02015663114648864	0.06501080999547489	KC	-7.9182209968566895	2.4093292024033296e-15	6.5992295602811286e-15	-1.198076844215393	Significant down
ERG28	0.1622801386570805	0.2994117351299713	KC	-20.17098617553711	1.7609285966603966e-90	8.040190299982956e-90	-0.40582969784736633	Not significant
AF107885.2	0.0031668592459451364	0.01769822514958017	KC	-2.601870059967041	0.009271696140733216	0.018770122087936193	-1.7675076723098755	Not significant
IFT43	0.1676723584542303	0.3719141233847856	KC	-31.592836380004883	4.630825870640784e-219	3.712646997430421e-218	-0.7298444509506226	Not significant
AL162171.3	0.001840201994265417	0.007089345869576148	KC	-0.9408389329910278	0.3467874015744421	0.566409930428782	-1.3981341123580933	Not significant
ZC3H14	0.18474772114520477	0.444064558298557	KC	-42.04425811767578	0.0	0.0	-1.0290803909301758	Significant down
AL162171.1	0.0007275217186630718	0.002865905777062698	KC	-0.38363781571388245	0.701246918360627	0.9825911491816864	-1.4549967050552368	Not significant
AL162171.2	0.0012410664612487697	0.004525114384835839	KC	-0.5888054966926575	0.5559917660642724	0.8355302242678122	-1.0132553577423096	Not significant
PTPN21	0.057730988145675524	0.17854090200613404	KC	-20.730915069580078	1.822875358389467e-95	8.545117081050966e-95	-1.1444944143295288	Significant down
SPATA7	0.031754183249882315	0.12770878374981146	KC	-16.87464141845703	6.914384169073517e-64	2.7261475265774324e-63	-1.5918452739715576	Significant down
KCNK10	0.0005563401378011726	0.002413394338579114	KC	-0.33321794867515564	0.7389697676004545	0.9994354699860206	-1.1401259899139404	Not significant
AL133279.1	4.2795395215474814e-05	0.000251395243601991	KC	-0.03744828701019287	0.970127571173429	0.9994354699860206	-2.0175604820251465	Not significant
LINC01146	0.0007703171138785466	0.0018100457539343355	KC	-0.18648622930049896	0.8520634800163106	0.9994354699860206	-0.5271313786506653	Not significant
GPR65	0.040056489921684424	0.056061139323244004	KC	-2.6922850608825684	0.007096424863455281	0.014481419998256553	-0.1505550593137741	Not significant
GALC	0.04968545384516626	0.13861933732213785	KC	-15.312670707702637	6.292600292439621e-53	2.325914410234227e-52	-1.0372263193130493	Significant down
AL136501.1	0.0	0.00035195334104278744	KC	-0.06318666785955429	0.9496178586395148	0.9994354699860206	-16.781536102294922	Not significant
AL359237.1	0.0004279539521547481	0.00618432299260898	KC	-1.0332094430923462	0.301505913517948	0.5019031094554247	-3.1600279808044434	Not significant
LINC02330	4.2795395215474814e-05	0.0007541857308059731	KC	-0.12771110236644745	0.898377607073247	0.9994354699860206	-2.9764981269836426	Not significant
LINC02296	0.000470749347370223	0.001458092412891548	KC	-0.17719995975494385	0.8593513235079746	0.9994354699860206	-0.946503758430481	Not significant
AL157688.1	8.559079043094963e-05	0.0006536276333651768	KC	-0.10197117179632187	0.9187795586401019	0.9994354699860206	-1.653551459312439	Not significant
AL352955.1	0.0	0.0004022323897631857	KC	-0.07221333682537079	0.9424321305491467	0.9994354699860206	-17.127853393554688	Not significant
AL358292.1	0.0002567723712928489	0.0005530695359243803	KC	-0.05317532643675804	0.9575922152185373	0.9994354699860206	-0.22897090017795563	Not significant
LINC02309	4.2795395215474814e-05	0.00015083714616119463	KC	-0.019395725801587105	0.9845254196638364	0.9994354699860206	0.48968690633773804	Not significant
LINC02316	4.2795395215474814e-05	0.00020111619488159284	KC	-0.028422007337212563	0.9773255720008116	0.9994354699860206	-1.5251432657241821	Not significant
LINC02328	0.0015834296229725682	0.004927346774599025	KC	-0.5994557738304138	0.5488689962458597	0.8273558046274141	-0.706668496131897	Not significant
FLRT2	0.11345059271622374	0.23802101664236514	KC	-20.922767639160156	3.32259356272985e-97	1.5709405364576416e-96	-0.7769846320152283	Not significant
AL049775.3	0.0022681559464201653	0.003620091507868671	KC	-0.24180087447166443	0.8089344577699005	0.9994354699860206	-0.1333078294992447	Not significant
AL049775.1	0.0040655625454701074	0.019357433757353312	KC	-2.737173080444336	0.006196966519858085	0.012697751226049485	-1.7014813423156738	Not significant
LINC00911	0.0005563401378011726	0.00336869626426668	KC	-0.5047227144241333	0.6137536156260424	0.8991522096290466	-2.069767951965332	Not significant
EML5	0.0649206145418753	0.2160993514002715	KC	-26.438386917114258	4.962557192039261e-154	3.0385732658936247e-153	-1.5251208543777466	Significant down
AL121768.1	0.00012838618564642445	0.0008547438282467696	KC	-0.13038429617881775	0.89626239320664	0.9994354699860206	-2.092989921569824	Not significant
TTC8	0.08657508452090555	0.22856855548293026	KC	-24.22097396850586	1.3377400961300581e-129	7.34820805031121e-129	-1.1118073463439941	Significant down
AL137785.1	0.000941498694740446	0.002916184825783096	KC	-0.35416004061698914	0.7232189509964945	0.9994354699860206	-1.0000994205474854	Not significant
AL135818.2	8.559079043094963e-05	0.0009050228769671677	KC	-0.14709986746311188	0.8830531917415497	0.9994354699860206	-1.7943366765975952	Not significant
AL135818.1	0.0005563401378011726	0.0022625571924179194	KC	-0.30622023344039917	0.759436968521794	0.9994354699860206	-1.5142226219177246	Not significant
GPR68	0.0022253605512046904	0.005580974407964201	KC	-0.600895881652832	0.5479093269816921	0.826197721114117	-0.3799389600753784	Not significant
DGLUCY	0.04634741301835923	0.17406606667001862	KC	-22.25802993774414	9.430008824147193e-110	4.739630349954353e-109	-1.4270459413528442	Significant down
RPS6KA5	0.154662558308726	0.41666247674594	KC	-43.47297668457031	0.0	0.0	-1.1185897588729858	Significant down
LINC02321	0.0005991355330166474	0.022122781436975214	KC	-3.862746000289917	0.00011211953687638585	0.0002495702427840701	-4.4251532554626465	Significant down
AL122020.2	0.0004279539521547481	0.002011161948815928	KC	-0.2841273546218872	0.7763127795462001	0.9994354699860206	-1.7686666250228882	Not significant
AL096869.2	0.00017118158086189926	0.0004022323897631857	KC	-0.041469283401966095	0.9669217805338655	0.9994354699860206	-0.4713408946990967	Not significant
TTC7B	0.03714640304703214	0.11051334908743526	KC	-12.796935081481934	1.7054969149613486e-37	5.7191211052477054e-37	-1.1475127935409546	Significant down
LINC00642	0.0002567723712928489	0.002212278143697521	KC	-0.3509989380836487	0.7255891393390888	0.9994354699860206	-1.8424195051193237	Not significant
LINC02317	8.559079043094963e-05	0.0009050228769671677	KC	-0.1471029669046402	0.8830507524949239	0.9994354699860206	-2.841862440109253	Not significant
AL512791.1	4.2795395215474814e-05	0.00045251143848358387	KC	-0.07355418801307678	0.9413651275913719	0.9994354699860206	-2.5747103691101074	Not significant
AL049775.2	0.0026533145033594387	0.008245763990145306	KC	-1.0019867420196533	0.3163500057969635	0.5237889383653066	-0.9184911251068115	Not significant
CALM1	0.8427269225831301	0.9769721956860576	KC	-31.001432418823242	5.1562201395676465e-211	4.003224664884778e-210	-0.460409939289093	Not significant
AL161662.1	0.00017118158086189926	0.0009050228769671677	KC	-0.1317351758480072	0.8951937560414576	0.9994354699860206	-2.2166998386383057	Not significant
NRDE2	0.06765951983566568	0.25943989139725476	KC	-32.92527770996094	9.557629004649625e-238	8.228002154800505e-237	-1.5156148672103882	Significant down
PSMC1	0.5592930200710403	0.8534868520287596	KC	-47.97822570800781	0.0	0.0	-0.6915861964225769	Not significant
KCNK13	0.0017546112038344674	0.006988787772135351	KC	-0.9387791752815247	0.3478441249278925	0.5677233391159793	-1.347684383392334	Not significant
TDP1	0.05563401378011726	0.1859319221680326	KC	-22.441146850585938	1.5616622149965196e-111	7.921562388878602e-111	-1.2503206729888916	Significant down
EFCAB11	0.09586168528266359	0.2567751018150737	KC	-27.082538604736328	1.5812422342012006e-161	1.0002176384939853e-160	-1.056516408920288	Significant down
AL137230.1	0.0008131125090940214	0.0015083714616119463	KC	-0.12465778738260269	0.9007944797567723	0.9994354699860206	-0.08205851912498474	Not significant
FOXN3-AS1	0.032781272735053706	0.0982452611996581	KC	-11.42868709564209	3.0062092021728366e-30	9.529859784101616e-30	-1.063071370124817	Significant down
AL356805.1	0.008216715881371165	0.029312685403992157	KC	-3.7587523460388184	0.0001707628356078894	0.00037754742105535914	-1.0544788837432861	Significant down
AL357093.2	0.003423631617237985	0.0140781336417115	KC	-1.9065308570861816	0.056581364959879095	0.10687748359021483	-1.2536771297454834	Not significant
AL138478.1	0.00017118158086189926	0.0006536276333651768	KC	-0.0865941196680069	0.9309941394296996	0.9994354699860206	-1.0940163135528564	Not significant
FOXN3	0.5607908589035819	0.7558449394137463	KC	-20.60549545288086	2.4499501540674613e-94	1.1415596577556897e-93	-0.26178157329559326	Not significant
AL512791.2	0.005049856635426028	0.021569711901050833	KC	-2.953122138977051	0.0031457752927888335	0.0065510607871950505	-1.1769070625305176	Significant down
AL357172.1	0.00012838618564642445	0.0007039066820855749	KC	-0.10332553833723068	0.9177046082928012	0.9994354699860206	-2.6728062629699707	Not significant
AL356807.1	0.0005563401378011726	0.0011061390718487606	KC	-0.09861345589160919	0.9214451886385547	0.9994354699860206	0.14799217879772186	Not significant
LINC02301	0.0014550434373261437	0.0015083714616119463	KC	-0.00931832380592823	0.9925651610491729	0.9994354699860206	0.35811614990234375	Not significant
GSTZ1	0.12102537766936278	0.2935290864296847	KC	-28.291841506958008	4.354565721599802e-176	2.9214456574063325e-175	-0.8968496918678284	Not significant
POMT2	0.043223349167629564	0.09306651918145709	KC	-8.518292427062988	1.619233761305919e-17	4.557837593421607e-17	-0.5551754832267761	Not significant
NGB	0.0005135447425856978	0.002212278143697521	KC	-0.30483612418174744	0.7604909698770908	0.9994354699860206	-1.3354800939559937	Not significant
TMEM63C	0.0022681559464201653	0.019809945195836894	KC	-3.1445610523223877	0.0016633619805802864	0.003511864796478096	-2.4150240421295166	Significant down
CIPC	0.13959857919287885	0.22338981346472925	KC	-12.027764320373535	2.539455550587675e-33	8.254596425570973e-33	-0.12478350847959518	Not significant
LINC02289	0.0019685881799118413	0.005480416310523405	KC	-0.6293209791183472	0.5291389300664591	0.8044775370977707	-0.833439290523529	Not significant
AC007686.2	0.002738905293790388	0.024536175775554326	KC	-3.9061334133148193	9.3784778171381e-05	0.000209313028843351	-2.497748851776123	Significant down
LINC02288	0.0021397697607737406	0.009653577354316456	KC	-1.3464463949203491	0.17815860031086572	0.3123900902682893	-1.521737813949585	Not significant
AC007686.3	0.005306629006718877	0.012720599326260747	KC	-1.3220596313476562	0.18614828360116709	0.32502269071862167	-0.6070415377616882	Not significant
IRF2BPL	0.36774083108657507	0.4747850570667203	KC	-9.190897941589355	3.8957677727952256e-20	1.1283275643683823e-19	0.026792608201503754	Not significant
LINC01629	0.0024393375272820646	0.025139524360199107	KC	-4.069565296173096	4.7100961024880267e-05	0.00010630786818709344	-2.602928400039673	Significant down
AC007686.4	0.010741644199084178	0.06264769470561617	KC	-9.250469207763672	2.2350836327232152e-20	6.48588515605468e-20	-1.8411951065063477	Significant down
TMED8	0.06590490863183121	0.20041228819950727	KC	-22.961475372314453	1.1316619807798444e-116	5.869452467082828e-116	-1.1480224132537842	Significant down
LRRC74A	0.0003423631617237985	0.0010558600231283623	KC	-0.12806186079978943	0.898100020183257	0.9994354699860206	-0.9761513471603394	Not significant
ANGEL1	0.030256344417340694	0.0673236462366132	KC	-6.450708866119385	1.1132808804862876e-10	2.8663947141832097e-10	-0.6547467708587646	Not significant
VASH1-AS1	0.014464843582830487	0.022826688119060787	KC	-1.468059778213501	0.14208799609368442	0.2543375971780618	-0.2130809724330902	Not significant
AF111169.3	4.2795395215474814e-05	0.0008044647795263714	KC	-0.13674047589302063	0.891235940017848	0.9994354699860206	-3.8227572441101074	Not significant
VASH1	0.0031668592459451364	0.0037206496053094674	KC	-0.09843536466360092	0.9215865913056465	0.9994354699860206	0.0924803763628006	Not significant
AC007376.2	0.0008131125090940214	0.0034189753129870784	KC	-0.4675506055355072	0.6401059879827355	0.9259458393831357	-1.5467321872711182	Not significant
AC008050.1	0.002781700689005863	0.013826738398109507	KC	-1.9784572124481201	0.04787715419466292	0.09117690605030121	-1.5053168535232544	Not significant
ESRRB	0.007660375743569992	0.031826637840012065	KC	-4.315179824829102	1.594731868976042e-05	3.653651746519756e-05	-1.5137542486190796	Significant down
AC016526.1	0.0006419309282321222	0.00336869626426668	KC	-0.48923206329345703	0.6246774019866829	0.9100755535331757	-1.4058825969696045	Not significant
AC016526.2	0.002995677665083237	0.009754135451757252	KC	-1.209830641746521	0.22634386711429433	0.3886703774843799	-0.9919105172157288	Not significant
GPATCH2L	0.26040997988616427	0.6322590376590075	KC	-60.1270751953125	0.0	0.0	-1.1538612842559814	Significant down
AC016526.4	0.0005135447425856978	0.0030167429232238925	KC	-0.4492380619049072	0.6532599247455613	0.9384147918248931	-1.8880159854888916	Not significant
TGFB3	0.012025506055548424	0.03283221881442003	KC	-3.6984221935272217	0.0002169437830048063	0.0004775196890338164	-0.8365839123725891	Not significant
AF111169.4	8.559079043094963e-05	0.00015083714616119463	KC	-0.011711451224982738	0.99065582779717	0.9994354699860206	-0.4921751320362091	Not significant
AL359317.1	0.002524928317713014	0.008547438282467696	KC	-1.0787750482559204	0.28068803825350197	0.4711187275401916	-1.2552067041397095	Not significant
SAMD15	0.0023965421320665896	0.015335109859721453	KC	-2.31805682182312	0.020446233828360014	0.04031213934435303	-2.012824058532715	Not significant
VIPAS39	0.040227671502546324	0.12745738850620947	KC	-15.144876480102539	8.190792918435892e-52	3.010963377328192e-51	-1.1282206773757935	Significant down
AL355838.1	0.0008131125090940214	0.001206697169289557	KC	-0.07058276981115341	0.9437298263345021	0.9994354699860206	-0.06811413168907166	Not significant
LINC01467	8.559079043094963e-05	0.00015083714616119463	KC	-0.011715313419699669	0.9906527457821983	0.9994354699860206	-1.6351724863052368	Not significant
SEL1L	0.34244875251422946	0.6324601538538891	KC	-42.536460876464844	0.0	0.0	-0.7018100619316101	Not significant
LINC02308	0.0008131125090940214	0.004826788677158228	KC	-0.7201072573661804	0.47145897050478947	0.7327474391391433	-1.7768064737319946	Not significant
STON2	0.288868917704455	0.5951028206546333	KC	-49.657814025878906	0.0	0.0	-0.9854800701141357	Not significant
AL136040.1	0.01014250866606753	0.043893609532907635	KC	-6.008991718292236	1.866805733937618e-09	4.706655724855486e-09	-1.2195690870285034	Significant down
GTF2A1	0.19874181538066504	0.46744431595354213	KC	-42.4333381652832	0.0	0.0	-0.8917054533958435	Not significant
AL136040.2	0.004536311892840331	0.036452310322288704	KC	-5.7205281257629395	1.0619338960253859e-08	2.6405905642033482e-08	-2.6835315227508545	Significant down
AC007262.2	0.004579107288055806	0.02222333953441601	KC	-3.1596479415893555	0.0015795985461541783	0.0033375798384127544	-1.7276736497879028	Significant down
TSHR	0.0022253605512046904	0.00789381064910252	KC	-1.015973448753357	0.3096420161591207	0.5138085009489374	-1.176569938659668	Not significant
CEP128	0.029186459536953823	0.12242948363416964	KC	-16.397178649902344	2.0032598692188954e-60	7.743700072686115e-60	-1.371144413948059	Significant down
DIO2-AS1	0.014250866606753114	0.03509477600683795	KC	-3.697007656097412	0.00021815579892778332	0.00048008257054845446	-0.7854003310203552	Not significant
NOXRED1	0.008687465228741387	0.04017295992759817	KC	-5.619795799255371	1.9118316571098228e-08	4.729416060817644e-08	-1.597143530845642	Significant down
DIO2	0.22386271237214875	0.38543918749057265	KC	-27.082197189331055	1.5959874263632754e-161	1.0093334462624339e-160	-0.7083378434181213	Not significant
AC008056.1	0.0019257927846963667	0.003620091507868671	KC	-0.3036065399646759	0.7614276774701696	0.9994354699860206	-0.33801156282424927	Not significant
AC008056.3	0.0002567723712928489	0.00045251143848358387	KC	-0.03514053300023079	0.971967680450176	0.9994354699860206	-0.6306517720222473	Not significant
AC008056.2	0.00021397697607737406	0.0005530695359243803	KC	-0.0608588270843029	0.9514716388446254	0.9994354699860206	-0.49187904596328735	Not significant
NRXN3	0.00586296914452005	0.02363115289858716	KC	-3.17562198638916	0.0014951570036296016	0.003162920692990456	-1.1227548122406006	Significant down
ADCK1	0.014807206744554286	0.04630700387148675	KC	-5.584724426269531	2.3407093845921818e-08	5.779002816751529e-08	-1.1588689088821411	Significant down
C14orf178	0.004151153335901057	0.01649152798029061	KC	-2.2077701091766357	0.027260299926750598	0.05320873864005057	-1.4090994596481323	Not significant
SNW1	0.38092181281294135	0.7824425561868369	KC	-67.03580474853516	0.0	0.0	-1.0983283519744873	Significant down
SLIRP	0.5861685282663586	0.8869224194278245	KC	-58.44817352294922	0.0	0.0	-0.8813620209693909	Not significant
ALKBH1	0.07014165275816323	0.19226708230680276	KC	-20.656295776367188	8.56894832389051e-95	4.001358545866165e-94	-0.9537371397018433	Not significant
SPTLC2	0.28946805323747166	0.5360249384081653	KC	-38.52825927734375	0.0	0.0	-0.7456387281417847	Not significant
ISM2	0.0003851585569392733	0.0018100457539343355	KC	-0.2557509243488312	0.7981431606122841	0.9994354699860206	-1.9134399890899658	Not significant
AHSA1	0.3752300252492832	0.6846498064256624	KC	-49.35551834106445	0.0	0.0	-0.8996769785881042	Not significant
AF123462.1	0.0029100868746522873	0.009402182110714466	KC	-1.1628446578979492	0.2448925336297012	0.4171552899649745	-1.001663327217102	Not significant
PRMT5-AS1	0.003423631617237985	0.017597667052139374	KC	-2.5375466346740723	0.011163251870888487	0.022459550022147775	-1.3551661968231201	Not significant
TSC22D1	0.4279111567595327	0.7432248981849263	KC	-62.20497512817383	0.0	0.0	-1.3631196022033691	Significant down
REM2	0.004964265844995079	0.012167529790336367	KC	-1.286299467086792	0.1983385544887567	0.3445751797267154	-0.5927788019180298	Not significant
CDK8	0.13399238241965164	0.38046156166725326	KC	-40.91352462768555	0.0	0.0	-1.1578282117843628	Significant down
AL138966.2	0.005991355330166474	0.025038966262758307	KC	-3.404672622680664	0.0006624343614555501	0.0014267126942339528	-1.4785898923873901	Significant down
RNF6	0.2529635811186716	0.5288853134898688	KC	-40.59672546386719	0.0	0.0	-0.7351620197296143	Not significant
SHISA2	0.0015406342277570933	0.010860274523606014	KC	-1.6716482639312744	0.09459370822078655	0.17394949375045685	-2.33011794090271	Not significant
ATP8A2	0.005135447425856978	0.017245713711096587	KC	-2.1680748462677	0.030152999243542374	0.058623933737107184	-1.2870619297027588	Not significant
NUP58	0.3641460178884752	0.7252249987430238	KC	-57.02558898925781	0.0	0.0	-0.9272211194038391	Not significant
AL590787.1	0.000684726323447597	0.003972044848911459	KC	-0.5898523330688477	0.5552896373795496	0.8347765982138465	-1.7506109476089478	Not significant
MTMR6	0.19698720417683058	0.4548242747247222	KC	-39.74238204956055	0.0	0.0	-0.8472121357917786	Not significant
LINC01076	0.0002995677665083237	0.000251395243601991	KC	0.008653501980006695	0.9930955907889791	0.9994354699860206	0.5444926023483276	Not significant
AMER2	0.0002995677665083237	0.0004022323897631857	KC	-0.01842997595667839	0.9852958384363156	0.9994354699860206	-0.43952903151512146	Not significant
PABPC3	0.0004279539521547481	0.0006033485846447785	KC	-0.031447120010852814	0.9749129626038803	0.9994354699860206	0.27921608090400696	Not significant
CENPJ	0.03235331878289896	0.11016139574639248	KC	-13.621716499328613	2.97492583593728e-42	1.029823965912668e-41	-1.2368131875991821	Significant down
RNF17	0.0014978388325416186	0.0024636733872995123	KC	-0.17306964099407196	0.8625966829516718	0.9994354699860206	-0.27100250124931335	Not significant
AL391560.2	0.00021397697607737406	0.00020111619488159284	KC	0.002311231568455696	0.9981559055805125	0.9994354699860206	-0.12389890104532242	Not significant
ATP12A	0.000684726323447597	0.0032681381668258837	KC	-0.4635145664215088	0.6429955844171431	0.9286139230818379	-1.4295527935028076	Not significant
AL359538.3	0.0006419309282321222	0.0007541857308059731	KC	-0.020098792389035225	0.983964563833428	0.9994354699860206	0.2809795141220093	Not significant
AL359538.4	0.0046646980784867545	0.0224244557292976	KC	-3.179481029510498	0.0014753903564705545	0.003121979719990949	-1.7422504425048828	Significant down
PARP4	0.12102537766936278	0.41706470913570315	KC	-50.47354507446289	0.0	0.0	-1.5884640216827393	Significant down
LINC00566	0.00012838618564642445	0.0011061390718487606	KC	-0.17552419006824493	0.860667760199984	0.9994354699860206	-2.6055750846862793	Not significant
C1QTNF9	0.0011126802756023452	0.004675951530997034	KC	-0.6390553712844849	0.5227869173122219	0.7969454283333371	-1.3547428846359253	Not significant
AL445985.1	0.0006419309282321222	0.0037709286540298656	KC	-0.5614191293716431	0.5745118341373985	0.8567598725923604	-1.9896479845046997	Not significant
SPATA13	0.15247999315273678	0.3155010307204988	KC	-26.59169578552246	8.468342218249967e-156	5.2264684805731056e-155	-0.7540557980537415	Not significant
AL445985.2	4.2795395215474814e-05	0.000251395243601991	KC	-0.03744906187057495	0.9701269551602478	0.9994354699860206	-2.2081427574157715	Not significant
C1QTNF9B	0.000684726323447597	0.0014078133641711498	KC	-0.12968315184116364	0.8968171076389877	0.9994354699860206	-0.021107859909534454	Not significant
PCOTH	0.028202165446997902	0.0421841218764141	KC	-2.3634958267211914	0.018103436333731206	0.03587092037353153	0.04285099729895592	Not significant
WASF3	0.06051268883468139	0.20066368344310925	KC	-24.1309871673584	1.1825099133841952e-128	6.464972327253524e-128	-1.3255623579025269	Significant down
WASF3-AS1	0.0014978388325416186	0.006988787772135351	KC	-0.9844383001327515	0.3249000635258563	0.5362412726436968	-1.5786590576171875	Not significant
AL159978.1	0.00021397697607737406	0.0006536276333651768	KC	-0.07892066240310669	0.9370957289970805	0.9994354699860206	-1.3375557661056519	Not significant
GPR12	0.005221038216287928	0.017547388003418974	KC	-2.2030131816864014	0.027593814503575134	0.053821475139073705	-1.0383230447769165	Not significant
MTUS2-AS1	0.00115547567081782	0.008748554477349289	KC	-1.362258791923523	0.17311622678021843	0.30430791300860155	-2.4607107639312744	Not significant
MTUS2-AS2	0.00012838618564642445	0.00010055809744079642	KC	0.004998332820832729	0.9960119238536258	0.9994354699860206	2.095676898956299	Not significant
MTUS2	0.02931484572260025	0.10282065463321434	KC	-12.939847946166992	2.681599820765672e-38	9.040488874715644e-38	-1.2661049365997314	Significant down
SLC46A3	0.0642358882184277	0.12021720549047211	KC	-9.279037475585938	1.7101607401018214e-20	4.967406237014009e-20	-0.4425405263900757	Not significant
POMP	0.8662215945564258	0.9716928955704158	KC	-14.580799102783203	3.721368113984356e-48	1.3362873475967352e-47	-0.26299887895584106	Not significant
FLT1	0.036632858304446445	0.13897129066318065	KC	-18.198856353759766	5.269719681043083e-74	2.2057780800952877e-73	-1.7781810760498047	Significant down
PAN3	0.38712714511918517	0.7039569611342953	KC	-47.50017166137695	0.0	0.0	-0.7140296697616577	Not significant
PAN3-AS1	0.0038515855693927333	0.018854643270149327	KC	-2.6842005252838135	0.007270346081348426	0.01482175465794801	-1.4788260459899902	Not significant
FLT3	0.0017974065990499421	0.009402182110714466	KC	-1.3638302087783813	0.17262099358354377	0.30357866157105934	-1.8175854682922363	Not significant
URAD	4.2795395215474814e-05	0.00035195334104278744	KC	-0.05550239607691765	0.9557382216225242	0.9994354699860206	-3.1627540588378906	Not significant
CDX2	4.2795395215474814e-05	0.000502790487203982	KC	-0.08257969468832016	0.9341857486380214	0.9994354699860206	-2.123213768005371	Not significant
LINC00543	8.559079043094963e-05	0.0022625571924179194	KC	-0.3908021152019501	0.6959435096370921	0.9774997235206084	-3.8792858123779297	Not significant
MIPEP	0.05477810587580776	0.15692091105636283	KC	-17.59056282043457	2.909711688383681e-69	1.1833480227172232e-68	-1.0825819969177246	Significant down
PLUT	0.0003851585569392733	0.000955301925687566	KC	-0.1023157462477684	0.91850605454688	0.9994354699860206	-0.35000136494636536	Not significant
POLR1D	0.7436983780545213	0.9158831514907738	KC	-24.40951919555664	1.3551599089029964e-131	7.501166324843716e-131	-0.37366941571235657	Not significant
LNX2	0.1535926734283391	0.2893559253858917	KC	-20.982751846313477	9.427865283211433e-98	4.4708381240238523e-97	-0.40154632925987244	Not significant
MTIF3	0.3653442889545085	0.5813263613052441	KC	-25.476242065429688	3.6152266652006873e-143	2.1044366045534418e-142	-0.3249987065792084	Not significant
GTF3A	0.44344588522275	0.752275126954598	KC	-43.99342346191406	0.0	0.0	-0.6620257496833801	Not significant
RASL11A	0.02828775623742885	0.09980391170999045	KC	-12.607897758483887	1.910214768808408e-36	6.355533986906372e-36	-1.2019894123077393	Significant down
RPL21	0.9768476911884282	0.9978380009050228	KC	-57.8591194152832	0.0	0.0	-0.4414677321910858	Not significant
LINC00412	4.2795395215474814e-05	0.0007541857308059731	KC	-0.1277134120464325	0.898375772757793	0.9994354699860206	-3.7779908180236816	Not significant
LINC02340	0.018145247571361323	0.10080949268439841	KC	-14.692381858825684	7.213259079259147e-49	2.6006807015627448e-48	-2.0988385677337646	Significant down
USP12-AS2	0.003038473060298712	0.019307154708632913	KC	-2.913884401321411	0.0035696200406145633	0.007413278953075619	-1.896726131439209	Significant down
USP12-AS1	0.011854324474686524	0.03670370556589069	KC	-4.410322189331055	1.0321694403476328e-05	2.376490702452333e-05	-0.8640215992927551	Not significant
USP12	0.4052723926905465	0.8086882196188848	KC	-68.03677368164062	0.0	0.0	-1.09337317943573	Significant down
AL160035.1	0.0005563401378011726	0.002011161948815928	KC	-0.26105713844299316	0.7940484346004186	0.9994354699860206	-1.1639132499694824	Not significant
AL136439.1	0.00012838618564642445	0.00035195334104278744	KC	-0.04013461619615555	0.9679858036186417	0.9994354699860206	-1.0654114484786987	Not significant
SLC7A1	0.28420421962596826	0.6529740057318115	KC	-62.67861557006836	0.0	0.0	-1.2377597093582153	Significant down
TNFRSF19	0.04429323404801643	0.07778168837045603	KC	-5.690794944763184	1.2644945208663134e-08	3.1391086869057995e-08	-0.32403090596199036	Not significant
LINC00327	0.036162108957076215	0.07360852732666298	KC	-6.483741283416748	8.947570686002315e-11	2.3069005411171669e-10	-0.60546875	Not significant
ZMYM5	0.2714939872469722	0.4547237166272814	KC	-24.146991729736328	8.03009329929482e-129	4.39177066470211e-128	-0.30397099256515503	Not significant
PSPC1	0.2793255445714041	0.5884157071748203	KC	-46.153587341308594	0.0	0.0	-0.7350321412086487	Not significant
PSPC1-AS2	0.000684726323447597	0.0007541857308059731	KC	-0.012406790629029274	0.99010106739325	0.9994354699860206	0.30368682742118835	Not significant
MPHOSPH8	0.3663713784396799	0.7190406757504147	KC	-57.47269058227539	0.0	0.0	-0.9731176495552063	Not significant
LINC00350	0.0004279539521547481	0.0013072552667303535	KC	-0.15778106451034546	0.8746293234453901	0.9994354699860206	-0.3232634365558624	Not significant
TPTE2	0.018059656780930373	0.03700537985821308	KC	-3.324963092803955	0.0008843025102022544	0.0018930902551031895	-0.18581682443618774	Not significant
AL137001.2	0.00012838618564642445	0.0013072552667303535	KC	-0.21162082254886627	0.8324028641242449	0.9994354699860206	-2.781733274459839	Not significant
LINC00442	4.2795395215474814e-05	0.0011564181205691588	KC	-0.19992443919181824	0.841539678912597	0.9994354699860206	-4.397078990936279	Not significant
AL355516.1	8.559079043094963e-05	0.004675951530997034	KC	-0.8240736722946167	0.40989771229833494	0.6529193027158032	-4.491487979888916	Not significant
FAM230C	0.0009842940899559207	0.0013072552667303535	KC	-0.05785650759935379	0.9538629279478339	0.9994354699860206	0.28721585869789124	Not significant
ZNF268	0.12350751059186031	0.3167580069385087	KC	-31.293357849121094	5.745661211368257e-215	4.543748883117368e-214	-0.9270420074462891	Not significant
ZNF10	0.07420721530363333	0.19970838151742168	KC	-21.424745559692383	7.856159227716966e-102	3.8000570415227077e-101	-0.9900963306427002	Not significant
AC026786.2	0.0003423631617237985	0.002161999094977123	KC	-0.3266323208808899	0.7439460001621085	0.9994354699860206	-2.4145193099975586	Not significant
ZNF891	0.01626225018188043	0.04580421338428277	KC	-5.221409797668457	1.7756633450519815e-07	4.2913876107682737e-07	-0.9598689675331116	Not significant
ZNF140	0.11135361835066547	0.2736185831364071	KC	-26.311697006225586	1.4091223125775047e-152	8.56557009035495e-152	-0.8167375922203064	Not significant
ZNF84	0.16600333804082681	0.336115440695862	KC	-25.589515686035156	1.9959448055195752e-144	1.1670174959052826e-143	-0.5578336715698242	Not significant
ZNF84-DT	0.0008559079043094963	0.0041731610437930515	KC	-0.5951802134513855	0.5517230212681928	0.8304978845103609	-1.7784819602966309	Not significant
ZNF26	0.05426456113322207	0.22952385740861783	KC	-30.375341415405273	1.1630244399926012e-202	8.750774278699312e-202	-1.6531387567520142	Significant down
ZNF605	0.03860144648435828	0.10347428226657952	KC	-11.243200302124023	2.5014546353985356e-29	7.873589033108078e-29	-0.9259839653968811	Not significant
AC127070.2	0.003038473060298712	0.007944089697822917	KC	-0.8777446150779724	0.3800823371019876	0.6127435331255315	-0.7661488652229309	Not significant
AC127070.1	0.01065605340865323	0.036150636029966314	KC	-4.5368499755859375	5.710068301729238e-06	1.3246920067052006e-05	-1.1453434228897095	Significant down
CHFR	0.13412076860529806	0.41057871185077177	KC	-45.569175720214844	0.0	0.0	-1.2013006210327148	Significant down
GOLGA3	0.42226216459109	0.6330635024385338	KC	-21.348127365112305	4.0587735823749615e-101	1.959481727730056e-100	-0.184128999710083	Not significant
ANKLE2	0.6029443231908247	0.8038614309417266	KC	-29.918928146362305	1.1164163278026216e-196	8.221972258642899e-196	-0.45523014664649963	Not significant
PGAM5	0.06239568622416228	0.1577756548846096	KC	-16.102441787719727	2.4523418775262592e-58	9.358728784189313e-58	-0.847910463809967	Not significant
AL355001.1	0.0071896263961997685	0.022525013826738396	KC	-2.7320396900177	0.006294357156657234	0.01289206196724135	-0.7873085737228394	Not significant
AL355001.2	0.013095390935935293	0.08361405802202222	KC	-12.555992126464844	3.685306264989269e-36	1.2229178498702038e-35	-2.106679916381836	Significant down
ZMYM2	0.47096332434630034	0.6967670571672784	KC	-26.77676773071289	6.026009383305718e-158	3.758264716931866e-157	-0.31645631790161133	Not significant
GJA3	0.004579107288055806	0.02076524712152446	KC	-2.8948774337768555	0.0037930671417846233	0.007864355003657607	-1.45852530002594	Significant down
SACS-AS1	0.00012838618564642445	0.0010558600231283623	KC	-0.16649095714092255	0.8677705954448249	0.9994354699860206	-2.633960485458374	Not significant
SACS	0.1585141438781187	0.3506963648247775	KC	-32.73304748535156	5.29192922206938e-235	4.514574401560431e-234	-1.0377352237701416	Significant down
SGCG	0.0015834296229725682	0.0024636733872995123	KC	-0.15757052600383759	0.8747952295624137	0.9994354699860206	0.28368234634399414	Not significant
AL157931.1	0.00021397697607737406	0.0006033485846447785	KC	-0.06989128887653351	0.9442801856480435	0.9994354699860206	-0.838796079158783	Not significant
LINC00621	0.0033380408268070356	0.010759716426165217	KC	-1.3303871154785156	0.18339075281729278	0.3207268421044181	-1.4450534582138062	Not significant
AL136962.1	0.0047074934737022294	0.010055809744079642	KC	-0.9574007987976074	0.3383650087139103	0.5549487336250666	-0.7389241456985474	Not significant
FGF9	0.003680403988530834	0.03313389310674242	KC	-5.274998188018799	1.3275736509028167e-07	3.219784333359853e-07	-2.3764026165008545	Significant down
MICU2	0.3001241066461249	0.6318568052692443	KC	-53.22823715209961	0.0	0.0	-0.9952555894851685	Not significant
ZDHHC20	0.26122309239525826	0.5149077379455981	KC	-38.34632873535156	0.0	0.0	-0.7140950560569763	Not significant
LINC00539	0.007360807977061668	0.020564130926642867	KC	-2.3518943786621094	0.018678079057730435	0.036953808347242885	-0.8690386414527893	Not significant
MRPL57	0.5081953181837634	0.8322188144200312	KC	-50.43473815917969	0.0	0.0	-0.7589079737663269	Not significant
SKA3	0.0031240638507296615	0.006687113479812962	KC	-0.6373139023780823	0.5239203840046429	0.7980693776008617	-0.29562410712242126	Not significant
LINC00352	8.559079043094963e-05	0.0004022323897631857	KC	-0.05684246867895126	0.9546706829147666	0.9994354699860206	-1.5277272462844849	Not significant
SAP18	0.8556511319382034	0.9745085222987581	KC	-25.865936279296875	1.6103724334170164e-147	9.558166140357884e-147	-0.3540045917034149	Not significant
LATS2	0.3711644627038131	0.550253909196038	KC	-20.405885696411133	1.4824957588524383e-92	6.853821044253997e-92	-0.22709661722183228	Not significant
XPO4	0.09509136816878504	0.33571320830609885	KC	-41.13869857788086	0.0	0.0	-1.5337262153625488	Significant down
AL512652.1	0.0002995677665083237	0.0006033485846447785	KC	-0.054507285356521606	0.956531002912769	0.9994354699860206	-0.4153023362159729	Not significant
EEF1AKMT1	0.12949886592202678	0.2861883453165066	KC	-25.27330207824707	6.280884891895036e-141	3.627475129556428e-140	-0.7746156454086304	Not significant
IL17D	0.003509222407668935	0.009050228769671678	KC	-0.9909648299217224	0.32170276064285497	0.5314576741755589	-0.7237699627876282	Not significant
AL161772.1	0.005092652030641503	0.017295992759816983	KC	-2.181551218032837	0.02914267109708324	0.05672533448470525	-1.288611888885498	Not significant
IFT88	0.06838704155432876	0.23223892603951934	KC	-28.2939453125	4.102496184975944e-176	2.75294530804837e-175	-1.4013630151748657	Significant down
AL590096.1	0.0016690204134035178	0.012620041228819951	KC	-1.9636951684951782	0.04956545847133836	0.09426140465909945	-1.9494123458862305	Not significant
CRYL1	0.12243762571147344	0.29317713308864196	KC	-27.671613693237305	1.533712131885438e-168	9.970778719703589e-168	-0.8528222441673279	Not significant
GJB6	0.2936192065733727	0.4174166624767459	KC	-19.510168075561523	8.998449962072188e-85	3.986893878356823e-84	-0.37579116225242615	Not significant
GJB2	0.1419095305345145	0.298607270350445	KC	-27.010446548461914	1.114182272901246e-160	7.024253231849978e-160	-0.9394469857215881	Not significant
LINC00556	4.2795395215474814e-05	0.004223440092513449	KC	-0.7505407333374023	0.4529291148819874	0.7088488821619359	-6.379666805267334	Not significant
LATS2-AS1	0.0031668592459451364	0.01377645934938911	KC	-1.8994214534759521	0.05750909134776703	0.10852811724053686	-1.4025267362594604	Not significant
PXMP2	0.07780202850173322	0.17220574186736387	KC	-15.736265182495117	8.533450226264493e-56	3.211548953631015e-55	-0.6880313754081726	Not significant
UBL3	0.5225317755809475	0.7081301221780884	KC	-15.389504432678223	1.9250027430348e-53	7.142412559710529e-53	-0.1223050206899643	Not significant
LINC00572	0.0002995677665083237	0.0045753934335562374	KC	-0.7675224542617798	0.44277095135535083	0.6954935716122387	-3.4810078144073486	Not significant
ELF1	0.7313305088372491	0.8956206948564533	KC	-29.805177688598633	3.3474953020602724e-195	2.4491831850449213e-194	-0.45258772373199463	Not significant
AL590064.1	0.0008131125090940214	0.004223440092513449	KC	-0.6117841601371765	0.5406805831928259	0.8177868246239673	-1.4555081129074097	Not significant
SLC25A15	0.008516283647879487	0.0280557091859822	KC	-3.482736349105835	0.0004963168148888961	0.0010749914124792326	-1.164688229560852	Significant down
MRPS31	0.14160996276800616	0.4607572024737292	KC	-53.61661911010742	0.0	0.0	-1.4832801818847656	Significant down
FOXO1	0.23336329010998416	0.45014832319372516	KC	-33.066402435302734	9.040632691236204e-240	7.85679603195526e-239	-0.6089243292808533	Not significant
LINC00332	0.00017118158086189926	0.0007541857308059731	KC	-0.10465750098228455	0.9166475876195672	0.9994354699860206	-1.713835597038269	Not significant
LINC00598	0.021269311422090983	0.05349690783850369	KC	-5.688957214355469	1.2781757609130905e-08	3.1725510898234645e-08	-0.7644467949867249	Not significant
COG6	0.1225232165019044	0.24802654733772436	KC	-20.04363250732422	2.2939547864225775e-89	1.0409435618160539e-88	-0.552548348903656	Not significant
LHFPL6	0.36919587452390124	0.6869123636180804	KC	-58.05226516723633	0.0	0.0	-1.1901230812072754	Significant down
AL354809.1	0.004151153335901057	0.013122831716023933	KC	-1.6042338609695435	0.10866250615649051	0.19788193506482696	-0.9512690901756287	Not significant
NHLRC3	0.04159712414944152	0.11071446528231686	KC	-11.941699981689453	7.174154586758904e-33	2.321248839791132e-32	-0.9212226271629333	Not significant
PROSER1	0.05259554071981855	0.15636784152043842	KC	-17.819982528686523	4.9451357299919255e-71	2.0332993108336647e-70	-1.0698071718215942	Significant down
STOML3	0.0003851585569392733	0.00035195334104278744	KC	0.005981852300465107	0.9952272008674939	0.9994354699860206	1.1000804901123047	Not significant
FREM2	0.0005563401378011726	0.0007039066820855749	KC	-0.026467330753803253	0.978884591071493	0.9994354699860206	0.013230898417532444	Not significant
LINC00366	0.0013266572516797193	0.0007039066820855749	KC	0.11192689090967178	0.9108813766545462	0.9994354699860206	1.6852080821990967	Not significant
UFM1	0.7412590405272392	0.9358942128814923	KC	-39.32988357543945	0.0	0.0	-0.5191327333450317	Not significant
LINC00571	0.04750288868917704	0.15043491377143145	KC	-17.857133865356445	2.5436938455627785e-71	1.0474624820301237e-70	-1.0396103858947754	Significant down
LINC02334	0.0032952454315915607	0.017094876564935392	KC	-2.4707136154174805	0.013484376226109018	0.026971430226010208	-1.6791207790374756	Not significant
AL356495.1	0.0002567723712928489	0.00020111619488159284	KC	0.009988167323172092	0.9920307279008144	0.9994354699860206	0.2723822295665741	Not significant
TRPC4	0.0023537467368511147	0.002564231484740309	KC	-0.03702683374285698	0.9704636090104419	0.9994354699860206	0.5785402059555054	Not significant
POSTN	0.0005991355330166474	0.00010055809744079642	KC	0.08951879292726517	0.9286696162386686	0.9994354699860206	4.160199165344238	Not significant
LINC01048	0.00012838618564642445	0.0004022323897631857	KC	-0.04915626347064972	0.9607947666371032	0.9994354699860206	-0.042584359645843506	Not significant
SUPT20H	0.12941327513159584	0.360349942179094	KC	-38.11186599731445	0.0	0.0	-1.1330856084823608	Significant down
EXOSC8	0.24727179355501347	0.535471868872241	KC	-44.33350372314453	0.0	0.0	-0.8834946155548096	Not significant
ALG5	0.24735738434544444	0.4863492382724119	KC	-35.7304573059082	1.3310074720459533e-279	1.3707925283848865e-278	-0.6683344841003418	Not significant
WBP4	0.33329053793811786	0.6920408265875609	KC	-58.161312103271484	0.0	0.0	-1.0147303342819214	Significant down
KBTBD6	0.026533145033594385	0.04907235155110865	KC	-3.9114584922790527	9.17404328432271e-05	0.00020488696668320716	-0.4283236265182495	Not significant
AL354696.2	0.017289339667051824	0.06340188043642214	KC	-8.16862964630127	3.119127837789862e-16	8.638134531619124e-16	-1.291210412979126	Significant down
KBTBD7	0.05225317755809475	0.11966413595454774	KC	-11.573280334472656	5.6288390047308835e-31	1.7956780849446063e-30	-0.801446795463562	Not significant
SMIM2-IT1	8.559079043094963e-05	0.00035195334104278744	KC	-0.047815028578042984	0.9618636584217082	0.9994354699860206	-0.07559587806463242	Not significant
SMIM2	0.0011126802756023452	0.003117301020664689	KC	-0.35942336916923523	0.719278393237714	0.9985956907173906	-0.6851603388786316	Not significant
SMIM2-AS1	0.027217871357041984	0.1122228367439288	KC	-15.081345558166504	2.1484406733478486e-51	7.869975976064e-51	-1.8328261375427246	Significant down
LINC00390	0.002824496084221338	0.02358087384986676	KC	-3.7202014923095703	0.00019906393806968847	0.000438835267866913	-2.448237657546997	Significant down
NRAD1	0.005734582958873625	0.026899291065413042	KC	-3.7853806018829346	0.00015347347934278373	0.0003399683399531483	-1.7410606145858765	Significant down
LACC1	0.10215260837933839	0.29885866559404695	KC	-34.504886627197266	6.7762952760388475e-261	6.4613226366697964e-260	-1.529990315437317	Significant down
AL512506.1	0.002054178970342791	0.008094926843984112	KC	-1.082364559173584	0.27909059320568574	0.46872390256203905	-1.2401481866836548	Not significant
CCDC122	0.0728805580519536	0.1962391271557142	KC	-21.011917114257812	5.103211664730929e-98	2.422302024397966e-97	-1.018491268157959	Significant down
AL162713.2	0.0007275217186630718	0.002564231484740309	KC	-0.32958829402923584	0.7417110796851472	0.9994354699860206	-1.1125597953796387	Not significant
AL161714.1	4.2795395215474814e-05	0.0004022323897631857	KC	-0.06452713161706924	0.9485505045517642	0.9994354699860206	-2.2013862133026123	Not significant
ENOX1	0.02028501733213506	0.06958620342903113	KC	-8.79078483581543	1.4851868760118197e-18	4.227382425814728e-18	-1.6007792949676514	Significant down
DNAJC15	0.4612059742371721	0.7104429584192267	KC	-30.497756958007812	2.7905366250390053e-204	2.1165071586045085e-203	-0.4223731756210327	Not significant
SMAD9	0.0022253605512046904	0.007139624918296546	KC	-0.8807735443115234	0.37844038617410636	0.6105356726654017	-1.03330659866333	Not significant
EPSTI1	0.029828390465185945	0.0644074614108301	KC	-6.067134380340576	1.3021246888799717e-09	3.2912004787859557e-09	-0.757639467716217	Not significant
FAM216B	0.0024821329224975395	0.005480416310523405	KC	-0.5363243222236633	0.5917344114383868	0.8748196443286723	-0.5517570972442627	Not significant
TNFSF11	0.0002567723712928489	0.0011061390718487606	KC	-0.15248256921768188	0.8788063350182953	0.9994354699860206	-2.0792651176452637	Not significant
LINC02341	0.006504900072752172	0.015133993664839862	KC	-1.540695309638977	0.12339096014833192	0.22291669513345366	-0.69147127866745	Not significant
AKAP11	0.1629220695853126	0.36271305746895266	KC	-31.932708740234375	9.390910547880024e-224	7.677628355662628e-223	-0.8381085991859436	Not significant
AL157932.1	0.00017118158086189926	0.00035195334104278744	KC	-0.03244570642709732	0.9741166135798767	0.9994354699860206	-0.4244043529033661	Not significant
DGKH	0.21003979971755038	0.460606365327568	KC	-39.88285827636719	0.0	0.0	-0.8375430703163147	Not significant
VWA8-AS1	0.001369452646895194	0.006083764895168184	KC	-0.8454900979995728	0.3978372530287987	0.6363244576436327	-1.363318920135498	Not significant
VWA8	0.08195318183763427	0.2554678465483433	KC	-29.89042854309082	2.620454412613517e-196	1.9261072971525816e-195	-1.3543974161148071	Significant down
RGCC	0.13467710874309924	0.15837900346925435	KC	-3.108766555786133	0.0018787011857375152	0.003954628547725256	0.21304506063461304	Not significant
NAA16	0.09282321222236488	0.23993162049374026	KC	-24.40279769897461	1.5971549565913618e-131	8.834199400205232e-131	-0.8739984631538391	Not significant
AL354696.1	0.0010698848803868703	0.00336869626426668	KC	-0.4123414158821106	0.6800891923921148	0.9628118031536982	-1.1857906579971313	Not significant
MTRF1	0.05563401378011726	0.16456332646186334	KC	-18.660354614257812	1.0403807177337597e-77	4.4402802468589004e-77	-1.0795239210128784	Significant down
LINC01050	0.00231095134163564	0.002212278143697521	KC	0.018065696582198143	0.9855864439977386	0.9994354699860206	0.3162228465080261	Not significant
LINC00297	8.559079043094963e-05	0.0004022323897631857	KC	-0.056844014674425125	0.9546694520144241	0.9994354699860206	-1.4315272569656372	Not significant
RFXAP	0.016133863996234007	0.046357282920207146	KC	-5.345763683319092	9.003659782828779e-08	2.19264658009137e-07	-1.0743693113327026	Significant down
CCNA1	0.006290923096674798	0.010759716426165217	KC	-0.7951405644416809	0.42653173968006564	0.6744379684935919	0.04301844537258148	Not significant
AL138708.1	8.559079043094963e-05	0.0004022323897631857	KC	-0.05684246867895126	0.9546706829147666	0.9994354699860206	-1.6598902940750122	Not significant
RXFP2	0.00017118158086189926	0.00015083714616119463	KC	0.0036563274916261435	0.9970826792027989	0.9994354699860206	1.1702001094818115	Not significant
B3GLCT	0.12603243890957333	0.25059077882246467	KC	-19.811798095703125	2.3552043815844193e-87	1.0579338605371844e-86	-0.5618853569030762	Not significant
HSPH1	0.5748277485342577	0.8012971994569863	KC	-33.6519889831543	2.915831938160617e-248	2.633224556945588e-247	-0.6470018029212952	Not significant
AL158065.1	0.0002995677665083237	0.0016089295590527427	KC	-0.23504526913166046	0.8141735982809083	0.9994354699860206	-1.9739834070205688	Not significant
LINC01066	0.0	0.00030167429232238926	KC	-0.05416000261902809	0.956807686359271	0.9994354699860206	-17.16459083557129	Not significant
AL353680.1	0.00017118158086189926	0.00030167429232238926	KC	-0.02341826632618904	0.9813166347779566	0.9994354699860206	0.9528449773788452	Not significant
TEX26	0.001626225018188043	0.01573734224948464	KC	-2.5323259830474854	0.011330855800117756	0.02278916864431298	-2.9999027252197266	Not significant
MEDAG	0.03235331878289896	0.05415053547186887	KC	-3.8228633403778076	0.0001319109083701964	0.0002929985238328598	-0.44556835293769836	Not significant
TEX26-AS1	0.009072623785680661	0.011715018351852784	KC	-0.46341565251350403	0.6430664542315485	0.9286279114702367	0.31161752343177795	Not significant
LINC00545	0.00115547567081782	0.0013575343154507518	KC	-0.036052972078323364	0.9712401196999481	0.9994354699860206	0.32071879506111145	Not significant
LINC00398	0.00017118158086189926	0.0005530695359243803	KC	-0.06854851543903351	0.945349003833641	0.9994354699860206	-1.1537432670593262	Not significant
ALOX5AP	0.003979971755039158	0.006284881090049777	KC	-0.4114575684070587	0.6807370492878487	0.9634130213259765	0.2656910717487335	Not significant
USPL1	0.0861471305687508	0.27019960782342	KC	-31.38079261779785	3.699824515962112e-216	2.936632450717813e-215	-1.2483538389205933	Significant down
AL353648.1	0.0003423631617237985	0.0027653476796219018	KC	-0.4349276125431061	0.6636149818672734	0.9474874728254501	-2.359980821609497	Not significant
HMGB1	0.7781058758077631	0.9773241490271004	KC	-66.8115463256836	0.0	0.0	-0.9441226124763489	Not significant
UBE2L5	0.004279539521547481	0.013726180300668711	KC	-1.6897544860839844	0.09107493417473778	0.16790794911275483	-0.9534389972686768	Not significant
LINC01058	0.0017546112038344674	0.0037709286540298656	KC	-0.36115050315856934	0.7179869301513795	0.9972150702511599	0.018797164782881737	Not significant
AL161893.1	0.0019257927846963667	0.007742973502941324	KC	-1.042677640914917	0.29709763070835893	0.49535943867541143	-1.1344505548477173	Not significant
LINC00426	0.0016690204134035178	0.01096083262104681	KC	-1.666146159172058	0.09568430602163963	0.17574110594796286	-1.7494885921478271	Not significant
LINC00427	0.00012838618564642445	0.00010055809744079642	KC	0.004996787756681442	0.996013156728794	0.9994354699860206	1.023612380027771	Not significant
KATNAL1	0.054350151923653015	0.1324852933782493	KC	-13.384912490844727	7.408470373859588e-41	2.5372520603753277e-40	-0.7911810874938965	Not significant
LINC00385	4.2795395215474814e-05	0.000251395243601991	KC	-0.03744828701019287	0.970127571173429	0.9994354699860206	-1.662492036819458	Not significant
LINC00384	0.00012838618564642445	0.0005530695359243803	KC	-0.07623433321714401	0.9392326685800026	0.9994354699860206	-1.7731640338897705	Not significant
LINC00365	0.0004279539521547481	0.0023128362411383176	KC	-0.3382865786552429	0.7351472266969288	0.9994354699860206	-1.5805619955062866	Not significant
FRY	0.027046689776180084	0.05867564985670471	KC	-5.545590400695801	2.9296388204099823e-08	7.216507396782297e-08	-0.5875148177146912	Not significant
FRY-AS1	0.0007703171138785466	0.0027653476796219018	KC	-0.3579249083995819	0.7203995050021643	0.9994354699860206	-1.2535942792892456	Not significant
ZAR1L	0.0005135447425856978	0.005983206797727387	KC	-0.9815897345542908	0.3263020205509721	0.5382611723435269	-2.5804853439331055	Not significant
BRCA2	0.021526083793383832	0.09286540298657549	KC	-12.646371841430664	1.1716179176617906e-36	3.90716020505312e-36	-1.6765022277832031	Significant down
SPART-AS1	0.026276372662301536	0.13540147820403237	KC	-19.28810691833496	6.760405420124318e-83	2.9687424877183045e-82	-1.9602209329605103	Significant down
SPART	0.5268541104977105	0.8363919754638243	KC	-53.105892181396484	0.0	0.0	-0.7941190004348755	Not significant
CCDC169	0.0030812684555141866	0.015234551762280658	KC	-2.1765875816345215	0.02951134791720685	0.05740966973631876	-1.4785244464874268	Not significant
SOHLH2	0.001626225018188043	0.002865905777062698	KC	-0.2221621721982956	0.8241876421164658	0.9994354699860206	-0.06582184135913849	Not significant
DCLK1	0.01609106860101853	0.08260847704761426	KC	-11.826454162597656	2.8492397081323123e-32	9.174709746444381e-32	-1.7242003679275513	Significant down
AL390071.1	0.0	0.00030167429232238926	KC	-0.05416000261902809	0.956807686359271	0.9994354699860206	-16.41084861755371	Not significant
MAB21L1	0.013480549492874567	0.016390969882849816	KC	-0.49996888637542725	0.6170969803356419	0.9025129207106186	0.47975674271583557	Not significant
NBEA	0.1090854624042453	0.2472723616069184	KC	-23.126771926879883	2.49080655284037e-118	1.3012569434159311e-117	-0.836016058921814	Not significant
AL161716.1	8.559079043094963e-05	0.000251395243601991	KC	-0.02976401336491108	0.9762552596799209	0.9994354699860206	-0.05477070435881615	Not significant
LINC00457	0.0004279539521547481	0.008195484941424908	KC	-1.393949270248413	0.16333292013155487	0.2883592985764495	-3.0883569717407227	Not significant
LINC02343	0.0015834296229725682	0.010910553572326412	KC	-1.6724636554718018	0.09443291830887852	0.17366438394129283	-1.975193977355957	Not significant
AL161891.1	0.0012838618564642444	0.008949670672230882	KC	-1.3745756149291992	0.1692630646706087	0.298020162285968	-1.8554257154464722	Not significant
SERTM1	0.0	0.00035195334104278744	KC	-0.06318666785955429	0.9496178586395148	0.9994354699860206	-17.30790138244629	Not significant
RFC3	0.04373689391021526	0.1632057921464126	KC	-20.783824920654297	6.0630676410802465e-96	2.8448402936416432e-95	-1.4272136688232422	Significant down
AL139383.1	0.013608935678520992	0.055508069787319626	KC	-7.44821834564209	9.460931462737954e-14	2.540938281126591e-13	-1.2515674829483032	Significant down
AL138999.1	0.00017118158086189926	0.000502790487203982	KC	-0.059524934738874435	0.9525340052911906	0.9994354699860206	-1.0175338983535767	Not significant
AL138999.2	0.00021397697607737406	0.0015586505103323445	KC	-0.24139294028282166	0.809250579078205	0.9994354699860206	-2.7774271965026855	Not significant
AL627232.1	0.0003851585569392733	0.004877067725878626	KC	-0.8061964511871338	0.42012957596940637	0.666267208831088	-2.7770469188690186	Not significant
STARD13-AS	0.005135447425856978	0.02619538438332747	KC	-3.764204740524292	0.00016707987728231634	0.0003695938983777271	-1.48020339012146	Significant down
STARD13	0.048915136731287716	0.19302126803760872	KC	-25.194543838500977	4.597033450235928e-140	2.640345177072401e-139	-1.5302729606628418	Significant down
KL	0.0005563401378011726	0.0011564181205691588	KC	-0.10770076513290405	0.9142330597179678	0.9994354699860206	-0.9315348863601685	Not significant
AL138820.1	0.0010270894851713956	0.002865905777062698	KC	-0.32972192764282227	0.7416100747243828	0.9994354699860206	-0.701694130897522	Not significant
PDS5B	0.28690032952454314	0.5157122027251244	KC	-31.67693519592285	3.229103430078854e-220	2.604051730629643e-219	-0.46031731367111206	Not significant
N4BP2L2-IT2	0.010056917875636581	0.02589371009100508	KC	-2.8115994930267334	0.004929582504855415	0.010153864659114933	-0.5624921917915344	Not significant
N4BP2L2	0.6552402961441349	0.9201065915832872	KC	-44.10997772216797	0.0	0.0	-0.5776276588439941	Not significant
N4BP2L1	0.03166859245945136	0.08336266277842024	KC	-8.983017921447754	2.634391761687266e-19	7.566145410408148e-19	-0.7212132215499878	Not significant
AL139081.1	8.559079043094963e-05	0.0004022323897631857	KC	-0.05684246867895126	0.9546706829147666	0.9994354699860206	-1.776555061340332	Not significant
AL589745.1	0.0004279539521547481	0.0014078133641711498	KC	-0.1758289933204651	0.8604282963925928	0.9994354699860206	-0.3898375928401947	Not significant
POLE	0.03890101425086661	0.12167529790336366	KC	-14.399426460266113	5.217444210664743e-47	1.8595837663795302e-46	-1.110736608505249	Significant down
AC131212.1	0.0005991355330166474	0.0030167429232238925	KC	-0.4338471293449402	0.6643994638214199	0.9482634287826035	-1.640331745147705	Not significant
AC084018.1	0.0014978388325416186	0.0041731610437930515	KC	-0.4796873927116394	0.6314497012953444	0.9171246003815801	-0.682291567325592	Not significant
LINC01089	0.04754568408439252	0.106692141384685	KC	-10.033382415771484	1.0872696052869512e-23	3.260945475231345e-23	-0.3400820791721344	Not significant
RHOF	0.30324817049685454	0.19558549952234905	KC	24.727420806884766	5.424844202423123e-135	3.054267137406736e-134	1.4598195552825928	Significant up
TMEM120B	0.1325373389823255	0.1349489667655488	KC	1.2356915473937988	0.21657324714391146	0.37322880169656514	0.5866774916648865	Not significant
AC084018.4	0.0005135447425856978	0.0013575343154507518	KC	-0.15150253474712372	0.8795793154674248	0.9994354699860206	-1.7023046016693115	Not significant
MORN3	0.0176744982239911	0.01820101563678415	KC	-0.05347238853573799	0.9573555287489267	0.9994354699860206	0.8212772011756897	Not significant
ORAI1	0.08298027132280567	0.11549097491075469	KC	-4.80523157119751	1.5457261138828483e-06	3.649000467437346e-06	0.09403437376022339	Not significant
KDM2B-DT	0.0010698848803868703	0.0029664638745034943	KC	-0.3401852548122406	0.733717021085714	0.9994354699860206	-0.8172479271888733	Not significant
KDM2B	0.058886463816493345	0.13882045351701947	KC	-13.490355491638184	1.782388155856911e-41	6.13281973417539e-41	-0.6224709749221802	Not significant
RNF34	0.18153806650404417	0.4739303132384735	KC	-48.17169952392578	0.0	0.0	-1.1987663507461548	Significant down
AC048337.1	0.00017118158086189926	0.00035195334104278744	KC	-0.032448023557662964	0.9741147652172638	0.9994354699860206	-0.015386389568448067	Not significant
ANAPC5	0.24170839217700177	0.5890693348081855	KC	-57.06239318847656	0.0	0.0	-1.1744236946105957	Significant down
CAMKK2	0.08049813840030813	0.21856302478757103	KC	-23.15697479248047	1.236598831096352e-118	6.471476771603476e-118	-0.9356359839439392	Not significant
P2RX4	0.09487739119270766	0.22871939262909147	KC	-21.98227310180664	4.2560283498233976e-107	2.1162482910418562e-106	-0.7438459396362305	Not significant
AC069209.1	0.00012838618564642445	0.00020111619488159284	KC	-0.013057319447398186	0.9895820625433093	0.9994354699860206	-0.6643244028091431	Not significant
AC069209.2	0.0005563401378011726	0.0030670219719442907	KC	-0.4505256116390228	0.6523314916789051	0.9375713795691342	-1.5741260051727295	Not significant
P2RX7	0.004579107288055806	0.019608829000955303	KC	-2.688305377960205	0.007181566840083733	0.014647681755437743	-1.3173140287399292	Not significant
OASL	0.013566140283305517	0.022876967167781186	KC	-1.6346858739852905	0.10211490828362736	0.1868026506602717	0.2457330822944641	Not significant
C12orf43	0.08798733256301622	0.22394288300065363	KC	-22.54777717590332	1.4120089325949414e-112	7.202341984507317e-112	-0.8993310928344727	Not significant
HNF1A	8.559079043094963e-05	0.0008044647795263714	KC	-0.1290496289730072	0.8973183805954219	0.9994354699860206	-1.9151270389556885	Not significant
HNF1A-AS1	0.0007703171138785466	0.0027150686309015035	KC	-0.3488943874835968	0.727168601170582	0.9994354699860206	-0.8779605627059937	Not significant
AC069214.1	0.0005135447425856978	0.0031675800693850872	KC	-0.47625628113746643	0.6338918174723477	0.9196864190023494	-1.5629312992095947	Not significant
SPPL3	0.375486797620576	0.6131529991452561	KC	-32.61532211303711	2.4873008870442136e-233	2.1088319557748318e-232	-0.4883553683757782	Not significant
AC069234.1	0.0033380408268070356	0.024586454824274726	KC	-3.8050014972686768	0.0001418032812203506	0.0003146475068758507	-2.127817392349243	Significant down
ACADS	0.0868318568921984	0.18251294685504552	KC	-15.559422492980957	1.3733162586032318e-54	5.1326527379361604e-54	-0.5318908095359802	Not significant
AC084018.2	0.010185304061283006	0.04002212278143698	KC	-5.3051605224609375	1.1257388725942167e-07	2.735540933910691e-07	-1.1152695417404175	Significant down
SETD1B	0.08931398981469593	0.15752425964100758	KC	-10.697096824645996	1.0501715568779427e-26	3.232128125298512e-26	-0.1754983365535736	Not significant
HPD	0.0021825651559892155	0.0072904620644577405	KC	-0.9153234362602234	0.3600218499781539	0.5850272204395885	-1.1402405500411987	Not significant
AC069503.4	0.00021397697607737406	0.002363115289858716	KC	-0.3858582675457001	0.6996016502200444	0.9809944138854502	-3.5855207443237305	Not significant
HIP1R	0.13844310352206102	0.18452410880386144	KC	-5.434852600097656	5.484175860861196e-08	1.3412816024900264e-07	0.3910254240036011	Not significant
CCDC62	0.025292078572345614	0.05847453366182312	KC	-5.814612865447998	6.077429266732925e-09	1.5184527877697106e-08	-0.7073603868484497	Not significant
DENR	0.45110626096632	0.7946100859771733	KC	-60.88951110839844	0.0	0.0	-1.0094866752624512	Significant down
HCAR1	0.007703171138785467	0.006234602041329378	KC	0.26944178342819214	0.7875897324741254	0.9994354699860206	1.0343416929244995	Not significant
HCAR3	0.19480463902084136	0.38644476846498066	KC	-33.38526153564453	2.24355972569194e-244	1.9933444349083606e-243	-0.9924414753913879	Not significant
HCAR2	0.17088201309539094	0.2830710442958419	KC	-17.30274200439453	4.48529353548334e-67	1.8015700486734027e-66	-0.31113120913505554	Not significant
AC026333.3	0.008473488252664014	0.024536175775554326	KC	-2.8602850437164307	0.004232604834102021	0.008748657245506586	-0.8335624933242798	Not significant
AC026333.4	0.0008131125090940214	0.002011161948815928	KC	-0.21491673588752747	0.8298322400845178	0.9994354699860206	-0.8267483711242676	Not significant
KNTC1	0.015962682415372107	0.052038815425612145	KC	-6.3900322914123535	1.658504998153147e-10	4.2593103458434164e-10	-1.0092252492904663	Significant down
RSRC2	0.6588779047374502	0.9110563628136156	KC	-40.855979919433594	0.0	0.0	-0.5404393076896667	Not significant
AC127002.2	0.0009842940899559207	0.0037709286540298656	KC	-0.49985918402671814	0.617174233224997	0.902582218824883	-1.0110944509506226	Not significant
ZCCHC8	0.16758676766379937	0.4155563376740912	KC	-39.21845626831055	0.0	0.0	-0.8599704504013062	Not significant
UNC119B	0.11704540591432362	0.20559103021770828	KC	-13.30325984954834	2.215925214577426e-40	7.570221843853711e-40	-0.20706836879253387	Not significant
CLIP1-AS1	0.009457782342619934	0.03816179797878224	KC	-5.107622146606445	3.262380071542343e-07	7.838687867509142e-07	-1.2262861728668213	Significant down
VPS33A	0.0812256601189712	0.225250138267384	KC	-24.092124938964844	3.023039990638995e-128	1.650057792578369e-127	-1.019624948501587	Significant down
DIABLO	0.009414986947404459	0.04670923626124994	KC	-6.640146732330322	3.13370596078601e-11	8.126604275409445e-11	-1.5146580934524536	Significant down
AC048338.2	0.002696109898574913	0.004323998189954246	KC	-0.29085785150527954	0.7711600295943178	0.9994354699860206	-0.16116979718208313	Not significant
B3GNT4	0.002096974365558266	0.00618432299260898	KC	-0.7323969602584839	0.46392630088577314	0.7232721614830981	-0.9598096013069153	Not significant
IL31	0.0002995677665083237	0.0018603248026547337	KC	-0.2801249027252197	0.7793816748723535	0.9994354699860206	-1.5229798555374146	Not significant
LRRC43	0.005648992168442676	0.017497108954698578	KC	-2.1173911094665527	0.03422667201781561	0.0661820789890788	-1.172014832496643	Not significant
MLXIP	0.27975349852355885	0.5177736437226608	KC	-33.286922454833984	5.96967897158353e-243	5.2682765620426265e-242	-0.5174508690834045	Not significant
AC156455.1	0.008601874438310437	0.02976519684247574	KC	-3.7702507972717285	0.00016308355510802087	0.000360938679022857	-1.270315408706665	Significant down
BCL7A	0.13801514956990626	0.28437829956257227	KC	-23.291913986206055	5.353936963037798e-120	2.8223990441750374e-119	-0.6286848187446594	Not significant
AC069503.1	0.0005991355330166474	0.004826788677158228	KC	-0.7586557269096375	0.448058537892677	0.7025939200572404	-2.188732385635376	Not significant
WDR66	0.03166859245945136	0.07818392076021921	KC	-8.082042694091797	6.36906482227596e-16	1.757731589503267e-15	-0.5893731713294983	Not significant
PSMD9	0.566653828048102	0.8497159233747298	KC	-36.29751205444336	1.7708320349631646e-288	1.888783325114082e-287	-0.5019444823265076	Not significant
CLIP1	0.5830016690204134	0.8937100910050781	KC	-63.794490814208984	0.0	0.0	-0.9955317974090576	Not significant
VPS37B	0.3206231009543373	0.5707677610739604	KC	-35.33141326904297	1.934813979355437e-273	1.9429801932264286e-272	-0.5317633152008057	Not significant
AC069234.4	0.00115547567081782	0.0018603248026547337	KC	-0.12627792358398438	0.8995119290472883	0.9994354699860206	-0.172226682305336	Not significant
AC069234.2	0.0004279539521547481	0.001005580974407964	KC	-0.10365504771471024	0.9174430985537417	0.9994354699860206	-0.3899063467979431	Not significant
AC002070.1	0.004279539521547481	0.013374226959625923	KC	-1.6278225183486938	0.10356252420884735	0.18924460534704524	-1.248496651649475	Not significant
CCDC60	0.0012410664612487697	0.006837950625974157	KC	-1.0039788484573364	0.31538879844382184	0.5222546757221046	-1.936366319656372	Not significant
AC084880.2	0.00021397697607737406	0.00020111619488159284	KC	0.0023104590363800526	0.9981565220241487	0.9994354699860206	0.6988541483879089	Not significant
AC084880.3	4.2795395215474814e-05	0.00035195334104278744	KC	-0.05550085008144379	0.9557394526156333	0.9994354699860206	-1.402382254600525	Not significant
HSPB8	0.1875722172294261	0.1209211121725577	KC	14.56026554107666	5.0262284963870945e-48	1.8037713358115063e-47	1.8241153955459595	Significant up
AC084880.4	0.0011982710660332948	0.011363065010809996	KC	-1.8228390216827393	0.06832777654891031	0.127858584591183	-1.8238149881362915	Not significant
AC084361.1	0.00017118158086189926	0.0013072552667303535	KC	-0.2039353847503662	0.8384039913474058	0.9994354699860206	-2.0739736557006836	Not significant
SRRM4	0.0002995677665083237	0.0015586505103323445	KC	-0.2259911745786667	0.8212082851623793	0.9994354699860206	-1.22898268699646	Not significant
AC087863.2	0.00012838618564642445	5.027904872039821e-05	KC	0.014023841358721256	0.9888109602184748	0.9994354699860206	3.425705909729004	Not significant
AC026367.2	0.0029528822698677622	0.0041731610437930515	KC	-0.2173890471458435	0.8279051641101759	0.9994354699860206	0.07589427381753922	Not significant
AC026367.3	0.010698848803868703	0.01236864598521796	KC	-0.2827073335647583	0.7774012021935867	0.9994354699860206	0.3791675865650177	Not significant
SUDS3	0.3724483245602773	0.6274825280305697	KC	-31.074556350708008	5.316527103005123e-212	4.15329626348257e-211	-0.4119287133216858	Not significant
AC026367.1	0.0017118158086189925	0.013977575544270702	KC	-2.198997735977173	0.02787808816417964	0.0543584042109451	-2.1715219020843506	Not significant
TAOK3	0.46411606111182435	0.7862134848408668	KC	-53.344207763671875	0.0	0.0	-0.8943060636520386	Not significant
PEBP1	0.7088201309539094	0.9585197848056715	KC	-61.032344818115234	0.0	0.0	-0.8897136449813843	Not significant
AC131238.1	0.0003851585569392733	0.0023128362411383176	KC	-0.3460037112236023	0.7293399317704437	0.9994354699860206	-2.243010997772217	Not significant
VSIG10	0.10056917875636581	0.18286490019608828	KC	-12.736649513244629	3.699436577657598e-37	1.2384874259592247e-36	-0.12029962986707687	Not significant
WSB2	0.29768476911884284	0.5088742520991503	KC	-27.1618595123291	1.8340815073955506e-162	1.166746124399397e-161	-0.3867633044719696	Not significant
AC131159.2	0.0012410664612487697	0.0018603248026547337	KC	-0.11089932918548584	0.9116961761141754	0.9994354699860206	0.03179534897208214	Not significant
RFC5	0.044763983395386654	0.1342953391321836	KC	-15.417108535766602	1.2560425314393166e-53	4.666646646071785e-53	-1.0000905990600586	Significant down
KSR2	0.006376513887105748	0.024787571019156317	KC	-3.2888147830963135	0.0010061024909454434	0.0021472947428237367	-1.1946842670440674	Significant down
NOS1	0.00115547567081782	0.06873145960078435	KC	-12.12359619140625	7.920595542399573e-34	2.5843498056871602e-33	-5.054237365722656	Significant down
FBXO21	0.2181709248084906	0.5008798833526069	KC	-43.82886505126953	0.0	0.0	-0.9152169823646545	Not significant
TESC-AS1	0.0007703171138785466	0.005229021066921414	KC	-0.7998723387718201	0.42378475786124115	0.6709721785849161	-1.8896973133087158	Not significant
SNRPN	0.40942354602644754	0.6549851676806275	KC	-28.621122360229492	3.668703990590165e-180	2.5109225024612233e-179	-0.33879002928733826	Not significant
TMEM233	0.0003423631617237985	0.003670370556589069	KC	-0.597355842590332	0.5502698273783894	0.8287645603296013	-2.5102415084838867	Not significant
PRKAB1	0.05713185261265888	0.13283724671929206	KC	-12.770278930664062	2.4029200487247513e-37	8.05246036512319e-37	-0.6754229664802551	Not significant
CIT	0.02336628578764925	0.11589320730051787	KC	-16.41459846496582	1.5037467628907427e-60	5.813551168662945e-60	-1.9884535074234009	Significant down
AC002563.1	0.0003423631617237985	0.000502790487203982	KC	-0.028782425448298454	0.9770381178835421	0.9994354699860206	-0.12346295267343521	Not significant
MLEC	0.34535883938888173	0.6287897832973001	KC	-43.59763717651367	0.0	0.0	-0.7770400047302246	Not significant
CABP1	0.0038943809646082082	0.014983156518678667	KC	-1.9848554134368896	0.04716055421918462	0.08989153263364043	-1.209733486175537	Not significant
AC125616.1	0.00017118158086189926	0.0014078133641711498	KC	-0.22197094559669495	0.8243364964329197	0.9994354699860206	-1.1332024335861206	Not significant
POP5	0.13103950014978388	0.2825179747599175	KC	-23.966184616088867	6.266010956706974e-127	3.4029484737385806e-126	-0.6331407427787781	Not significant
RNF10	0.6025163692386699	0.7965206898285484	KC	-10.234786987304688	1.3849899743046177e-24	4.189213418775038e-24	-0.05260787531733513	Not significant
COQ5	0.10985577951812385	0.2667303534617125	KC	-25.356388092041016	7.640945082850296e-142	4.424807159227432e-141	-0.8113883137702942	Not significant
AC063943.1	0.00021397697607737406	0.00035195334104278744	KC	-0.024766838178038597	0.9802409418584759	0.9994354699860206	-0.07180142402648926	Not significant
NRAV	0.021611674583814782	0.044949469556036	KC	-4.077546119689941	4.551350082755772e-05	0.0001028094082758699	-0.4128316342830658	Not significant
DYNLL1	0.891299696152694	0.9712403841319323	KC	5.1714887619018555	2.3223617029983725e-07	5.60098998958431e-07	0.014936814084649086	Not significant
SRSF9	0.8987888903154021	0.9728493136909849	KC	15.413875579833984	1.3204932585485298e-53	4.904897946350452e-53	0.0366811603307724	Not significant
GATC	0.14811486284075834	0.34516566946553373	KC	-31.06401824951172	7.378533791424167e-212	5.762655869099613e-211	-0.8074668049812317	Not significant
TRIAP1	0.20212265160268755	0.4102770375584494	KC	-31.544864654541016	2.1087763042212e-218	1.6852920810540066e-217	-0.6637650728225708	Not significant
AC069234.5	0.0008987032995249711	0.0022625571924179194	KC	-0.24464868009090424	0.806728467128665	0.9994354699860206	-1.0364335775375366	Not significant
COX6A1	0.9559635383232764	0.9861732616018904	KC	68.71354675292969	0.0	0.0	0.6476671695709229	Not significant
MSI1	0.1998117002610519	0.2532052893559254	KC	-5.38721227645874	7.155895281184579e-08	1.746463837424719e-07	0.22706808149814606	Not significant
PLA2G1B	0.002995677665083237	0.006485997284931369	KC	-0.6244524717330933	0.5323304839259633	0.8084746247569924	-0.4230583608150482	Not significant
SIRT4	0.026190781871870586	0.053999698325707675	KC	-4.842698097229004	1.2808798163201595e-06	3.02898304975319e-06	-0.5600827932357788	Not significant
AC004263.1	0.0003423631617237985	0.0032681381668258837	KC	-0.5251108407974243	0.5995061480668004	0.883585858752049	-2.6639020442962646	Not significant
AC004263.2	0.0005991355330166474	0.00336869626426668	KC	-0.49701911211013794	0.6191755762031415	0.9044147718920251	-1.899894118309021	Not significant
PXN	0.19159498437968076	0.37965709688772686	KC	-31.22266387939453	5.248191317274893e-214	4.131959276552774e-213	-0.876441478729248	Not significant
PXN-AS1	0.044592801814524755	0.09693800593292774	KC	-8.951189041137695	3.5167265593245945e-19	1.0079192491995757e-18	-0.6420748233795166	Not significant
RPLP0	0.9427397612016947	0.9908492131328875	KC	-40.917720794677734	0.0	0.0	-0.40019989013671875	Not significant
GCN1	0.14096803183977405	0.34677459902458646	KC	-33.004173278808594	7.076131223819044e-239	6.1266320111787976e-238	-0.8852823972702026	Not significant
AC004812.2	0.0071896263961997685	0.03237970737593645	KC	-4.498197078704834	6.8532223742132905e-06	1.5857551381764164e-05	-1.6475902795791626	Significant down
RAB35	0.13005520605982795	0.3182160993514003	KC	-29.831262588500977	1.5364888828763742e-195	1.1266218047531036e-194	-0.7872341871261597	Not significant
BICDL1	0.012111096845979373	0.07416159686258736	KC	-11.055322647094727	2.0659372876439353e-28	6.451010335924025e-28	-1.9736400842666626	Significant down
AC003982.1	0.00012838618564642445	0.000502790487203982	KC	-0.06720882654190063	0.9464154601849222	0.9994354699860206	-0.5198839902877808	Not significant
LRCOL1	0.00021397697607737406	0.0014078133641711498	KC	-0.2142963409423828	0.830315976905567	0.9994354699860206	-1.4599322080612183	Not significant
AC027290.1	0.00115547567081782	0.003972044848911459	KC	-0.5050873756408691	0.613497474460776	0.8991089849910897	-1.0812565088272095	Not significant
OGFOD2	0.05494928745666966	0.106692141384685	KC	-8.610259056091309	7.289576488450953e-18	2.058590025715163e-17	-0.34505245089530945	Not significant
AC095350.1	4.2795395215474814e-05	5.027904872039821e-05	KC	-0.0013431643601506948	0.9989283101993763	0.9995580792480235	0.7032577991485596	Not significant
RIMBP2	0.0014978388325416186	0.0032681381668258837	KC	-0.3171756863594055	0.7511102913330338	0.9994354699860206	-0.24296365678310394	Not significant
PIWIL1	0.0017974065990499421	0.005279300115641812	KC	-0.6237733364105225	0.5327764490332063	0.8088683093220316	-0.7179421782493591	Not significant
AC026336.2	0.0	0.00020111619488159284	KC	-0.036106668412685394	0.9711973046292552	0.9994354699860206	-17.28007698059082	Not significant
FZD10	0.032610091154191806	0.0533963497410629	KC	-3.5272436141967773	0.0004199103372627061	0.0009122460752798325	0.1855117231607437	Not significant
FZD10-AS1	0.02469294303932897	0.056061139323244004	KC	-5.489720821380615	4.025690278146171e-08	9.880139955713357e-08	-0.5998059511184692	Not significant
AC026336.3	4.2795395215474814e-05	0.000502790487203982	KC	-0.08257969468832016	0.9341857486380214	0.9994354699860206	-2.662046432495117	Not significant
LINC02419	0.0007703171138785466	0.005078183920760219	KC	-0.7729105353355408	0.43957531573898057	0.6912285239219803	-2.065324068069458	Not significant
LINC02418	8.559079043094963e-05	0.0006033485846447785	KC	-0.09295068681240082	0.9259427402326554	0.9994354699860206	-2.1066629886627197	Not significant
AC055717.2	4.2795395215474814e-05	0.00030167429232238926	KC	-0.04647456854581833	0.9629320029777695	0.9994354699860206	-1.47677743434906	Not significant
AC055717.1	0.0	0.00030167429232238926	KC	-0.05416000261902809	0.956807686359271	0.9994354699860206	-16.371774673461914	Not significant
TMEM132D	0.00346642701245346	0.01830157373422495	KC	-2.6569316387176514	0.007885540881212556	0.01603697595959078	-1.5818434953689575	Not significant
GLT1D1	0.0040227671502546325	0.019457991854794108	KC	-2.7651095390319824	0.005690367596629324	0.011686660617640744	-1.8779425621032715	Not significant
AC108704.1	0.00021397697607737406	0.0018100457539343355	KC	-0.28648728132247925	0.7745049448075172	0.9994354699860206	-2.100142478942871	Not significant
SLC15A4	0.25869816407754526	0.5671476695660919	KC	-52.64280319213867	0.0	0.0	-1.1682243347167969	Significant down
TMEM132C	0.05576239996576368	0.19191512896575996	KC	-23.769134521484375	6.967934297281963e-125	3.747776266660183e-124	-1.431611180305481	Significant down
LINC02369	0.00017118158086189926	0.0005530695359243803	KC	-0.06855778396129608	0.9453416238518839	0.9994354699860206	-1.1787151098251343	Not significant
AC140121.1	0.0	0.00030167429232238926	KC	-0.05416000261902809	0.956807686359271	0.9994354699860206	-17.1314697265625	Not significant
LINC00508	0.0002995677665083237	0.000251395243601991	KC	0.008655047044157982	0.9930943579445837	0.9994354699860206	1.1883549690246582	Not significant
LINC00507	4.2795395215474814e-05	0.00015083714616119463	KC	-0.019396498799324036	0.9845248033344997	0.9994354699860206	-1.6248537302017212	Not significant
AC025160.1	0.0032096546411606113	0.017798783247020965	KC	-2.612414598464966	0.008990516473203506	0.018213089050066397	-1.5940214395523071	Not significant
AC068787.5	0.0	0.0009050228769671677	KC	-0.16248001158237457	0.870927868086589	0.9994354699860206	-18.272916793823242	Not significant
AC068787.2	0.00012838618564642445	0.0009050228769671677	KC	-0.1394229382276535	0.8891159497281399	0.9994354699860206	-2.580151319503784	Not significant
LINC02375	4.2795395215474814e-05	0.00020111619488159284	KC	-0.028422780334949493	0.9773249558044715	0.9994354699860206	-2.4425089359283447	Not significant
LINC02376	0.002696109898574913	0.004625672482276635	KC	-0.3468265235424042	0.7287216510328993	0.9994354699860206	-0.9952226877212524	Not significant
STX2	0.06885779090169898	0.1856805269244306	KC	-20.008358001708984	4.657421201777694e-89	2.1115273286439097e-88	-1.084638237953186	Significant down
AC073912.1	8.559079043094963e-05	0.00020111619488159284	KC	-0.02073734626173973	0.9834551780083717	0.9994354699860206	-0.8261111378669739	Not significant
RAN	0.7142979415414902	0.9583186686107898	KC	-66.1971206665039	0.0	0.0	-1.0253887176513672	Significant down
ADGRD1	0.000941498694740446	0.010005530695359244	KC	-1.6261309385299683	0.10392180935431942	0.18985484750594625	-2.3728864192962646	Not significant
FBRSL1	0.23991098557795182	0.353914223942883	KC	-11.86220932006836	1.8600223968842925e-32	5.998324094626752e-32	0.20106296241283417	Not significant
AC148476.1	0.00021397697607737406	0.0029664638745034943	KC	-0.49404922127723694	0.6212714078451618	0.9067309761812815	-2.7937097549438477	Not significant
AC148477.1	0.00021397697607737406	0.0018100457539343355	KC	-0.28649500012397766	0.774499028214418	0.9994354699860206	-2.66670560836792	Not significant
AC148477.4	0.0	0.0008044647795263714	KC	-0.14442667365074158	0.8851635529371222	0.9994354699860206	-17.9080810546875	Not significant
AC148477.2	0.000470749347370223	0.0032681381668258837	KC	-0.5020270943641663	0.6156484587965174	0.9010486040615309	-1.9916166067123413	Not significant
AC148477.3	8.559079043094963e-05	0.00015083714616119463	KC	-0.011712223291397095	0.9906552113941646	0.9994354699860206	0.36341723799705505	Not significant
GALNT9	0.02131210681730646	0.1179546482980542	KC	-17.15243148803711	6.027656311480027e-66	2.402554950059253e-65	-2.032921314239502	Significant down
AC138466.1	0.0	0.00020111619488159284	KC	-0.036106668412685394	0.9711973046292552	0.9994354699860206	-15.707863807678223	Not significant
LINC02361	0.0021397697607737406	0.008798833526069687	KC	-1.1936628818511963	0.23260986433706055	0.39841130657935375	-1.4044092893600464	Not significant
NOC4L	0.10159626824153721	0.20936195887173814	KC	-17.11076545715332	1.2336689585475654e-65	4.9056158600383976e-65	-0.5172383785247803	Not significant
DDX51	0.04228185047288912	0.12715571421388708	KC	-14.657485008239746	1.2065991417350656e-48	4.3435556666438504e-48	-1.0541242361068726	Significant down
AC137590.2	8.559079043094963e-05	0.002212278143697521	KC	-0.38178396224975586	0.7026216255248862	0.9836051729666659	-4.058727741241455	Not significant
AC079949.6	0.0003851585569392733	0.004625672482276635	KC	-0.7610310912132263	0.44663851146339373	0.7006580781273682	-2.474663257598877	Not significant
EP400	0.1417383489536526	0.3976569963296294	KC	-42.03986358642578	0.0	0.0	-1.1467063426971436	Significant down
PUS1	0.0588008730260624	0.13323947910905526	KC	-12.573616981506348	2.9491566431705594e-36	9.797126900471064e-36	-0.695563793182373	Not significant
AC131009.1	0.0019685881799118413	0.007240183015737342	KC	-0.9447795748710632	0.344771416125383	0.5636508078266892	-1.237431287765503	Not significant
ULK1	0.34728463217357813	0.43415958570063856	KC	-1.8391807079315186	0.06588861884684385	0.1234548518444274	0.45956313610076904	Not significant
AC131009.2	0.001626225018188043	0.005782090602845794	KC	-0.7449269890785217	0.45631585106399863	0.7131365953763045	-0.9345797896385193	Not significant
MMP17	0.023879830530234947	0.029714917793755343	KC	-0.9633609652519226	0.3353663948864868	0.5507781050211953	0.23316572606563568	Not significant
SFSWAP	0.25848418710146787	0.572980039217658	KC	-48.49618911743164	0.0	0.0	-0.910618245601654	Not significant
AC117500.1	0.0	0.000251395243601991	KC	-0.04513333737850189	0.9640010299086262	0.9994354699860206	-16.417768478393555	Not significant
LINC02414	0.00017118158086189926	0.0008547438282467696	KC	-0.12269692867994308	0.9023470976215668	0.9994354699860206	-0.7384051084518433	Not significant
AC073578.1	0.0002567723712928489	0.0006536276333651768	KC	-0.071217842400074	0.9432243803204661	0.9994354699860206	0.29240086674690247	Not significant
AC092850.2	4.2795395215474814e-05	0.00015083714616119463	KC	-0.019395725801587105	0.9845254196638364	0.9994354699860206	0.30074310302734375	Not significant
LINC02415	0.0004279539521547481	0.0012569762180099553	KC	-0.14876367151737213	0.8817401233359489	0.9994354699860206	-1.1027637720108032	Not significant
LINC01257	0.0003851585569392733	0.0009050228769671677	KC	-0.09327865391969681	0.9256821911880491	0.9994354699860206	-0.010193465277552605	Not significant
AC131009.3	0.0023965421320665896	0.008647996379908492	KC	-1.1195687055587769	0.26289761989367066	0.4444648967623426	-1.2529815435409546	Not significant
ABCB9	0.018273633757007746	0.04349137714314445	KC	-4.446331977844238	8.734897224509781e-06	2.0160585810648644e-05	-0.6205646395683289	Not significant
AC079949.2	0.022125219326400478	0.05384886117954648	KC	-5.5857157707214355	2.3273961942089765e-08	5.7466032685416444e-08	-0.6589407324790955	Not significant
AC079949.1	0.0020113835751273163	0.0072904620644577405	KC	-0.9459558725357056	0.34417109590848805	0.5628520866518798	-1.1203722953796387	Not significant
DNAH10OS	0.01677579492446613	0.03745789129669667	KC	-3.6399893760681152	0.0002726492843100251	0.0005978262407659842	-0.5802773833274841	Not significant
CCDC92	0.21684426755681088	0.4554779023580874	KC	-35.994293212890625	1.0274818955637383e-283	1.0750491841499128e-282	-0.6813482046127319	Not significant
DNAH10	0.003252450036376086	0.030670219719442907	KC	-4.911060333251953	9.058527986947937e-07	2.152237302890437e-06	-2.365981340408325	Significant down
AC117503.5	0.0002567723712928489	0.001458092412891548	KC	-0.21562674641609192	0.8292787026262973	0.9994354699860206	-1.8325598239898682	Not significant
ATP6V0A2	0.09115419180896135	0.27547890793906177	KC	-30.99663734436035	5.983411250987378e-211	4.6418674652396816e-210	-1.2138586044311523	Significant down
TCTN2	0.01591988702015663	0.04183216853537131	KC	-4.57390832901001	4.787097682371314e-06	1.113048096862219e-05	-0.6644021272659302	Not significant
GTF2H3	0.11152479993152736	0.3785006787671577	KC	-45.24772262573242	0.0	0.0	-1.5304936170578003	Significant down
EIF2B1	0.10305131167886336	0.3023279199557544	KC	-32.9627685546875	2.7762298650192145e-238	2.3934190536743397e-237	-1.1204581260681152	Significant down
DDX55	0.07279496726152267	0.20971391221278093	KC	-23.221527099609375	2.7600513865194505e-119	1.4496866460361245e-118	-1.1190283298492432	Significant down
TMED2	0.649933667137416	0.8677158228166323	KC	-18.651123046875	1.2365424380294895e-77	5.27450633115995e-77	-0.2563975155353546	Not significant
TMED2-DT	0.003937176359823683	0.01096083262104681	KC	-1.2561194896697998	0.2090726655211227	0.36153992984157973	-0.6614761352539062	Not significant
AC145423.3	0.00017118158086189926	0.0006536276333651768	KC	-0.08659566938877106	0.9309929111530038	0.9994354699860206	-1.300468921661377	Not significant
AC145423.2	0.00017118158086189926	0.00020111619488159284	KC	-0.005371884908527136	0.9957138765680632	0.9994354699860206	0.026507776230573654	Not significant
RILPL1	0.11101125518894167	0.23942883000653628	KC	-20.492713928222656	2.500627090536372e-93	1.159807349113393e-92	-0.6166771054267883	Not significant
SNRNP35	0.3759147515727308	0.5066619739554528	KC	-5.458078861236572	4.8131394247440865e-08	1.1785950891206812e-07	0.27036699652671814	Not significant
RILPL2	0.18932682843326057	0.33209311679823017	KC	-21.994205474853516	3.2720990354236e-107	1.6283434873747518e-106	-0.5371239185333252	Not significant
KMT5A	0.25223605940000854	0.4072602946352255	KC	-19.059667587280273	5.462079159224691e-81	2.375469861172891e-80	-0.17396897077560425	Not significant
SBNO1-AS1	0.016904181110112552	0.07692694454220926	KC	-10.631521224975586	2.1261673858294743e-26	6.52578973058499e-26	-1.6065516471862793	Significant down
SBNO1	0.3303804510634656	0.5874101262004123	KC	-35.5926513671875	1.820140002000023e-277	1.85682547064263e-276	-0.5534471273422241	Not significant
AC068768.1	0.0004279539521547481	0.0005530695359243803	KC	-0.02243281528353691	0.9821027041049589	0.9994354699860206	0.3242681622505188	Not significant
CDK2AP1	0.5847134848290324	0.8045653376238121	KC	-14.178885459899902	1.2379766146314651e-45	4.37724542058495e-45	-0.14792148768901825	Not significant
C12orf65	0.11880001711815809	0.27995374327517725	KC	-26.566076278686523	1.6747028718872613e-155	1.0316920831767049e-154	-0.8660932779312134	Not significant
MPHOSPH9	0.047759661060469895	0.13665845442204233	KC	-15.342823028564453	3.9560723450661026e-53	1.4645998290965747e-52	-1.0076287984848022	Significant down
PITPNM2	0.03945735438866778	0.11649655588516265	KC	-13.387336730957031	7.170614025515293e-41	2.4563478518194718e-40	-1.0583772659301758	Significant down
ARL6IP4	0.6814310780160054	0.9065815274775001	KC	-22.354097366333008	1.1015455609849159e-110	5.561470712828939e-110	-0.33296501636505127	Not significant
AC068790.7	0.0028672914794368124	0.01206697169289557	KC	-1.6469756364822388	0.0995630511626959	0.18249904258314723	-1.1554349660873413	Not significant
AC068790.4	0.000470749347370223	0.003318417215546282	KC	-0.5110340714454651	0.6093272036018201	0.8943961969900028	-2.0931384563446045	Not significant
AC068790.3	0.0014550434373261437	0.0032178591181054855	KC	-0.315993994474411	0.7520070595330873	0.9994354699860206	-0.44017595052719116	Not significant
AC068790.2	0.0029528822698677622	0.006636834431092564	KC	-0.6588362455368042	0.5100009399012211	0.7811586780715327	-0.3572831451892853	Not significant
AC079949.3	0.018958360080455344	0.06083764895168183	KC	-7.41818380355835	1.1873734542633825e-13	3.1855512445597645e-13	-1.0780320167541504	Significant down
LINC02405	0.0071468310009842944	0.021720549047212028	KC	-2.6004762649536133	0.009309443872266999	0.01884149132540468	-0.866798996925354	Not significant
AC078878.2	0.0	0.00035195334104278744	KC	-0.06318666785955429	0.9496178586395148	0.9994354699860206	-16.689836502075195	Not significant
LINC00944	0.0020113835751273163	0.0025139524360199106	KC	-0.0895601287484169	0.928636768356274	0.9994354699860206	0.7482916712760925	Not significant
LINC02347	8.559079043094963e-05	0.000251395243601991	KC	-0.02976324036717415	0.9762558758522172	0.9994354699860206	0.44275498390197754	Not significant
AC007368.1	0.000941498694740446	0.0022625571924179194	KC	-0.23694740235805511	0.812697590447347	0.9994354699860206	-0.6727921962738037	Not significant
LINC02359	4.2795395215474814e-05	0.00015083714616119463	KC	-0.019395725801587105	0.9845254196638364	0.9994354699860206	-1.1199756860733032	Not significant
LINC02826	0.0008559079043094963	0.0034692543617074766	KC	-0.46882539987564087	0.6391944394919493	0.924848610329833	-0.9347467422485352	Not significant
LINC00939	0.000684726323447597	0.003318417215546282	KC	-0.47255435585975647	0.6365311529070461	0.9224084906671883	-1.4482123851776123	Not significant
AC005252.4	0.0002995677665083237	0.000955301925687566	KC	-0.11768507212400436	0.9063171944657689	0.9994354699860206	-1.201351284980774	Not significant
TMEM132B	0.014764411349338811	0.03589924078636432	KC	-3.7338218688964844	0.00018859581568528142	0.000415970785588478	-0.4650229811668396	Not significant
AC122688.2	8.559079043094963e-05	0.0027653476796219018	KC	-0.4810711145401001	0.630465961412885	0.9162117037470855	-4.018632888793945	Not significant
AC079949.5	0.0026533145033594387	0.009603298305596059	KC	-1.2449302673339844	0.21315738082586733	0.367950675602127	-1.1287200450897217	Not significant
AACS	0.17901313818633116	0.34385841419880336	KC	-25.09023094177246	6.357577979868013e-139	3.6260274408771565e-138	-0.5042436122894287	Not significant
BRI3BP	0.09842940899559208	0.19181457086831918	KC	-14.974926948547363	1.0708481883639232e-50	3.9055907915259707e-50	-0.3773871064186096	Not significant
DHX37	0.05884366842127787	0.17512192669314697	KC	-19.930622100830078	2.2079687280737595e-88	9.965375811232978e-88	-1.1435248851776123	Significant down
UBC	0.987289767621004	0.9972346523203781	KC	36.836402893066406	4.827901703543555e-297	5.314561230454485e-296	0.3148822784423828	Not significant
AC073593.2	0.003038473060298712	0.012620041228819951	KC	-1.7160035371780396	0.08616139103909626	0.15929630158029684	-1.3952751159667969	Not significant
SCARB1	0.0703556297342406	0.12604957514203832	KC	-9.092072486877441	9.716924357043386e-20	2.80328721879683e-19	-0.1916937679052353	Not significant
AC073592.1	0.000684726323447597	0.003871486751470662	KC	-0.5717781782150269	0.567472273393078	0.8486246503572523	-1.7412593364715576	Not significant
NCOR2	0.2867719433388967	0.47936045050027654	KC	-23.98197364807129	4.288521581402361e-127	2.3302689556776688e-126	-0.24076305329799652	Not significant
AC068790.9	0.0053494244019343514	0.008949670672230882	KC	-0.6399581432342529	0.5221998109650621	0.7961307612477942	0.09085400402545929	Not significant
RFLNA	0.017546112038344674	0.0590276031977475	KC	-7.348024368286133	2.0115791637803287e-13	5.376250450375923e-13	-1.18438720703125	Significant down
ZNF664	0.28741387426712883	0.4175674996229071	KC	-11.774352073669434	5.292194691906963e-32	1.7017585080914407e-31	0.11291481554508209	Not significant
AC068790.6	0.0008559079043094963	0.003670370556589069	KC	-0.504929780960083	0.6136081737538348	0.8991211787596692	-1.2436959743499756	Not significant
AC068790.5	0.0031240638507296615	0.005078183920760219	KC	-0.34881094098091125	0.7272312469568105	0.9994354699860206	0.023131530731916428	Not significant
THRIL	0.0028672914794368124	0.0059329277490069885	KC	-0.5479758977890015	0.5837084410448725	0.8661748250774892	-0.26104941964149475	Not significant
RBM23	0.15483373988958787	0.4167630348433808	KC	-42.27204132080078	0.0	0.0	-1.0572068691253662	Significant down
AL138960.1	0.00021397697607737406	0.0014078133641711498	KC	-0.21431410312652588	0.8303021205344342	0.9994354699860206	-2.0641913414001465	Not significant
TUSC8	8.559079043094963e-05	0.000502790487203982	KC	-0.07489271461963654	0.940300074017993	0.9994354699860206	-0.9933258891105652	Not significant
AL359436.1	0.0002995677665083237	0.00045251143848358387	KC	-0.027437714859843254	0.97811061700092	0.9994354699860206	0.20116153359413147	Not significant
FAM155A	0.004407925707193906	0.022022223339534415	KC	-3.1570568084716797	0.001593703569114998	0.00336644115679468	-2.100694179534912	Significant down
AL162574.1	0.0	0.00030167429232238926	KC	-0.05416000261902809	0.956807686359271	0.9994354699860206	-16.831340789794922	Not significant
LINC00551	0.004450721102409381	0.013927296495550304	KC	-1.6947331428527832	0.09012605980592045	0.16620928588071396	-0.744398295879364	Not significant
ARGLU1	0.42915222322078145	0.8007944089697823	KC	-58.70796585083008	0.0	0.0	-0.874531090259552	Not significant
AL138689.1	0.0038515855693927333	0.027100407260294637	KC	-4.165344715118408	3.108824361594219e-05	7.063639802563539e-05	-2.3830392360687256	Significant down
AL138689.2	0.0009842940899559207	0.01035748403640203	KC	-1.681569218635559	0.09265241082312464	0.17058724700477437	-2.2845284938812256	Not significant
EFNB2	0.13925621603115504	0.33329981396751973	KC	-33.244937896728516	2.41572439245805e-242	2.1250638709433743e-241	-1.101710319519043	Significant down
LINC00460	0.0020113835751273163	0.00477650962843783	KC	-0.49549785256385803	0.6202487321273111	0.9056320820821919	-0.8354019522666931	Not significant
AL139379.1	0.0013266572516797193	0.004424556287395042	KC	-0.5555586218833923	0.5785126444562172	0.8610016538212834	-0.8427579998970032	Not significant
AL138701.2	0.0010270894851713956	0.004022323897631856	KC	-0.5371475219726562	0.5911657012443423	0.874192717749843	-0.6963872909545898	Not significant
LINC00343	0.00012838618564642445	0.000251395243601991	KC	-0.022078964859247208	0.9823849661283454	0.9994354699860206	0.9395893812179565	Not significant
DAOA	0.0	0.00030167429232238926	KC	-0.05416000261902809	0.956807686359271	0.9994354699860206	-16.200260162353516	Not significant
DAOA-AS1	0.00012838618564642445	0.001005580974407964	KC	-0.15746235847473145	0.8748804678732807	0.9994354699860206	-1.324576735496521	Not significant
LINC01309	0.002824496084221338	0.008346322087586103	KC	-0.9887559413909912	0.3227825590914276	0.5331249296565	-0.9405836462974548	Not significant
AL162717.1	0.00017118158086189926	0.00010055809744079642	KC	0.012680676765739918	0.9898825547330842	0.9994354699860206	1.305475115776062	Not significant
SLC10A2	8.559079043094963e-05	0.000251395243601991	KC	-0.02976324036717415	0.9762558758522172	0.9994354699860206	-0.24640749394893646	Not significant
AL137246.2	4.2795395215474814e-05	0.00035195334104278744	KC	-0.05550162121653557	0.9557388371190655	0.9994354699860206	-2.4993724822998047	Not significant
AL137246.1	4.2795395215474814e-05	0.00020111619488159284	KC	-0.028422780334949493	0.9773249558044715	0.9994354699860206	-1.956923246383667	Not significant
ERCC5	0.17340694141310395	0.4098748051686862	KC	-37.36901092529297	1.245682822854516e-305	1.4252479310183608e-304	-0.8831371068954468	Not significant
BIVM	0.036675653699661914	0.10231786414601035	KC	-11.370868682861328	5.840356815809445e-30	1.846970820547504e-29	-0.9663794636726379	Not significant
POGLUT2	0.021911242350323105	0.04620644577404596	KC	-4.242619514465332	2.2092595427247578e-05	5.043989089725274e-05	-0.5699288249015808	Not significant
TEX30	0.22690118543244747	0.44200311730102065	KC	-31.106874465942383	1.944463626504871e-212	1.5225669189452626e-211	-0.5671554803848267	Not significant
AL157769.1	0.00012838618564642445	0.00030167429232238926	KC	-0.031103700399398804	0.9751868385515912	0.9994354699860206	0.5348556041717529	Not significant
CCDC168	0.005691787563658151	0.021318316657448842	KC	-2.7959277629852295	0.005175095862983687	0.010651581751364218	-1.4964176416397095	Not significant
LIG4	0.12393546454401506	0.2918195987731912	KC	-26.75234603881836	1.1595593949416982e-157	7.228885132443428e-157	-0.7334144115447998	Not significant
ABHD13	0.19638806864381392	0.39750615918346827	KC	-29.171314239501953	4.4838330482249084e-187	3.1574920349152196e-186	-0.5453252196311951	Not significant
TNFSF13B	0.04433602944323191	0.0869827542862889	KC	-7.303564071655273	2.8024366677589093e-13	7.470774485193733e-13	-0.4723988473415375	Not significant
AL157762.1	0.000684726323447597	0.0013575343154507518	KC	-0.12069202959537506	0.9039349713799714	0.9994354699860206	-0.2102498561143875	Not significant
ARHGEF7-AS2	0.0008559079043094963	0.003519533410427875	KC	-0.477764755487442	0.6328176399251912	0.9187013849149371	-1.421565294265747	Not significant
AL353704.2	0.0004279539521547481	0.0014078133641711498	KC	-0.17583130300045013	0.8604264754241836	0.9994354699860206	-1.0213432312011719	Not significant
LINC00368	0.00017118158086189926	0.0015083714616119463	KC	-0.2400381863117218	0.8103006482182877	0.9994354699860206	-2.6572680473327637	Not significant
AL442128.2	0.0035948131980998842	0.026295942480768265	KC	-4.065704345703125	4.7887581292227946e-05	0.00010805907280317018	-2.126638889312744	Significant down
ANKRD10-IT1	0.0031668592459451364	0.021418874754889638	KC	-3.2680470943450928	0.0010829230700139293	0.002307502038404266	-1.8807437419891357	Significant down
ANKRD10	0.40291864595369536	0.678163809140731	KC	-36.00891876220703	6.066173672026383e-284	6.35581032758742e-283	-0.45342183113098145	Not significant
LINC00346	0.03171138785466684	0.11061390718487606	KC	-13.931892395019531	4.0546588788443323e-44	1.4215062924009652e-43	-1.58139967918396	Significant down
LINC00567	8.559079043094963e-05	0.00020111619488159284	KC	-0.020738117396831512	0.9834545616956276	0.9994354699860206	-0.7553856372833252	Not significant
ING1	0.33551589848932256	0.4658856654432098	KC	-11.545249938964844	7.801396766472095e-31	2.4856052941004566e-30	0.020392360165715218	Not significant
CARS2	0.33243463003380835	0.5248629895922369	KC	-21.98314666748047	4.1750680544449754e-107	2.0763336306972322e-106	-0.25144869089126587	Not significant
NAXD	0.09877177215731588	0.23455176228065766	KC	-21.971038818359375	5.450767523579037e-107	2.7094232975816377e-106	-0.6630235314369202	Not significant
AL139385.1	0.004407925707193906	0.02222333953441601	KC	-3.187103033065796	0.0014370554318861735	0.0030432058297921723	-1.6458933353424072	Significant down
METTL21C	8.559079043094963e-05	0.0008547438282467696	KC	-0.13807706534862518	0.8901795102975467	0.9994354699860206	-2.855567216873169	Not significant
RAB20	0.0173321350622673	0.03554728744532153	KC	-3.222064733505249	0.0012727036143688213	0.0027021701177194117	-0.7207998633384705	Not significant
COL4A1	0.0030812684555141866	0.01096083262104681	KC	-1.4111863374710083	0.15818966885170582	0.28004084736610196	-1.1895216703414917	Not significant
AL390755.3	0.0002995677665083237	0.0015586505103323445	KC	-0.22602826356887817	0.8211794419382775	0.9994354699860206	-2.2917187213897705	Not significant
AL390755.1	0.0007275217186630718	0.001005580974407964	KC	-0.04982919618487358	0.9602585000095829	0.9994354699860206	0.8260021209716797	Not significant
AL355810.1	0.0002567723712928489	0.0008044647795263714	KC	-0.09830634295940399	0.9216890407737562	0.9994354699860206	-0.8488631248474121	Not significant
AL162497.1	0.021012539050798133	0.06842978530846196	KC	-8.35445785522461	6.573376527230141e-17	1.8369344171211798e-16	-0.9753620028495789	Not significant
IRS2	0.5915607480635083	0.7209010005530695	KC	3.490793466567993	0.000481588418177988	0.0010436891079455112	0.18723167479038239	Not significant
AL163541.1	0.008045534300509265	0.014430086982754286	KC	-1.135558009147644	0.2561416000287188	0.43433393535733983	-0.08939958363771439	Not significant
LINC00370	0.0032096546411606113	0.01820101563678415	KC	-2.683863878250122	0.007277675103481282	0.01483569510908007	-1.5255601406097412	Not significant
AL161431.1	0.399366628150811	0.31359042686912364	KC	26.586944580078125	9.610457062895462e-156	5.928933872386938e-155	1.3287516832351685	Significant up
MYO16-AS1	0.019600291008687466	0.04570365528684197	KC	-4.603311061859131	4.158266187199639e-06	9.68477951122333e-06	-0.5605438351631165	Not significant
MYO16	0.04245303205375102	0.12127306551360048	KC	-13.758390426635742	4.53511186919906e-43	1.5796827129866053e-42	-1.06527578830719	Significant down
AL138694.1	0.0009842940899559207	0.003620091507868671	KC	-0.4727988839149475	0.636356670148859	0.9221998706003584	-1.1211193799972534	Not significant
COL4A2	0.0031668592459451364	0.014480366031474684	KC	-2.026240587234497	0.04274014147084816	0.08187389722483954	-1.4675893783569336	Not significant
ARHGEF7	0.22527496041425943	0.5207401075971643	KC	-46.01704788208008	0.0	0.0	-0.8906910419464111	Not significant
TPP2	0.19091025805623316	0.4440142792498366	KC	-39.5705451965332	0.0	0.0	-0.8588154315948486	Not significant
FGF14-AS2	0.004365130311978431	0.02463673387299512	KC	-3.6274337768554688	0.0002862520629589131	0.0006270609385551311	-2.0552546977996826	Significant down
DOCK9-DT	0.008687465228741387	0.03846347227110463	KC	-5.30694055557251	1.1148049075758238e-07	2.7094072140447733e-07	-1.4028364419937134	Significant down
DOCK9-AS1	0.00021397697607737406	0.0018100457539343355	KC	-0.2864779829978943	0.7745120447365228	0.9994354699860206	-2.035845994949341	Not significant
DOCK9	0.2873282834766979	0.5432148423751822	KC	-37.60871124267578	1.548799820728643e-309	1.794481755481495e-308	-0.6109700798988342	Not significant
SLC15A1	0.07416441990841785	0.018955201367590126	KC	10.070852279663086	7.433089109272216e-24	2.2326605727125108e-23	2.8820362091064453	Significant up
STK24-AS1	0.0022681559464201653	0.04691035245613153	KC	-8.001527786254883	1.2288496263348596e-15	3.3802593681347703e-15	-3.4924163818359375	Significant down
STK24	0.6197201181152908	0.8241741666247675	KC	-26.913387298583984	1.5311861975342926e-159	9.60511798440808e-159	-0.35903632640838623	Not significant
FARP1-AS1	0.0026533145033594387	0.009703856403036854	KC	-1.2622435092926025	0.20686119473709708	0.3581051115079268	-0.9271535873413086	Not significant
AL161896.1	8.559079043094963e-05	0.0005530695359243803	KC	-0.08391860872507095	0.9331211445199761	0.9994354699860206	-2.1817400455474854	Not significant
AL445223.1	0.0004279539521547481	0.0030670219719442907	KC	-0.47363173961639404	0.6357625327252143	0.9215598412816751	-2.2072293758392334	Not significant
RNF113B	0.0	0.00015083714616119463	KC	-0.027080001309514046	0.9783959251468514	0.9994354699860206	-15.73039722442627	Not significant
FARP1	0.10741644199084179	0.3123837296998341	KC	-34.454566955566406	3.846775477533811e-260	3.6587351150342826e-259	-1.176392674446106	Significant down
IPO5	0.28039542945179097	0.5790638041128262	KC	-46.250972747802734	0.0	0.0	-0.868657112121582	Not significant
AL356580.1	0.0005135447425856978	0.0023128362411383176	KC	-0.32290413975715637	0.7467678451514299	0.9994354699860206	-1.8313947916030884	Not significant
AL359502.2	4.2795395215474814e-05	0.000251395243601991	KC	-0.03744828701019287	0.970127571173429	0.9994354699860206	-1.9325181245803833	Not significant
AL442067.2	0.00012838618564642445	0.0010558600231283623	KC	-0.16649483144283295	0.8677675556432113	0.9994354699860206	-2.499091863632202	Not significant
AL442067.1	0.00021397697607737406	0.0013072552667303535	KC	-0.19623836874961853	0.8444236019875491	0.9994354699860206	-2.2024340629577637	Not significant
RAP2A	0.15491933068001884	0.3015737342249485	KC	-21.862545013427734	5.905769140847599e-106	2.9240476180401756e-105	-0.392085999250412	Not significant
AL442067.3	0.007446398767492618	0.026245663432047865	KC	-3.3550970554351807	0.0007933711797304681	0.0017008369590575064	-1.095625877380371	Significant down
AL161430.1	0.004493516497624856	0.012971994569862737	KC	-1.5154073238372803	0.12966927786651283	0.23357475822905624	-0.7909866571426392	Not significant
MBNL2	0.4115205203920058	0.6207954145507567	KC	-26.44400978088379	4.276054724512575e-154	2.620351766590884e-153	-0.3433639407157898	Not significant
LINC00456	8.559079043094963e-05	0.0006536276333651768	KC	-0.10197271406650543	0.9187783321428722	0.9994354699860206	-2.1023294925689697	Not significant
HS6ST3	0.0009842940899559207	0.0027653476796219018	KC	-0.3195282518863678	0.7493259649152799	0.9994354699860206	-0.8814476728439331	Not significant
UGGT2	0.14691659177472505	0.4631705968123083	KC	-55.26537322998047	0.0	0.0	-1.6707197427749634	Significant down
AL138955.1	0.000470749347370223	0.005279300115641812	KC	-0.8629748225212097	0.3881513169802333	0.6232739050479175	-2.8265249729156494	Not significant
DNAJC3	0.3958146103479266	0.7539846146110916	KC	-59.79954147338867	0.0	0.0	-1.0420246124267578	Significant down
UBAC2-AS1	0.025463260153207514	0.10251898034089195	KC	-13.563000679016113	6.63645092114568e-42	2.2910275046756428e-41	-1.3658689260482788	Significant down
UBAC2	0.37754097659091884	0.6168736487505656	KC	-29.223474502563477	9.760365964022835e-188	6.89086397978687e-187	-0.394383043050766	Not significant
GPR18	0.00021397697607737406	0.0032178591181054855	KC	-0.539192259311676	0.5897542213017357	0.8726606583945228	-3.005612373352051	Not significant
GPR183	0.00586296914452005	0.011312785962089598	KC	-0.9775818586349487	0.32828117952858205	0.5409943500117345	-0.888367235660553	Not significant
FGF14-IT1	0.0	0.00020111619488159284	KC	-0.036106668412685394	0.9711973046292552	0.9994354699860206	-15.567280769348145	Not significant
AL160153.1	0.018145247571361323	0.054703605007793255	KC	-6.449795246124268	1.1200125337263036e-10	2.8834811903900244e-10	-1.103090763092041	Significant down
FGF14	0.012367869217272221	0.04525114384835839	KC	-5.852239608764648	4.84996551180066e-09	1.2139778650603092e-08	-1.3097937107086182	Significant down
ITGBL1	0.3301664740873882	0.4943938860676756	KC	-43.583499908447266	0.0	0.0	-1.433681607246399	Significant down
NALCN	0.05571960457054821	0.1437980793403389	KC	-15.307757377624512	6.786335340052413e-53	2.5081053690112984e-52	-1.0511112213134766	Significant down
NALCN-AS1	0.0003851585569392733	0.0027150686309015035	KC	-0.4182255268096924	0.6757822242773843	0.9588174262329334	-2.257138729095459	Not significant
TMTC4	0.03149741087858946	0.07712806073709086	KC	-7.93792200088501	2.0559677700814398e-15	5.640052483754051e-15	-0.8451937437057495	Not significant
AL136526.1	0.0002995677665083237	0.001005580974407964	KC	-0.12672603130340576	0.8991572401697966	0.9994354699860206	-1.3698886632919312	Not significant
AL356966.1	0.0003851585569392733	0.0024636733872995123	KC	-0.37302151322364807	0.7091324343686998	0.9892366358579475	-1.9466314315795898	Not significant
GGACT	0.009928531689990158	0.04359193524058525	KC	-5.994693756103516	2.0386936012809455e-09	5.1361684633905565e-09	-1.5790269374847412	Significant down
PCCA-AS1	0.002096974365558266	0.008899391623510482	KC	-1.2187724113464355	0.22293060057347858	0.3831140281822671	-1.4623963832855225	Not significant
AL353697.1	0.0008559079043094963	0.003620091507868671	KC	-0.49587371945381165	0.6199835017020634	0.9053729068233973	-1.3939610719680786	Not significant
AL158063.1	0.0003423631617237985	0.001458092412891548	KC	-0.20024043321609497	0.8412925493000899	0.9994354699860206	-1.2022535800933838	Not significant
PCCA	0.09406427868361364	0.3142440545024888	KC	-38.19013977050781	0.0	0.0	-1.5569571256637573	Significant down
ZIC2	0.0005991355330166474	0.0027150686309015035	KC	-0.37971723079681396	0.7041553176829154	0.9849408822259373	-1.6679521799087524	Not significant
AL355338.1	0.00012838618564642445	0.0013072552667303535	KC	-0.21162159740924835	0.8324022613288693	0.9994354699860206	-2.243199586868286	Not significant
ZIC5	4.2795395215474814e-05	0.0013575343154507518	KC	-0.23603960871696472	0.8134019388253227	0.9994354699860206	-5.20090913772583	Not significant
AL137139.2	0.0005135447425856978	0.0022625571924179194	KC	-0.31388983130455017	0.7536047158129988	0.9994354699860206	-1.3170812129974365	Not significant
CLYBL-AS1	4.2795395215474814e-05	0.00020111619488159284	KC	-0.028422780334949493	0.9773249558044715	0.9994354699860206	-2.0086545944213867	Not significant
CLYBL	0.022467582488124277	0.08507215043491377	KC	-11.084781646728516	1.4871320892548605e-28	4.652792538932918e-28	-1.6738728284835815	Significant down
AL139035.2	8.559079043094963e-05	0.0013072552667303535	KC	-0.2193155288696289	0.8264042675719449	0.9994354699860206	-3.7205591201782227	Not significant
LINC01039	4.2795395215474814e-05	0.0006033485846447785	KC	-0.10063225775957108	0.9198423908086859	0.9994354699860206	-3.2052435874938965	Not significant
LINC00449	0.00115547567081782	0.004525114384835839	KC	-0.6044459939002991	0.5455471667037914	0.8235037721913285	-1.3769642114639282	Not significant
LINC01232	0.0019257927846963667	0.0063351601387701744	KC	-0.7905644774436951	0.42919819363757106	0.6780510177835773	-0.8976287245750427	Not significant
TM9SF2	0.4703213934180682	0.733973553220373	KC	-31.373384475708008	4.66931905336362e-216	3.70419569008896e-215	-0.4186231791973114	Not significant
AL136961.1	4.2795395215474814e-05	0.0007541857308059731	KC	-0.12771418690681458	0.8983751613194291	0.9994354699860206	-3.5347907543182373	Not significant
PCCA-DT	0.04681816236572945	0.11544069586203429	KC	-11.813197135925293	3.336287734429528e-32	1.0739598004821248e-31	-0.8864601850509644	Not significant
DNAJC3-DT	0.015620319253648308	0.06289908994921817	KC	-8.393195152282715	4.731055296724697e-17	1.3233203545416105e-16	-1.314026117324829	Significant down
ARHGEF7-IT1	8.559079043094963e-05	0.00045251143848358387	KC	-0.06587067991495132	0.9474807823441959	0.9994354699860206	-1.2903542518615723	Not significant
TEX29	0.012838618564642445	0.044295841922670824	KC	-5.587899208068848	2.298330617209346e-08	5.67530083028641e-08	-1.276641845703125	Significant down
ARHGEF40	0.0567466940557196	0.1316808285987229	KC	-12.668818473815918	8.802998277032682e-37	2.9385793077452115e-36	-0.6679402589797974	Not significant
RNASE8	4.2795395215474814e-05	0.000502790487203982	KC	-0.08257969468832016	0.9341857486380214	0.9994354699860206	-2.782015085220337	Not significant
RNASE7	0.13998373774981812	0.2606968676152647	KC	-20.32430648803711	7.838952224916467e-92	3.604772780098933e-91	-0.674884021282196	Not significant
RNASE13	0.00012838618564642445	0.00035195334104278744	KC	-0.04013152793049812	0.9679882674147976	0.9994354699860206	-0.4206317961215973	Not significant
AL161668.4	0.0014550434373261437	0.001659208607773141	KC	-0.03633883595466614	0.9710121843093121	0.9994354699860206	0.7203869223594666	Not significant
TPPP2	0.0020113835751273163	0.005430137261803007	KC	-0.6122646927833557	0.5403626416859775	0.8175105364154199	-0.3917235732078552	Not significant
NDRG2	0.37818290751915096	0.3173613555231535	KC	22.363780975341797	8.867343333689623e-111	4.479928331618447e-110	1.2149611711502075	Significant up
SLC39A2	0.10767321436213463	0.18713861933732215	KC	-13.179296493530273	1.1546236499985776e-39	3.9302988433037084e-39	-0.442672997713089	Not significant
AL161668.3	0.014721615954123336	0.030167429232238925	KC	-2.719524621963501	0.006537581934874218	0.013379350716294904	-0.13979655504226685	Not significant
METTL17	0.23250738220567466	0.44064558298556994	KC	-33.2499885559082	2.042135500497545e-242	1.7969484105572018e-241	-0.6840458512306213	Not significant
AL355922.4	0.004964265844995079	0.03489365981195636	KC	-5.354654788970947	8.57199086544203e-08	2.0883644923088108e-07	-2.0242557525634766	Significant down
RNASE3	0.0	0.0004022323897631857	KC	-0.07221333682537079	0.9424321305491467	0.9994354699860206	-17.381269454956055	Not significant
AL133371.1	0.0010698848803868703	0.0037709286540298656	KC	-0.48447826504707336	0.6280464807823152	0.9135743758628614	-1.1585159301757812	Not significant
AL133371.3	0.0020113835751273163	0.01292171552114234	KC	-1.9555202722549438	0.050521695930707634	0.09595914802553225	-1.9806581735610962	Not significant
RNASE1	0.007232421791415243	0.015586505103323446	KC	-1.489675521850586	0.13630957119127377	0.24470451002178703	-0.5478816032409668	Not significant
RNASE6	0.00021397697607737406	0.0004022323897631857	KC	-0.03378848358988762	0.9730458191137091	0.9994354699860206	-0.19729836285114288	Not significant
EDDM3A	0.0	0.0013575343154507518	KC	-0.24372000992298126	0.807447669922017	0.9994354699860206	-19.064922332763672	Not significant
AL163636.1	0.0028672914794368124	0.008597717331188094	KC	-1.0268207788467407	0.3045048641183361	0.5063189032777995	-1.3669286966323853	Not significant
RNASE4	0.18941241922369154	0.2833727185881643	KC	-12.416056632995605	2.138437587530802e-35	7.058128736473866e-35	-0.042184017598629	Not significant
ANG	0.15273676552402962	0.21816079239780783	KC	-8.805673599243164	1.3006942516151411e-18	3.705739977470745e-18	-0.017913375049829483	Not significant
AL163195.2	0.0003851585569392733	0.0004022323897631857	KC	-0.0030529273208230734	0.9975641202518221	0.9994354699860206	0.8232409954071045	Not significant
RNASE11	8.559079043094963e-05	0.0006536276333651768	KC	-0.10197193920612335	0.9187789453914629	0.9994354699860206	-2.4349260330200195	Not significant
RNASE10	0.000470749347370223	0.000502790487203982	KC	-0.0057469820603728294	0.9954145970103749	0.9994354699860206	0.5426840782165527	Not significant
AL355075.3	0.0004279539521547481	0.004022323897631856	KC	-0.6450665593147278	0.5188840446602414	0.7918747059342685	-2.4847800731658936	Not significant
PNP	0.31822655882227074	0.7119010508321183	KC	-70.73587799072266	0.0	0.0	-1.4164279699325562	Significant down
ZNF219	0.3178414002653315	0.33943385791140834	KC	6.786059856414795	1.1523747281963063e-11	3.004686095599947e-11	0.6196373701095581	Not significant
TMEM253	0.027217871357041984	0.030670219719442907	KC	-0.5246449708938599	0.5998300313046632	0.8839338725156306	0.5642783045768738	Not significant
AL161668.1	0.0005991355330166474	0.014379807934033888	KC	-2.472824811935425	0.013404986731769854	0.026823288793714962	-3.596501111984253	Not significant
OR5AU1	0.0002995677665083237	0.00045251143848358387	KC	-0.027437714859843254	0.97811061700092	0.9994354699860206	0.4076246917247772	Not significant
LRP10	0.6387212735909616	0.7628337271858816	KC	13.389327049255371	6.981044662620894e-41	2.3922230275619816e-40	0.29956844449043274	Not significant
MMP14	0.29926819874181537	0.46558399115088744	KC	-19.326732635498047	3.200596502568209e-83	1.4067261748087792e-82	-0.1672900915145874	Not significant
MRPL52	0.6232293405229598	0.8798833526069687	KC	-24.68687629699707	1.479595465360418e-134	8.304037179939776e-134	-0.3363431692123413	Not significant
SLC7A7	0.0171609534814054	0.06013374226959626	KC	-7.6179938316345215	2.5764869833746917e-14	6.965528064474641e-14	-1.373045563697815	Significant down
OXA1L	0.2441905250994993	0.3959977877218563	KC	-18.719152450561523	3.456045253007426e-78	1.4796163135466902e-77	-0.21144342422485352	Not significant
AL160314.2	0.016390636367526853	0.046256724822766354	KC	-5.28700590133667	1.2433457794123085e-07	3.018169940271668e-07	-0.9880374073982239	Not significant
OR6J1	0.0002995677665083237	0.000955301925687566	KC	-0.11770477145910263	0.9063015836079138	0.9994354699860206	-1.6289273500442505	Not significant
ABHD4	0.20267899174048873	0.31731107647443313	KC	-14.30172061920166	2.1346531807384642e-46	7.578758684334881e-46	-0.04305952787399292	Not significant
AC243965.2	0.0011126802756023452	0.004726230579717432	KC	-0.6480704545974731	0.5169393916995091	0.7896146419397138	-1.1658443212509155	Not significant
DAD1	0.8268070355629734	0.9495198350847202	KC	10.44359016418457	1.567666356951395e-25	4.777110980650512e-25	0.018849128857254982	Not significant
AC243965.1	4.2795395215474814e-05	0.00020111619488159284	KC	-0.028423553332686424	0.977324339608145	0.9994354699860206	-3.055527687072754	Not significant
LINC02332	0.0002567723712928489	0.0014078133641711498	KC	-0.20661784708499908	0.8363083166596517	0.9994354699860206	-2.1450607776641846	Not significant
PIP4P1	0.2647323148029272	0.4073608527326663	KC	-16.111032485961914	2.1343211608878063e-58	8.147142814369232e-58	-0.10904847830533981	Not significant
TRAC	0.006462104677536697	0.019860224244557294	KC	-2.391641855239868	0.016773198849956903	0.03331596329778135	-0.40960076451301575	Not significant
OR4E2	8.559079043094963e-05	0.000251395243601991	KC	-0.02976324036717415	0.9762558758522172	0.9994354699860206	-0.34014779329299927	Not significant
OR10G3	0.0	0.000251395243601991	KC	-0.04513333737850189	0.9640010299086262	0.9994354699860206	-17.20210075378418	Not significant
SALL2	0.00825951127658664	0.012016692644175172	KC	-0.6632373332977295	0.5071785585922148	0.777964077408783	-0.06939736008644104	Not significant
METTL3	0.11640347498609149	0.2274121373623611	KC	-17.449344635009766	3.4820879155023395e-68	1.4081671646511536e-67	-0.4967065155506134	Not significant
TOX4	0.3721915521889845	0.6869626426668007	KC	-45.07457733154297	0.0	0.0	-0.6922792196273804	Not significant
RAB2B	0.11666024735738434	0.32153451656694654	KC	-33.48788070678711	7.235465263686559e-246	6.462726984121098e-245	-1.024029016494751	Significant down
CHD8	0.20631660033380408	0.48157272864397405	KC	-42.20709991455078	0.0	0.0	-0.8423870205879211	Not significant
AL135744.1	0.0009842940899559207	0.011765297400573181	KC	-1.934175968170166	0.053091489107969965	0.10058721715314617	-2.981038808822632	Not significant
SUPT16H	0.2176573800659049	0.6096837447835487	KC	-67.66727447509766	0.0	0.0	-1.530093789100647	Significant down
RPGRIP1	0.0012410664612487697	0.01010608879280004	KC	-1.590539574623108	0.11171323429766764	0.20300930964473315	-2.584444284439087	Not significant
HNRNPC	0.7800744639876749	0.9804414500477651	KC	-84.59657287597656	0.0	0.0	-1.0852011442184448	Significant down
LINC00641	0.035477382633628624	0.08260847704761426	KC	-8.139493942260742	3.9693242408164006e-16	1.0978587696544547e-15	-0.5463201403617859	Not significant
AC244502.1	0.002096974365558266	0.004877067725878626	KC	-0.49835723638534546	0.6182322618752581	0.9036484427555108	-0.7458354830741882	Not significant
AL353704.1	0.001882997389480892	0.019156317562471718	KC	-3.0974271297454834	0.0019520842061446898	0.004106525233714431	-2.555152416229248	Significant down
APEX1	0.2861728078058801	0.586102870933682	KC	-45.76997375488281	0.0	0.0	-0.8152302503585815	Not significant
KLHL33	0.00017118158086189926	0.000502790487203982	KC	-0.05952725186944008	0.9525321592288712	0.9994354699860206	-1.2809873819351196	Not significant
DCUN1D2	0.06556254547010741	0.1739655085725778	KC	-18.26812744140625	1.4845864129168032e-74	6.232251686455549e-74	-0.796216607093811	Not significant
ADPRHL1	0.011597552103393674	0.036552868419729496	KC	-4.434540271759033	9.226889344297488e-06	2.1284748096544562e-05	-1.0523096323013306	Significant down
GRTP1-AS1	0.002096974365558266	0.010558600231283624	KC	-1.5169000625610352	0.1292919311524868	0.2329366970924573	-1.4594027996063232	Not significant
AL136221.1	0.000684726323447597	0.003972044848911459	KC	-0.5898199081420898	0.5553113942713217	0.8347765982138465	-1.864464282989502	Not significant
GRTP1	0.08135404630461762	0.2072502388254814	KC	-21.095367431640625	8.772080299520372e-99	4.1834903789552884e-98	-0.8657399415969849	Not significant
LAMP1	0.5898917276501049	0.8116546834933883	KC	-13.03439712524414	7.798141230543439e-39	2.640775900070953e-38	-0.13291555643081665	Not significant
CUL4A	0.2708520563187401	0.5629745085222988	KC	-43.720787048339844	0.0	0.0	-0.7751918435096741	Not significant
PCID2	0.24239311850044934	0.4461259992960933	KC	-28.61246681213379	4.701261813552239e-180	3.215437488006066e-179	-0.4678513705730438	Not significant
AL137002.1	0.0005563401378011726	0.001458092412891548	KC	-0.16178351640701294	0.8714763371921423	0.9994354699860206	-0.7237001657485962	Not significant
PROZ	4.2795395215474814e-05	0.0008044647795263714	KC	-0.1367373764514923	0.8912383828543826	0.9994354699860206	-3.0774548053741455	Not significant
AL137002.2	0.0003851585569392733	0.0016089295590527427	KC	-0.21962572634220123	0.826162654363431	0.9994354699860206	-1.1617138385772705	Not significant
F10-AS1	0.0005991355330166474	0.00035195334104278744	KC	0.04440014064311981	0.9645854505674556	0.9994354699860206	1.1596856117248535	Not significant
F10	0.06350836649976463	0.2545628236713761	KC	-33.79206085205078	2.5798944058540173e-250	2.358749448160086e-249	-1.9353901147842407	Significant down
MCF2L-AS1	0.00012838618564642445	0.0011061390718487606	KC	-0.17551878094673157	0.8606720093566678	0.9994354699860206	-1.8449347019195557	Not significant
MCF2L	0.005392219797149826	0.006385439187490572	KC	-0.17446573078632355	0.8614994575715262	0.9994354699860206	0.45918893814086914	Not significant
AL356752.1	0.00017118158086189926	0.00020111619488159284	KC	-0.005368021782487631	0.9957169587500336	0.9994354699860206	1.24045729637146	Not significant
ATP11A-AS1	0.0003423631617237985	0.0017597667052139374	KC	-0.25438112020492554	0.799201136876572	0.9994354699860206	-1.4941444396972656	Not significant
ATP11A	0.10600419394873112	0.27331690884408466	KC	-27.844926834106445	1.2408363650556897e-170	8.15626548681483e-170	-0.9825557470321655	Not significant
AL139384.1	0.0023965421320665896	0.013877017446829907	KC	-2.05763578414917	0.03962509839908722	0.07609479493646129	-2.080343008041382	Not significant
ATP11AUN	0.0002995677665083237	0.0010558600231283623	KC	-0.1357492208480835	0.8920195326466613	0.9994354699860206	-1.1955937147140503	Not significant
AL139384.2	0.004365130311978431	0.01830157373422495	KC	-2.4918012619018555	0.012709710956973319	0.025464085398943296	-1.5058317184448242	Not significant
TUBGCP3	0.05999914409209569	0.21670269998491629	KC	-27.088031768798828	1.3623818784170906e-161	8.623186682054719e-161	-1.4815714359283447	Significant down
SPACA7	0.0023537467368511147	0.007541857308059731	KC	-0.9295983910560608	0.3525790613343761	0.574519062572306	-0.7866132855415344	Not significant
SOX1	0.00017118158086189926	0.000251395243601991	KC	-0.014397779479622841	0.9885126308285994	0.9994354699860206	-0.021285405382514	Not significant
SOX1-OT	0.00017118158086189926	0.0006033485846447785	KC	-0.07757826894521713	0.938163528528546	0.9994354699860206	-0.910006582736969	Not significant
DCUN1D2-AS	0.0002995677665083237	0.0011564181205691588	KC	-0.15378478169441223	0.8777794278779185	0.9994354699860206	-1.331088900566101	Not significant
TMCO3	0.19792870287157102	0.45437176328623863	KC	-39.670860290527344	0.0	0.0	-0.8546188473701477	Not significant
AL442125.1	0.004108357940685582	0.014178691739152295	KC	-1.800041913986206	0.07185401927714333	0.13408342496742048	-1.0058119297027588	Not significant
TFDP1	0.29079471048915134	0.5265724772487305	KC	-33.71863555908203	3.08276383305931e-249	2.800717821513926e-248	-0.5996342897415161	Not significant
TEP1	0.05477810587580776	0.21222786464880083	KC	-27.09417724609375	1.1531836702022907e-161	7.303657715888203e-161	-1.423176646232605	Significant down
AL355075.1	0.0008559079043094963	0.004072602946352255	KC	-0.5771145224571228	0.5638621044027043	0.8447308482268973	-1.6096396446228027	Not significant
PARP2	0.07587623571703685	0.23254060033184173	KC	-26.56071662902832	1.9313207608034367e-155	1.1895376972930583e-154	-1.1781128644943237	Significant down
AL355075.4	0.030727093764710917	0.12318366936497561	KC	-16.156999588012695	1.0137833484249084e-58	3.878639078166049e-58	-1.0287754535675049	Significant down
AL355075.6	0.00017118158086189926	0.0004022323897631857	KC	-0.041468508541584015	0.9669223964493343	0.9994354699860206	0.5989169478416443	Not significant
CCNB1IP1	0.2909658920700133	0.4913268640957313	KC	-25.38055419921875	4.134986646941761e-142	2.398673286823559e-141	-0.3079742193222046	Not significant
AL356019.2	0.0022253605512046904	0.005882648700286591	KC	-0.6552668213844299	0.5122959800436323	0.7839586563850115	-0.8035289645195007	Not significant
TTC5	0.044592801814524755	0.1345467343757856	KC	-15.566710472106934	1.2255055488815123e-54	4.5830570755634474e-54	-1.1389316320419312	Significant down
OR11G2	0.00017118158086189926	0.000502790487203982	KC	-0.05952261760830879	0.9525358513537646	0.9994354699860206	-0.41343629360198975	Not significant
AL589743.4	4.2795395215474814e-05	0.0011061390718487606	KC	-0.19089584052562714	0.8486072014571007	0.9994354699860206	-4.043961048126221	Not significant
CHAMP1	0.05310908546240425	0.1437478002916185	KC	-15.526805877685547	2.2847968641552606e-54	8.52973892317513e-54	-0.9945850372314453	Not significant
UPF3A	0.2843326058116147	0.5605611141837197	KC	-41.21657180786133	0.0	0.0	-0.7262961864471436	Not significant
OSGEP	0.07977061668164505	0.20740107597164262	KC	-21.225791931152344	5.518827028366931e-100	2.6478627550994533e-99	-0.8509073257446289	Not significant
AL160396.2	0.00017118158086189926	0.0023128362411383176	KC	-0.38445019721984863	0.7006448070315425	0.9819528705531484	-2.3491945266723633	Not significant
AL160396.1	8.559079043094963e-05	0.0006033485846447785	KC	-0.09294527769088745	0.9259470367499778	0.9994354699860206	-0.9497831463813782	Not significant
CFAP97D2	0.0002995677665083237	0.0015083714616119463	KC	-0.21697880327701569	0.8282248669279688	0.9994354699860206	-1.6642780303955078	Not significant
RASA3	0.10014122480421107	0.2785962089597265	KC	-30.422351837158203	2.781507894758987e-203	2.1001705161402376e-202	-1.2077648639678955	Significant down
C13orf46	0.0004279539521547481	0.004424556287395042	KC	-0.7172420620918274	0.4732247548445798	0.7350003812458838	-2.1639480590820312	Not significant
LINC00565	0.0029528822698677622	0.012268087887777163	KC	-1.668097734451294	0.09529632397708983	0.1750710737850026	-1.5915141105651855	Not significant
LINC00452	0.00021397697607737406	0.0034692543617074766	KC	-0.5843051075935364	0.5590150667489995	0.8388835057585676	-2.5240445137023926	Not significant
BX072579.2	8.559079043094963e-05	0.0007039066820855749	KC	-0.11100170016288757	0.911614998305274	0.9994354699860206	-2.547376871109009	Not significant
GAS6-DT	0.004322334916762956	0.012418925033938358	KC	-1.4479339122772217	0.14763553554433548	0.2631608646497867	-1.0546658039093018	Not significant
GAS6	0.15568964779389738	0.3179144250590779	KC	-26.158279418945312	7.933761980082444e-151	4.7908570294194887e-150	-0.7059854865074158	Not significant
GAS6-AS1	0.003765994778961784	0.013072552667303535	KC	-1.6671559810638428	0.09548339920506524	0.1754040898400788	-1.4705077409744263	Not significant
TMEM255B	0.21012539050798135	0.29076373875006284	KC	-9.724437713623047	2.372128174204553e-22	7.010817394360228e-22	0.05770053341984749	Not significant
ATP4B	4.2795395215474814e-05	0.00045251143848358387	KC	-0.0735534131526947	0.9413657423713732	0.9994354699860206	-1.5327932834625244	Not significant
CDC16	0.11559036247699747	0.3619085926894263	KC	-41.160682678222656	0.0	0.0	-1.2985814809799194	Significant down
SERP2	0.04561989129969615	0.09487656493539143	KC	-8.411770820617676	4.038667839061822e-17	1.1308045412614073e-16	-0.5959402322769165	Not significant
DZIP1	0.006761672444045021	0.01991050329327769	KC	-2.346529483795166	0.0189491701000153	0.03746316886365888	-0.9779648184776306	Not significant
CLDN10	0.0005135447425856978	0.0027150686309015035	KC	-0.3950950801372528	0.6927727292067978	0.9746037319447743	-1.6413733959197998	Not significant
ATP7B	0.018744383104377968	0.024234501483231936	KC	-0.9324724674224854	0.35109241258575297	0.572250899784438	0.3566412925720215	Not significant
TMEM272	0.0003851585569392733	0.0008044647795263714	KC	-0.07522763311862946	0.940033596718304	0.9994354699860206	0.01933644339442253	Not significant
AL162377.1	0.01981426798476484	0.10734576901805018	KC	-15.529974937438965	2.1746638616826051e-54	8.119587039226897e-54	-1.8715522289276123	Significant down
DHRS12	0.061539778319852786	0.21806023430036703	KC	-27.037328720092773	5.383088352171807e-161	3.3972594139009084e-160	-1.4134140014648438	Significant down
WDFY2	0.3379980314118201	0.6945044999748605	KC	-58.95532989501953	0.0	0.0	-1.0423130989074707	Significant down
INTS6-AS1	0.0290580733513074	0.1011111669767208	KC	-12.669889450073242	8.683652556323152e-37	2.899060096060288e-36	-1.2316479682922363	Significant down
INTS6	0.32631488851799545	0.6113932324400423	KC	-39.67757034301758	0.0	0.0	-0.48069679737091064	Not significant
SERPINE3	0.015149569906278084	0.04183216853537131	KC	-4.716636657714844	2.3977534304034367e-06	5.626973858845965e-06	-0.7443013191223145	Not significant
FAM124A	0.0032096546411606113	0.016139574639247825	KC	-2.315345287322998	0.020594038631877476	0.04059031148258051	-1.5646038055419922	Not significant
C13orf42	0.0011982710660332948	0.003620091507868671	KC	-0.43441343307495117	0.6639882450238129	0.9478779609715384	-0.777549684047699	Not significant
RNASEH2B	0.08798733256301622	0.30715470863291267	KC	-37.66510772705078	1.85140208632087e-310	2.154170844911733e-309	-1.5519955158233643	Significant down
RNASEH2B-AS1	0.003423631617237985	0.015033435567399065	KC	-2.078927993774414	0.03762397186539845	0.07240835347154609	-1.6478941440582275	Not significant
DLEU7	0.002824496084221338	0.0140781336417115	KC	-2.0160224437713623	0.04379762087968369	0.08378277476078766	-1.3687719106674194	Not significant
AL158195.1	0.00012838618564642445	0.0014078133641711498	KC	-0.2296857386827469	0.8183359727270193	0.9994354699860206	-3.0925207138061523	Not significant
AL137060.3	0.0008131125090940214	0.005882648700286591	KC	-0.9097070693969727	0.3629770299080596	0.5889216555375771	-2.0848405361175537	Not significant
DLEU1	0.060769461205974235	0.1262004122881995	KC	-11.094125747680664	1.3396359728206524e-28	4.1921893320962775e-28	-0.6188687086105347	Not significant
KCNRG	0.0038515855693927333	0.009100507818392075	KC	-0.9387776255607605	0.34784491843641796	0.5677233391159793	-0.772556722164154	Not significant
TRIM13	0.20571746480078743	0.4155563376740912	KC	-31.047643661499023	1.2275581512539438e-211	9.569949601764815e-211	-0.615395724773407	Not significant
DLEU2	0.06706038430264903	0.174367740962341	KC	-18.267263412475586	1.5082684162162426e-74	6.33078854463206e-74	-0.7526545524597168	Not significant
SPRYD7	0.16523302092694825	0.3755342148926542	KC	-33.10118103027344	2.857822813833295e-240	2.4878948996139637e-239	-0.8226014375686646	Not significant
AL136301.1	0.0006419309282321222	0.005178742018201015	KC	-0.8140777349472046	0.41560040877506077	0.6602280401638195	-2.1328413486480713	Not significant
KPNA3	0.29926819874181537	0.5795665946000301	KC	-41.29408645629883	0.0	0.0	-0.7188825607299805	Not significant
EBPL	0.26396199768904866	0.5417064709135703	KC	-41.999061584472656	0.0	0.0	-0.8016449213027954	Not significant
ARL11	0.002781700689005863	0.010206646890240837	KC	-1.3301488161087036	0.18346925525761593	0.3208455631760739	-1.3303149938583374	Not significant
RCBTB1	0.06757392904523474	0.16431193121826135	KC	-16.27094078063965	1.587027276526899e-59	6.104277394960961e-59	-0.7565418481826782	Not significant
ALG11	0.08439251936491633	0.2525013826738398	KC	-28.08698272705078	1.4127549247795089e-173	9.394633706439794e-173	-1.0630013942718506	Significant down
NEK5	0.010185304061283006	0.03328473025290361	KC	-4.106403350830078	4.018672313083169e-05	9.09672794100188e-05	-1.0497716665267944	Significant down
AL139082.1	0.0	0.00035195334104278744	KC	-0.06318666785955429	0.9496178586395148	0.9994354699860206	-16.61370277404785	Not significant
NEK3	0.027346257542688407	0.11448539393634673	KC	-15.339902877807617	4.1381538278498333e-53	1.5318215633485043e-52	-1.6160658597946167	Significant down
LINC00378	0.002696109898574913	0.009201065915832873	KC	-1.1656955480575562	0.2437375589492219	0.41550835442568673	-1.3068629503250122	Not significant
TDRD3	0.11905678948945093	0.34224948463975063	KC	-37.253849029541016	9.17976747597326e-304	1.03811764154747e-302	-1.1768347024917603	Significant down
DIAPH3-AS2	0.00012838618564642445	5.027904872039821e-05	KC	0.014023068360984325	0.9888115766031457	0.9994354699860206	2.1517324447631836	Not significant
DIAPH3-AS1	8.559079043094963e-05	0.00030167429232238926	KC	-0.03879068046808243	0.969057275479411	0.9994354699860206	-1.4867008924484253	Not significant
DIAPH3	0.027003894380964608	0.046357282920207146	KC	-3.399308443069458	0.0006755649778849298	0.0014544743097077966	-0.32623744010925293	Not significant
AL159156.1	0.0002567723712928489	5.027904872039821e-05	KC	0.03707434982061386	0.9704257236380295	0.9994354699860206	4.580798149108887	Not significant
LINC02338	0.00012838618564642445	0.00010055809744079642	KC	0.004998332820832729	0.9960119238536258	0.9994354699860206	1.6632295846939087	Not significant
PCDH17	0.010784439594299653	0.03690482176077228	KC	-4.6574320793151855	3.201781932259919e-06	7.4841993228976535e-06	-1.1695443391799927	Significant down
AL354821.1	0.00012838618564642445	0.00010055809744079642	KC	0.004996787756681442	0.996013156728794	0.9994354699860206	0.9619943499565125	Not significant
LINC02335	0.0002995677665083237	0.0006033485846447785	KC	-0.0545157864689827	0.9565242320819309	0.9994354699860206	0.041696563363075256	Not significant
AL390964.1	0.0	0.00035195334104278744	KC	-0.06318666785955429	0.9496178586395148	0.9994354699860206	-16.94530487060547	Not significant
AL442636.1	0.0004279539521547481	0.000251395243601991	KC	0.0317140556871891	0.9747000869400491	0.9994354699860206	2.041715145111084	Not significant
PHF11	0.21585997346685495	0.5592538589169893	KC	-56.21889114379883	0.0	0.0	-1.2446767091751099	Significant down
LINC00558	0.00012838618564642445	0.00010055809744079642	KC	0.004997560288757086	0.9960125402912087	0.9994354699860206	0.9160414934158325	Not significant
LINC01065	8.559079043094963e-05	0.00030167429232238926	KC	-0.03879299759864807	0.969055427534488	0.9994354699860206	-1.8580670356750488	Not significant
PCDH8	0.0004279539521547481	0.0004022323897631857	KC	0.004647186491638422	0.996292094974612	0.9994354699860206	1.2754101753234863	Not significant
CNMD	0.0002995677665083237	0.0017597667052139374	KC	-0.26210787892341614	0.7932382666983439	0.9994354699860206	-1.73699152469635	Not significant
SUGT1	0.35319039671331365	0.7315601588817939	KC	-60.72539138793945	0.0	0.0	-1.0182113647460938	Significant down
AL139089.1	0.010698848803868703	0.0504298858665594	KC	-7.086429595947266	1.3761633793621824e-12	3.6346061388154064e-12	-1.748468279838562	Significant down
HNRNPA1L2	0.019172337056532717	0.052441047815375334	KC	-5.853578567504883	4.811074016862581e-09	1.2044426144783481e-08	-0.8916962146759033	Not significant
LINC00345	0.0002567723712928489	0.0012569762180099553	KC	-0.17952857911586761	0.8575226785022406	0.9994354699860206	-1.877792239189148	Not significant
CKAP2	0.036804039885308344	0.09231233345065111	KC	-9.644194602966309	5.20179475468904e-22	1.5324425475522933e-21	-0.8633634448051453	Not significant
AL359513.1	0.00825951127658664	0.05767006888229675	KC	-8.822892189025879	1.1154109739978208e-18	3.180257916709959e-18	-2.1736114025115967	Significant down
VPS36	0.15761544057859375	0.5298908944642767	KC	-63.1922721862793	0.0	0.0	-1.640548825263977	Significant down
THSD1	0.011683142893824624	0.029664638745034944	KC	-3.187480926513672	0.0014351793946431174	0.003039659057120003	-0.6489538550376892	Not significant
LINC02333	0.00012838618564642445	0.00045251143848358387	KC	-0.05819335952401161	0.9535946098856249	0.9994354699860206	-1.9349517822265625	Not significant
AL356295.1	0.00115547567081782	0.0012569762180099553	KC	-0.01812480017542839	0.9855392936537071	0.9994354699860206	0.4095097780227661	Not significant
PCDH20	0.0012410664612487697	0.002161999094977123	KC	-0.1649724245071411	0.8689656924523045	0.9994354699860206	0.020950596779584885	Not significant
SETDB2	0.036461676723584545	0.09945195836894766	KC	-10.949129104614258	6.70892223697596e-28	2.085203695069971e-27	-0.8717305064201355	Not significant
CDADC1	0.08062652458595455	0.24646789682739204	KC	-27.89809226989746	2.8140601311782276e-171	1.8541747706893263e-170	-1.1525359153747559	Significant down
AL139801.1	0.0	0.00035195334104278744	KC	-0.06318666785955429	0.9496178586395148	0.9994354699860206	-17.013797760009766	Not significant
LRRC63	0.0017118158086189925	0.0018100457539343355	KC	-0.01728305220603943	0.9862108055247931	0.9994354699860206	0.6962071657180786	Not significant
LCP1	0.01686138571489708	0.07431243400874855	KC	-10.247556686401367	1.2137246102377786e-24	3.6744931918199535e-24	-1.7717382907867432	Significant down
CPB2	0.0002995677665083237	0.0015586505103323445	KC	-0.22598576545715332	0.8212124914860918	0.9994354699860206	-1.490002155303955	Not significant
CPB2-AS1	0.0059057645397355245	0.024787571019156317	KC	-3.375375986099243	0.0007371491487852077	0.0015839035645909565	-1.3200149536132812	Significant down
ZC3H13	0.25942568579620834	0.6904821760772286	KC	-74.14048767089844	0.0	0.0	-1.4800796508789062	Significant down
SIAH3	0.004878675054564129	0.009100507818392075	KC	-0.7521902322769165	0.45193668026522327	0.7075514956139097	0.03412718325853348	Not significant
SPERT	0.0007275217186630718	0.0015586505103323445	KC	-0.14908352494239807	0.881487729392284	0.9994354699860206	-0.41411712765693665	Not significant
ERICH6B	0.0002995677665083237	0.0018100457539343355	KC	-0.2710963189601898	0.7863169594333433	0.9994354699860206	-1.3212522268295288	Not significant
COG3	0.2710660332948175	0.5298908944642767	KC	-35.491512298583984	6.644897558646281e-276	6.735621252251414e-275	-0.4954279363155365	Not significant
SLC25A30-AS1	0.004236744126332007	0.010256925938961235	KC	-1.0764440298080444	0.2817286992843895	0.4725626012969817	-0.5971365571022034	Not significant
SLC25A30	0.049642658449950784	0.09412237920458545	KC	-7.478353023529053	7.525983267457038e-14	2.0237842519600365e-13	-0.2877330183982849	Not significant
AL138963.1	0.0005563401378011726	0.0028156267283422996	KC	-0.4054359197616577	0.685157107470514	0.9672738542255175	-1.4754297733306885	Not significant
TPT1-AS1	0.30239226259254504	0.5597063703554729	KC	-39.28627395629883	0.0	0.0	-0.6662874221801758	Not significant
AL138963.4	0.002738905293790388	0.007541857308059731	KC	-0.8595271110534668	0.3900497839571132	0.6257902899985182	-0.5627743005752563	Not significant
TPT1	0.9992724782813369	0.9996480466589572	KC	45.1902961730957	0.0	0.0	0.6990243196487427	Not significant
KCTD4	0.00586296914452005	0.0037206496053094674	KC	0.38695842027664185	0.6987869798080928	0.9801441846010833	1.36369788646698	Not significant
GTF2F2	0.5731159327256388	0.7948112021720549	KC	-25.34990692138672	9.007868400094051e-142	5.2143823648590416e-141	-0.3010997772216797	Not significant
GPALPP1	0.10309410707407883	0.30303182663784	KC	-33.43491744995117	4.263806045895037e-245	3.79833217242955e-244	-1.1899374723434448	Significant down
AL359706.1	0.011041211965592502	0.04339081904570365	KC	-5.7584309577941895	8.489946056686675e-09	2.1151018220372765e-08	-1.2962726354599	Significant down
NUFIP1	0.08058372919073907	0.2362109708884308	KC	-26.441844940185547	4.528345818917541e-154	2.773267645120214e-153	-1.1924149990081787	Significant down
LINC00330	4.2795395215474814e-05	0.00020111619488159284	KC	-0.028425097465515137	0.9773231072155325	0.9994354699860206	-3.370525598526001	Not significant
AL356515.1	0.0077887619292164164	0.019206596611192117	KC	-2.0349295139312744	0.04185795935120652	0.08023992626501349	-0.8489090800285339	Not significant
LINC00407	0.001626225018188043	0.0063351601387701744	KC	-0.8443033695220947	0.3984998890951459	0.6370474631672851	-1.377463459968567	Not significant
TSC22D1-AS1	0.003509222407668935	0.007139624918296546	KC	-0.6490702033042908	0.5162930127054295	0.7888368288881005	-0.06863383948802948	Not significant
LINC00563	0.0	0.000251395243601991	KC	-0.04513333737850189	0.9640010299086262	0.9994354699860206	-16.277280807495117	Not significant
RUBCNL	0.0053494244019343514	0.029714917793755343	KC	-4.361979007720947	1.2889120870379106e-05	2.960627634665492e-05	-2.0332629680633545	Significant down
LINC01198	0.0031668592459451364	0.010307204987681633	KC	-1.2782686948776245	0.20115469282166132	0.34910638981058756	-0.8459035158157349	Not significant
AL138686.1	0.012667436983780546	0.013424506008346323	KC	-0.11350221931934357	0.9096324039362189	0.9994354699860206	0.6511740684509277	Not significant
MLNR	0.0	0.00035195334104278744	KC	-0.06318666785955429	0.9496178586395148	0.9994354699860206	-16.75067138671875	Not significant
FNDC3A	0.2487696323875551	0.5856000804464779	KC	-60.55230712890625	0.0	0.0	-1.4628171920776367	Significant down
AL161421.1	0.02931484572260025	0.13947408115038462	KC	-19.480743408203125	1.5993974777469198e-84	7.073915922874513e-84	-1.9346649646759033	Significant down
CYSLTR2	0.0006419309282321222	0.0011061390718487606	KC	-0.08324644714593887	0.9336555818412043	0.9994354699860206	0.0648130550980568	Not significant
LINC00462	0.00017118158086189926	0.0014078133641711498	KC	-0.2219771295785904	0.8243316848814264	0.9994354699860206	-2.3427178859710693	Not significant
LINC01077	0.00021397697607737406	0.0004022323897631857	KC	-0.03378230333328247	0.9730507478621957	0.9994354699860206	1.4795492887496948	Not significant
AL157813.1	0.001882997389480892	0.010860274523606014	KC	-1.6098495721817017	0.10743070830496784	0.19579214190899957	-2.0988919734954834	Not significant
AL157813.2	0.00012838618564642445	0.0027653476796219018	KC	-0.4733729362487793	0.6359471421881064	0.9216947956975401	-3.2260141372680664	Not significant
RCBTB2	0.06239568622416228	0.19644024335059582	KC	-23.03663444519043	2.0025745961238706e-117	1.042228669842835e-116	-1.2205942869186401	Significant down
LPAR6	0.1496982924637309	0.2824174166624768	KC	-20.919721603393555	3.5417043700089125e-97	1.6737516569996764e-96	-0.4133319854736328	Not significant
AL392048.1	0.00021397697607737406	0.000251395243601991	KC	-0.006710413843393326	0.9946459046848733	0.9994354699860206	0.29176121950149536	Not significant
RB1	0.31698549236102197	0.6610689325757957	KC	-55.189334869384766	0.0	0.0	-1.008426308631897	Significant down
CAB39L	0.23002524928317714	0.4553270652119262	KC	-32.66579818725586	4.780839391263031e-234	4.063646241513221e-233	-0.5693143010139465	Not significant
RB1-DT	0.003252450036376086	0.021770828095932424	KC	-3.3172061443328857	0.0009092249933080486	0.0019454788006507085	-2.0199739933013916	Significant down
MED4-AS1	0.0005135447425856978	0.0031675800693850872	KC	-0.4763273596763611	0.6338411858707897	0.9196864190023494	-2.120417356491089	Not significant
MED4	0.3827192194119913	0.7300517874201821	KC	-52.03678894042969	0.0	0.0	-0.817389190196991	Not significant
AL158196.1	0.0008987032995249711	0.0020614409975363264	KC	-0.2085026055574417	0.8348365453944007	0.9994354699860206	-0.6789405345916748	Not significant
NUDT15	0.20058201737493045	0.43637186384433607	KC	-35.35006332397461	1.000373690055242e-273	1.0059331711280949e-272	-0.6900811791419983	Not significant
SUCLA2-AS1	0.0024821329224975395	0.01035748403640203	KC	-1.4108185768127441	0.1582981057186773	0.2801835672739733	-1.1560178995132446	Not significant
AL157369.1	0.0002567723712928489	0.001005580974407964	KC	-0.13439524173736572	0.8930900427796611	0.9994354699860206	-0.6553882360458374	Not significant
LINC00562	0.005563401378011726	0.010055809744079642	KC	-0.7988637089729309	0.42436943571996477	0.671827486726577	0.0018001868156716228	Not significant
SUCLA2	0.4013780117259383	0.6156166725325557	KC	-22.47005844116211	8.148392994923382e-112	4.137455740675514e-111	-0.2277875691652298	Not significant
HTR2A	0.00017118158086189926	0.000251395243601991	KC	-0.01439314428716898	0.9885163291170751	0.9994354699860206	1.5138158798217773	Not significant
ESD	0.2883553729618693	0.5255166172256021	KC	-31.652570724487305	6.9899590547193325e-220	5.6264142982539707e-219	-0.4319545030593872	Not significant
AL359880.1	8.559079043094963e-05	0.00015083714616119463	KC	-0.011711451224982738	0.99065582779717	0.9994354699860206	1.5467314720153809	Not significant
LRCH1	0.12295117045405915	0.34134446176278344	KC	-36.269588470458984	4.881596860911374e-288	5.1957454155040153e-287	-1.0944137573242188	Significant down
ITM2B	0.9346942269011854	0.9924581426919402	KC	-15.478582382202148	4.840249370893122e-54	1.802980957104012e-53	-0.2688535749912262	Not significant
CLDN10-AS1	0.0002995677665083237	0.0007039066820855749	KC	-0.07258688658475876	0.9421348593933564	0.9994354699860206	-0.9916401505470276	Not significant
LINC00358	8.559079043094963e-05	0.00020111619488159284	KC	-0.020740436390042305	0.9834527127574546	0.9994354699860206	-1.9251744747161865	Not significant
LINC00448	0.0003423631617237985	0.002212278143697521	KC	-0.335618793964386	0.7371583408605842	0.9994354699860206	-1.7315493822097778	Not significant
SLITRK6	0.0924380536654256	0.08758610287093369	KC	1.7215694189071655	0.08514755643296762	0.15750864479553	0.8092679977416992	Not significant
AL356413.1	0.0010698848803868703	0.0021117200462567247	KC	-0.1867191642522812	0.8518808296031897	0.9994354699860206	0.3034670054912567	Not significant
LINC00351	0.0007275217186630718	0.000955301925687566	KC	-0.04082532227039337	0.9674351528881102	0.9994354699860206	0.21129387617111206	Not significant
AL160154.1	0.0006419309282321222	0.0019608829000955304	KC	-0.23661132156848907	0.8129583315773337	0.9994354699860206	-0.8095478415489197	Not significant
LINC00375	0.004493516497624856	0.015687063200764243	KC	-2.000673770904541	0.045427568563981315	0.08677738251146616	-1.1644141674041748	Not significant
AL356313.1	0.0032096546411606113	0.009100507818392075	KC	-1.0539424419403076	0.29190924380108985	0.48775832890607895	-0.9277713894844055	Not significant
AL445588.1	0.007403603372277143	0.01830157373422495	KC	-1.9408080577850342	0.05228156791768854	0.09913976390139909	-0.599622368812561	Not significant
AL162493.1	0.0008559079043094963	0.005229021066921414	KC	-0.7847008109092712	0.4326290052952707	0.6825432388141386	-2.0027785301208496	Not significant
AL445255.1	0.00021397697607737406	0.0007541857308059731	KC	-0.09696240723133087	0.9227562485570318	0.9994354699860206	-1.0322922468185425	Not significant
LINC00377	0.00017118158086189926	0.0010558600231283623	KC	-0.15880590677261353	0.8738217895735144	0.9994354699860206	-1.6881619691848755	Not significant
AL590807.1	0.0017118158086189925	0.007139624918296546	KC	-0.9730439782142639	0.3305314430045694	0.5442871178893228	-1.1420166492462158	Not significant
SPRY2	0.2491119955492789	0.5526170244858968	KC	-52.37308120727539	0.0	0.0	-1.264506459236145	Significant down
AL137781.1	0.00231095134163564	0.0053295791643622106	KC	-0.5404287576675415	0.5889013676969752	0.8716974932741991	-0.2914083003997803	Not significant
LINC01080	0.003509222407668935	0.006988787772135351	KC	-0.6214007139205933	0.5343360189451574	0.8106251372861644	0.05892138555645943	Not significant
AL158064.1	0.01048487182779133	0.05787118507717834	KC	-8.447805404663086	2.968292697405858e-17	8.324939710183109e-17	-1.7218375205993652	Significant down
LINC00382	0.008387897462233064	0.009150786867112475	KC	-0.12763731181621552	0.8984359997322352	0.9994354699860206	0.8353927731513977	Not significant
LINC01038	0.0002995677665083237	0.0007039066820855749	KC	-0.07255521416664124	0.9421600671833072	0.9994354699860206	0.4252631664276123	Not significant
AL136442.1	0.017760089014422047	0.03519533410427875	KC	-3.0553667545318604	0.0022478546228305303	0.004715594497227863	-0.0425572469830513	Not significant
LINC01068	0.0353489964479822	0.034591985519633967	KC	0.2951635718345642	0.767868937517531	0.9994354699860206	0.8485420346260071	Not significant
NDFIP2	0.5475242863867847	0.7234149529890894	KC	-12.251686096191406	1.6453905884782648e-34	5.3983460816555625e-34	-0.049129143357276917	Not significant
NDFIP2-AS1	0.00017118158086189926	0.002916184825783096	KC	-0.4927392899990082	0.6221968098483921	0.9076870083130818	-2.6610686779022217	Not significant
RBM26-AS1	0.022595968673770703	0.12388757604706119	KC	-17.97779655456543	2.908196425462944e-72	1.2049495596903028e-71	-2.123842716217041	Significant down
RBM26	0.24397654812342193	0.5999296093317914	KC	-59.21372604370117	0.0	0.0	-1.2244070768356323	Significant down
LINC00331	0.0003851585569392733	0.000251395243601991	KC	0.02402746118605137	0.9808307044343463	0.9994354699860206	1.6750863790512085	Not significant
OBI1	0.10330808405015621	0.25858514756900797	KC	-25.481048583984375	3.197878726290627e-143	1.861855519697955e-142	-0.8670914769172668	Not significant
AL354994.1	4.2795395215474814e-05	0.0006033485846447785	KC	-0.10063225775957108	0.9198423908086859	0.9994354699860206	-3.2869057655334473	Not significant
AL445207.1	0.00021397697607737406	0.00020111619488159284	KC	0.002316639758646488	0.9981515904750903	0.9994354699860206	1.622551441192627	Not significant
LINC00430	0.0	0.0004022323897631857	KC	-0.07221333682537079	0.9424321305491467	0.9994354699860206	-17.17733383178711	Not significant
MIR4500HG	0.0002567723712928489	0.000502790487203982	KC	-0.04415174946188927	0.9647834435612922	0.9994354699860206	0.06179412454366684	Not significant
ABCC4	0.022253605512046904	0.08301070943737744	KC	-10.767477035522461	4.902513109545882e-27	1.5133235124236175e-26	-1.5767955780029297	Significant down
AL139381.1	0.0002995677665083237	0.0011061390718487606	KC	-0.14476624131202698	0.8848954427803203	0.9994354699860206	-1.471696376800537	Not significant
SOX21-AS1	0.000684726323447597	0.002363115289858716	KC	-0.30113112926483154	0.7633145121045009	0.9994354699860206	-1.1151093244552612	Not significant
GPR180	0.1114820045363119	0.20649605309467545	KC	-14.860654830932617	5.934263538955374e-50	2.154977062331625e-49	-0.37873491644859314	Not significant
TGDS	0.11263748020712971	0.24360199105032931	KC	-21.02724266052246	3.695090489703859e-98	1.7550227810025387e-97	-0.6420418620109558	Not significant
DCT	0.0012838618564642444	0.005832369651566192	KC	-0.8159555792808533	0.4145255544325215	0.6590055599667229	-1.3837746381759644	Not significant
GPC6-AS1	0.0002995677665083237	0.001005580974407964	KC	-0.12671290338039398	0.8991676359369245	0.9994354699860206	-0.7322847843170166	Not significant
GPC6-AS2	0.0002995677665083237	0.0010558600231283623	KC	-0.13575540482997894	0.8920146463168095	0.9994354699860206	-1.3691823482513428	Not significant
AL160159.1	0.0	0.0006033485846447785	KC	-0.10832000523805618	0.9137418524769542	0.9994354699860206	-17.492128372192383	Not significant
GPC6	0.1362605383660718	0.25114384835838904	KC	-19.678356170654297	3.305469680553373e-86	1.4768797477048835e-85	-0.7669328451156616	Not significant
AL354811.1	0.0006419309282321222	0.007793252551661723	KC	-1.28319251537323	0.1994246437030871	0.3463027675867009	-2.6105265617370605	Not significant
AL354811.2	4.2795395215474814e-05	0.003620091507868671	KC	-0.6422430872917175	0.5207153474077111	0.7942282394941602	-6.618607044219971	Not significant
POU4F1	0.00012838618564642445	0.0005530695359243803	KC	-0.07623124122619629	0.9392351272066635	0.9994354699860206	-1.153662085533142	Not significant
GPC5-AS1	0.0002567723712928489	0.0006033485846447785	KC	-0.0621996745467186	0.9504038213495354	0.9994354699860206	-0.1386801302433014	Not significant
GPC5-AS2	0.0010698848803868703	0.002161999094977123	KC	-0.19581884145736694	0.8447519617980028	0.9994354699860206	-0.4639457166194916	Not significant
AL162456.1	0.00017118158086189926	0.00020111619488159284	KC	-0.005368021782487631	0.9957169587500336	0.9994354699860206	0.9432924389839172	Not significant
GPC5	0.05066974793512218	0.08959726481974961	KC	-6.763469219207764	1.347259470964447e-11	3.510099968454276e-11	-0.5163969397544861	Not significant
MIR17HG	0.01262464158856507	0.03856403036854543	KC	-4.603834629058838	4.14781541948668e-06	9.661928656385216e-06	-0.843643069267273	Not significant
LINC01049	0.00021397697607737406	0.00020111619488159284	KC	0.002315094694495201	0.9981528233623483	0.9994354699860206	0.804589033126831	Not significant
LINC00559	8.559079043094963e-05	0.0008547438282467696	KC	-0.13807551562786102	0.890180731491381	0.9994354699860206	-2.7392687797546387	Not significant
LINC01040	0.0	0.00035195334104278744	KC	-0.06318666785955429	0.9496178586395148	0.9994354699860206	-17.26394271850586	Not significant
LINC02336	0.002738905293790388	0.02332947860626477	KC	-3.689908504486084	0.00022433465057124206	0.0004935362312567326	-2.230912923812866	Significant down
LINC00440	8.559079043094963e-05	0.000502790487203982	KC	-0.07489271461963654	0.940300074017993	0.9994354699860206	-0.7598763108253479	Not significant
LINC00433	4.2795395215474814e-05	0.00015083714616119463	KC	-0.019395725801587105	0.9845254196638364	0.9994354699860206	-0.18952573835849762	Not significant
LINC00373	0.00012838618564642445	0.00015083714616119463	KC	-0.004031038377434015	0.996783705451261	0.9994354699860206	-0.1954030692577362	Not significant
SLITRK5	0.00012838618564642445	0.00010055809744079642	KC	0.004996015224605799	0.9960137731663815	0.9994354699860206	0.6536200642585754	Not significant
AL356737.2	0.0017974065990499421	0.0027653476796219018	KC	-0.17326125502586365	0.8624460795515727	0.9994354699860206	-0.2361067831516266	Not significant
AL445668.1	8.559079043094963e-05	0.0011564181205691588	KC	-0.19223320484161377	0.8475595352765056	0.9994354699860206	-2.9192891120910645	Not significant
LINC01069	0.0006419309282321222	0.0027653476796219018	KC	-0.38094374537467957	0.7032449902802036	0.9841586639170486	-1.0794528722763062	Not significant
EDNRB	0.25108058372919073	0.45366785660415304	KC	-37.905128479003906	0.0	0.0	-1.1284619569778442	Significant down
KLF12	0.05803055591218385	0.1600382120770275	KC	-17.74347496032715	1.9358177347191004e-70	7.925024317844067e-70	-1.0354162454605103	Significant down
LINC00392	0.0005563401378011726	0.001206697169289557	KC	-0.11667528748512268	0.9071173757909058	0.9994354699860206	-0.3295919597148895	Not significant
LINC00393	0.01566311464886378	0.09693800593292774	KC	-14.488712310791016	1.4279561284935567e-47	5.1045250602969125e-47	-2.2470619678497314	Significant down
KLF5	0.6854110497710446	0.6148122077530294	KC	7.627862453460693	2.3867776706386715e-14	6.4549593550245e-14	0.21031056344509125	Not significant
PIBF1	0.18740103564856422	0.49575142038312636	KC	-51.23281478881836	0.0	0.0	-1.227637767791748	Significant down
DIS3	0.3274275687935978	0.6195887173814671	KC	-42.55476379394531	0.0	0.0	-0.6991055607795715	Not significant
BORA	0.02494971541062182	0.07391020161898537	KC	-8.594862937927246	8.336398043005115e-18	2.3531148030405002e-17	-1.0234984159469604	Significant down
MZT1	0.35558693884538023	0.5842928251797476	KC	-26.98822784423828	2.031664359999645e-160	1.2789750409606098e-159	-0.3474920094013214	Not significant
DACH1	0.000941498694740446	0.001005580974407964	KC	-0.011414386332035065	0.99089283516265	0.9994354699860206	0.511965811252594	Not significant
LINC00348	0.0006419309282321222	0.00030167429232238926	KC	0.0611153319478035	0.9512673592661874	0.9994354699860206	2.1458098888397217	Not significant
KLHL1	0.0007703171138785466	0.0012569762180099553	KC	-0.08726705610752106	0.9304592405182469	0.9994354699860206	0.0023530994076281786	Not significant
LINC00383	8.559079043094963e-05	0.00030167429232238926	KC	-0.038789134472608566	0.9690585074427852	0.9994354699860206	0.2770547568798065	Not significant
LINC02342	4.2795395215474814e-05	0.00045251143848358387	KC	-0.0735534131526947	0.9413657423713732	0.9994354699860206	-2.2366042137145996	Not significant
LINC00550	4.2795395215474814e-05	0.0006536276333651768	KC	-0.10966626554727554	0.9126740579610041	0.9994354699860206	-4.365789413452148	Not significant
AL512452.1	0.0004279539521547481	0.0010558600231283623	KC	-0.11266317218542099	0.9102975967254157	0.9994354699860206	-0.19934126734733582	Not significant
LINC00364	0.00017118158086189926	0.00035195334104278744	KC	-0.03245265781879425	0.9741110684924551	0.9994354699860206	-1.0522959232330322	Not significant
AL160254.1	0.0003851585569392733	0.00020111619488159284	KC	0.0330406092107296	0.9736422050979197	0.9994354699860206	1.0682355165481567	Not significant
PCDH9-AS3	0.0003423631617237985	5.027904872039821e-05	KC	0.05244135484099388	0.9581770222228774	0.9994354699860206	3.8347930908203125	Not significant
PCDH9-AS2	0.0005135447425856978	0.0006033485846447785	KC	-0.016090931370854378	0.9871618481178664	0.9994354699860206	0.6026471853256226	Not significant
PCDH9	0.016048273205803057	0.028759615868067776	KC	-2.2437894344329834	0.024845947359449023	0.048650206801482056	-0.030126312747597694	Not significant
LINC01052	0.00012838618564642445	0.00015083714616119463	KC	-0.004030265845358372	0.9967843218915357	0.9994354699860206	-0.09240749478340149	Not significant
LINC00355	0.0002995677665083237	0.005279300115641812	KC	-0.8938818573951721	0.3713850916987862	0.6007892989914997	-3.7481653690338135	Not significant
LINC00395	0.0002567723712928489	0.0007541857308059731	KC	-0.08928894996643066	0.9288522772395134	0.9994354699860206	-0.9681187272071838	Not significant
AL359208.1	0.0002995677665083237	0.00010055809744079642	KC	0.0357300266623497	0.9714976279122925	0.9994354699860206	2.0241880416870117	Not significant
AL354810.1	8.559079043094963e-05	0.000502790487203982	KC	-0.07489734888076782	0.9402963857051836	0.9994354699860206	-1.9739673137664795	Not significant
AL159972.1	0.0002995677665083237	0.00035195334104278744	KC	-0.00939056184142828	0.9925075259370654	0.9994354699860206	0.37376412749290466	Not significant
LINC00402	0.0	0.000502790487203982	KC	-0.09026667475700378	0.9280753033102287	0.9994354699860206	-17.513444900512695	Not significant
AL353660.1	8.559079043094963e-05	0.00020111619488159284	KC	-0.02073734626173973	0.9834551780083717	0.9994354699860206	0.7521305680274963	Not significant
LINC00381	0.00012838618564642445	0.0008547438282467696	KC	-0.13038583099842072	0.8962611707513956	0.9994354699860206	-1.5071526765823364	Not significant
EDNRB-AS1	0.001412248042110669	0.00673739252853336	KC	-0.9550687074661255	0.3395429660385675	0.5565484027549441	-1.7015719413757324	Not significant
SLAIN1	0.025720032524500364	0.04183216853537131	KC	-2.7754030227661133	0.0055133355043059775	0.011330009448695166	-0.11053597927093506	Not significant
SCEL-AS1	0.002096974365558266	0.004625672482276635	KC	-0.45285576581954956	0.6506526009182865	0.935959708747399	-0.3919638991355896	Not significant
AL137140.1	0.001369452646895194	0.00477650962843783	KC	-0.610958993434906	0.5412267200973242	0.8184489941537807	-1.138374924659729	Not significant
SCEL	0.4913767278640818	0.41123233948413696	KC	26.04649543762207	1.4741560457430084e-149	8.838208975042953e-149	0.9519311785697937	Not significant
AL159158.1	4.2795395215474814e-05	0.0011061390718487606	KC	-0.19089661538600922	0.848606596142164	0.9994354699860206	-3.992154598236084	Not significant
MYCBP2	0.36615740146360254	0.68434813213334	KC	-53.9379997253418	0.0	0.0	-0.9822992086410522	Not significant
AC001226.1	0.0004279539521547481	0.0024636733872995123	KC	-0.36534419655799866	0.7148544969914494	0.99432853916051	-1.5950783491134644	Not significant
MYCBP2-AS1	0.027346257542688407	0.09563075066619739	KC	-11.998634338378906	3.6120772025802e-33	1.1719761283191872e-32	-1.1790306568145752	Significant down
FBXL3	0.3227200753198956	0.4945447232138368	KC	-17.507980346679688	1.2453531082579386e-68	5.0511187747959905e-68	-0.08246391266584396	Not significant
CLN5	0.13810074036033723	0.31942279652068983	KC	-28.93354606628418	4.5204532008305995e-184	3.1429943481246712e-183	-0.7913108468055725	Not significant
ACOD1	8.559079043094963e-05	0.0009050228769671677	KC	-0.1471106857061386	0.8830446543832109	0.9994354699860206	-2.8016319274902344	Not significant
OBI1-AS1	0.004536311892840331	0.01845241088038614	KC	-2.4910330772399902	0.01273722990566994	0.025515836386875403	-1.4531891345977783	Not significant
AC000403.1	0.001840201994265417	0.004022323897631856	KC	-0.39077508449554443	0.6959634990840378	0.9774997235206084	-0.661602795124054	Not significant
AL365394.1	0.0005991355330166474	0.001206697169289557	KC	-0.10896667093038559	0.9132289238793709	0.9994354699860206	0.1732177585363388	Not significant
AL161717.1	0.0005135447425856978	0.0015083714616119463	KC	-0.17850294709205627	0.8583280016899166	0.9994354699860206	-0.268055260181427	Not significant
AL136441.1	0.008730260623956862	0.02951380159887375	KC	-3.700669765472412	0.00021503118728604596	0.0004734822842106282	-0.7498372793197632	Not significant
LINC01034	4.2795395215474814e-05	0.000251395243601991	KC	-0.03744906187057495	0.9701269551602478	0.9994354699860206	-2.5235812664031982	Not significant
LMO7DN	0.01039928103736038	0.006435718236210971	KC	0.7207701206207275	0.47105095612213277	0.7324900546079912	1.7480671405792236	Not significant
AL137244.1	0.000470749347370223	0.0006033485846447785	KC	-0.023773275315761566	0.9810334570143928	0.9994354699860206	0.2811204195022583	Not significant
LMO7	0.7495185518038259	0.6995324048469003	KC	7.205539226531982	5.781461696815985e-13	1.5354054147713887e-12	0.13975659012794495	Not significant
LMO7-AS1	0.05473531048059229	0.04329026094826286	KC	2.324141502380371	0.02011791589112742	0.03968035668943846	1.047900915145874	Not significant
UCHL3	0.3760003423631617	0.6251194127407109	KC	-32.856903076171875	9.077032120178002e-237	7.783220192265003e-236	-0.46568763256073	Not significant
COMMD6	0.7092480849060641	0.9328774699582684	KC	-38.40423583984375	0.0	0.0	-0.5554203391075134	Not significant
TBC1D4	0.14332177857662515	0.1705968123083111	KC	-3.1134626865386963	0.0018490584130147925	0.0038938600645388515	0.21144986152648926	Not significant
LINC00347	8.559079043094963e-05	0.00015083714616119463	KC	-0.011712223291397095	0.9906552113941646	0.9994354699860206	-0.33348482847213745	Not significant
KCTD12	0.2492831771301408	0.38357886268791797	KC	-21.734037399291992	9.781203517380482e-105	4.8097416873016445e-104	-0.5153495073318481	Not significant
AC090983.1	0.00021397697607737406	0.001458092412891548	KC	-0.22333498299121857	0.823274807497495	0.9994354699860206	-2.7029359340667725	Not significant
AC106028.4	0.0012410664612487697	0.0025139524360199106	KC	-0.22806869447231293	0.8195928373600938	0.9994354699860206	-0.07751856744289398	Not significant
SNHG14	0.09783027346257543	0.2928754587963196	KC	-33.14861297607422	5.9303317905069784e-241	5.186594376664236e-240	-1.2336993217468262	Significant down
VASN	0.3135190653485685	0.4099250842174066	KC	-8.448315620422363	2.9553499080644564e-17	8.289409465514126e-17	0.1143435463309288	Not significant
CORO7	0.06684640732657166	0.1686359294082156	KC	-17.17009735107422	4.446720972770071e-66	1.7740502724345556e-65	-0.7277705073356628	Not significant
AC012676.1	0.002096974365558266	0.003318417215546282	KC	-0.2183493971824646	0.8271568941365326	0.9994354699860206	-0.10718055069446564	Not significant
PAM16	0.383147173364146	0.6310523404897179	KC	-29.759958267211914	1.2890209095117122e-194	9.410568935181301e-194	-0.3859082758426666	Not significant
GLIS2-AS1	0.0005563401378011726	0.004675951530997034	KC	-0.7393959760665894	0.4596665943103758	0.7175196549373193	-2.5858263969421387	Not significant
GLIS2	0.10108272349895152	0.13223389813464728	KC	-4.078431606292725	4.5340550141742765e-05	0.00010242639082184818	0.26887214183807373	Not significant
TFAP4	0.018701587709162495	0.029262406355271758	KC	-1.8377131223678589	0.06610469199627522	0.12382131651695068	-0.1376502513885498	Not significant
LINC01569	0.006804467839260496	0.03011715018351853	KC	-4.16638708114624	3.094652124800523e-05	7.032496296540379e-05	-1.66225266456604	Significant down
SRL	0.004193948731116532	0.01231836693649756	KC	-1.4538739919662476	0.14598123143233993	0.2605501990662148	-0.9759576916694641	Not significant
AC009171.2	0.005734582958873625	0.03006687113479813	KC	-4.346716403961182	1.381907364675102e-05	3.1699001623310985e-05	-1.7943798303604126	Significant down
AC005736.2	0.00012838618564642445	0.00015083714616119463	KC	-0.00402717525139451	0.9967867876526535	0.9994354699860206	0.8495664000511169	Not significant
ADCY9	0.16784354003509222	0.25395947508673133	KC	-13.01309871673584	1.0307584830129478e-38	3.4858902161390314e-38	-0.2746041417121887	Not significant
AC005736.1	0.04870115975521034	0.06973704057519231	KC	-3.4292094707489014	0.000605341992693524	0.0013063575912884027	-0.006354954093694687	Not significant
CREBBP	0.38340394573543884	0.7227613253557242	KC	-50.79043197631836	0.0	0.0	-0.7786763906478882	Not significant
AC006111.3	0.0	0.00020111619488159284	KC	-0.036106668412685394	0.9711973046292552	0.9994354699860206	-15.581512451171875	Not significant
TRAP1	0.09449223263576839	0.21252953894112322	KC	-19.417522430419922	5.487445079946309e-84	2.4192315141630818e-83	-0.7360051274299622	Not significant
AC006111.2	0.0008559079043094963	0.0021117200462567247	KC	-0.2253085821866989	0.8217392238897461	0.9994354699860206	-0.8142560124397278	Not significant
DNASE1	0.034279111567595326	0.08396601136306502	KC	-8.632599830627441	5.99731983009721e-18	1.694763053455975e-17	-0.6670002937316895	Not significant
SLX4	0.007959943510078315	0.02694957011413344	KC	-3.3857250213623047	0.0007099050493867958	0.0015268845382106063	-1.081435203552246	Significant down
AC004494.1	0.0003851585569392733	0.001659208607773141	KC	-0.22868213057518005	0.8191159787343012	0.9994354699860206	-1.3373310565948486	Not significant
NLRC3	0.0006419309282321222	0.003972044848911459	KC	-0.5975961089134216	0.5501094518016748	0.8286241187732154	-1.6257463693618774	Not significant
CLUAP1	0.08383617922711516	0.2216300467595153	KC	-23.104063034057617	4.214465447018461e-118	2.199456000216871e-117	-0.9865458011627197	Not significant
NAA60	0.22891256900757478	0.4210367539846146	KC	-26.150943756103516	9.614407352076368e-151	5.803406850932713e-150	-0.3907947242259979	Not significant
ZNF597	0.018872769290024394	0.067675599577656	KC	-8.626419067382812	6.330281589732155e-18	1.7886863549367546e-17	-1.2666499614715576	Significant down
ZNF174	0.03389395301065606	0.07476494544723214	KC	-7.04496431350708	1.8550893136954064e-12	4.891808516618736e-12	-0.5538545250892639	Not significant
DNAJA3	0.10168185903196816	0.23641208708331238	KC	-22.04405975341797	1.0891740551725112e-107	5.4282652853616645e-107	-0.7979567646980286	Not significant
AC012676.3	0.0003423631617237985	0.002865905777062698	KC	-0.4528998136520386	0.650620888244492	0.9359586469928025	-2.311757802963257	Not significant
AC012676.4	0.0002567723712928489	0.0008547438282467696	KC	-0.10733223706483841	0.9145254094710166	0.9994354699860206	-1.3715850114822388	Not significant
NMRAL1	0.14379252792399538	0.29327769118608277	KC	-23.22812843322754	2.367100784273496e-119	1.2435098122112695e-118	-0.5606511831283569	Not significant
AC074051.5	0.0012410664612487697	0.0061340439438885815	KC	-0.8777253031730652	0.3800928214218805	0.6127435331255315	-1.60439133644104	Not significant
AC026458.2	0.000941498694740446	0.003318417215546282	KC	-0.42627719044685364	0.6699058794691863	0.9537573482812102	-0.5150251984596252	Not significant
EEF2KMT	0.07138271921941199	0.1653677912413897	KC	-15.690311431884766	1.7618946769285264e-55	6.615205200391311e-55	-0.7627944946289062	Not significant
C16orf89	0.0003423631617237985	0.0013072552667303535	KC	-0.17317664623260498	0.862512575194804	0.9994354699860206	-1.376542568206787	Not significant
ALG1	0.04865836435999486	0.10603851375131983	KC	-9.77662467956543	1.4186219063265877e-22	4.205896599634076e-22	-0.687211275100708	Not significant
NAGPA	0.036675653699661914	0.08577605711699934	KC	-8.46054458618164	2.6613187938679105e-17	7.467459373600765e-17	-0.6747264862060547	Not significant
NAGPA-AS1	0.0005563401378011726	0.0022625571924179194	KC	-0.30615919828414917	0.7594834375516212	0.9994354699860206	-1.481074333190918	Not significant
SEC14L5	0.003509222407668935	0.009301624013273668	KC	-1.0352587699890137	0.3005481009418649	0.5005876951912871	-0.31260421872138977	Not significant
PPL	0.5468395600633372	0.49022072502388253	KC	22.849550247192383	1.4765047123012156e-115	7.6213773303050615e-115	0.6922900080680847	Not significant
UBN1	0.19929815551846622	0.4894162602443562	KC	-45.984317779541016	0.0	0.0	-1.0099005699157715	Significant down
AC020663.3	0.004536311892840331	0.015586505103323446	KC	-1.9738606214523315	0.048397595604905495	0.09212738732477191	-0.9263808131217957	Not significant
GLYR1	0.22660161766593914	0.5648851123736739	KC	-53.61996841430664	0.0	0.0	-1.0728285312652588	Significant down
ZSCAN32	0.03393674840587153	0.11986525214942934	KC	-15.00186538696289	7.138477103221679e-51	2.6051130752179884e-50	-1.290231466293335	Significant down
ROGDI	0.0412975563829332	0.07375936447282418	KC	-5.533358573913574	3.14156209110036e-08	7.733489344747827e-08	-0.25232115387916565	Not significant
SEPTIN12	0.0005563401378011726	0.0014078133641711498	KC	-0.15278349816799164	0.8785690102048533	0.9994354699860206	-0.5883784294128418	Not significant
ZNF500	0.022724354859417126	0.06521192619035648	KC	-7.453547477722168	9.086325665756175e-14	2.4409806422666635e-13	-0.9528375267982483	Not significant
C16orf71	0.004108357940685582	0.013927296495550304	KC	-1.7564139366149902	0.07901774509349645	0.14672643049776823	-0.9863868951797485	Not significant
ANKS3	0.06667522574570976	0.15214440142792499	KC	-14.366657257080078	8.377873226906697e-47	2.9817926419015274e-46	-0.7421107292175293	Not significant
NUDT16L1	0.13073993238327555	0.23761878425260194	KC	-16.57503890991211	1.0559571916344148e-61	4.107602788313223e-61	-0.43270084261894226	Not significant
AC023830.1	0.0008131125090940214	0.002614510533460707	KC	-0.32314789295196533	0.7465832435381287	0.9994354699860206	-1.1143560409545898	Not significant
MGRN1	0.10677451106260967	0.3229926089798381	KC	-35.788185119628906	1.6862901548805103e-280	1.7450215619871363e-279	-1.1458171606063843	Significant down
UBALD1	0.20704412205246717	0.2663784001206697	KC	-4.443367004394531	8.856190276733224e-06	2.043585350072912e-05	0.3928010165691376	Not significant
C16orf96	0.0008987032995249711	0.005983206797727387	KC	-0.912220299243927	0.3616527557836875	0.5873722828011656	-1.9271067380905151	Not significant
AC023830.3	0.00012838618564642445	0.0008044647795263714	KC	-0.1213618740439415	0.9034044132750676	0.9994354699860206	-2.0347580909729004	Not significant
CDIP1	0.09453502803098386	0.1547589119613857	KC	-9.261490821838379	2.0159748058693053e-20	5.852311529345067e-20	-0.12889327108860016	Not significant
HMOX2	0.25125176531005267	0.3596963145457288	KC	-10.784656524658203	4.067613916420132e-27	1.256631118622504e-26	0.0956316590309143	Not significant
SMIM22	0.10904266700902983	0.11755241590829102	KC	-0.44789761304855347	0.6542270909542042	0.9393575674679585	0.5183344483375549	Not significant
LINC02164	4.2795395215474814e-05	0.00010055809744079642	KC	-0.010369445197284222	0.9917265279151597	0.9994354699860206	-0.7241014838218689	Not significant
MTRNR2L4	0.0003851585569392733	0.0008044647795263714	KC	-0.07524076849222183	0.9400231467647341	0.9994354699860206	-0.3921995460987091	Not significant
AC004232.1	0.00017118158086189926	0.000502790487203982	KC	-0.05952261760830879	0.9525358513537646	0.9994354699860206	-1.0501482486724854	Not significant
KREMEN2	0.00346642701245346	0.005078183920760219	KC	-0.2870752215385437	0.7740547295184321	0.9994354699860206	0.37588900327682495	Not significant
AC004034.1	0.0007703171138785466	0.003871486751470662	KC	-0.5563840866088867	0.5779482952242152	0.86046940392174	-1.566509485244751	Not significant
FLYWCH1	0.08584756280224248	0.1342450600834632	KC	-7.516881942749023	5.60981138163773e-14	1.5110685551697924e-13	-0.11158815026283264	Not significant
FLYWCH2	0.271921941199127	0.4513047413142943	KC	-22.372371673583984	7.31441918035479e-111	3.696601511503273e-110	-0.26819416880607605	Not significant
AC003965.1	0.000684726323447597	0.0041731610437930515	KC	-0.6260637044906616	0.531273151649037	0.8071537444506486	-2.3693456649780273	Not significant
AC003965.2	0.0007275217186630718	0.0028156267283422996	KC	-0.3746432065963745	0.7079258422971997	0.9884877790211869	-1.0927537679672241	Not significant
PRSS22	0.12907091196987205	0.1258987379958771	KC	1.8690412044525146	0.061617076466840254	0.11590408364034561	0.7828729152679443	Not significant
ZG16B	0.0011126802756023452	0.0015083714616119463	KC	-0.07093004882335663	0.9434534269408551	0.9994354699860206	-0.037449970841407776	Not significant
PRSS21	0.0007275217186630718	0.0006033485846447785	KC	0.022338557988405228	0.9821778915880449	0.9994354699860206	0.9235536456108093	Not significant
PRSS41	0.00021397697607737406	0.0020614409975363264	KC	-0.3315993547439575	0.7401918056329205	0.9994354699860206	-1.9599794149398804	Not significant
AC092117.1	0.002096974365558266	0.010709437377444819	KC	-1.5434117317199707	0.1227309010231274	0.22183034072352198	-1.4478563070297241	Not significant
ELOB	0.9397440835366114	0.9795364271707979	KC	61.87863540649414	0.0	0.0	0.46188583970069885	Not significant
SRRM2	0.6351692557880773	0.9329277490069888	KC	-70.15351867675781	0.0	0.0	-0.9543948769569397	Not significant
SRRM2-AS1	0.006162536911028373	0.02664789582181105	KC	-3.661330461502075	0.0002509088227671315	0.0005508363773288588	-1.6568629741668701	Significant down
PRSS27	0.16142423075277101	0.09140731057368394	KC	14.01142692565918	1.3271078028858287e-44	4.667273798859531e-44	1.691840410232544	Significant up
KCTD5	0.1713099670475457	0.33500930162401327	KC	-24.714611053466797	7.449705439074209e-135	4.190389971193324e-134	-0.45657846331596375	Not significant
ERVK13-1	0.04048444387383918	0.12117250741615969	KC	-13.961562156677246	2.6750550183646834e-44	9.391441558025518e-44	-0.9682818651199341	Not significant
AC141586.2	4.2795395215474814e-05	0.00015083714616119463	KC	-0.019395725801587105	0.9845254196638364	0.9994354699860206	-0.5246013402938843	Not significant
AC141586.3	0.000470749347370223	0.002363115289858716	KC	-0.3395841717720032	0.7341696986010227	0.9994354699860206	-1.2062644958496094	Not significant
AC093525.3	0.00012838618564642445	0.0005530695359243803	KC	-0.07623665034770966	0.9392308246103872	0.9994354699860206	-1.7029048204421997	Not significant
AC093525.4	0.002696109898574913	0.014430086982754286	KC	-2.1023194789886475	0.03552529079565282	0.06857465899912107	-1.8319348096847534	Not significant
AC093525.7	0.000941498694740446	0.008195484941424908	KC	-1.3014721870422363	0.19309687284135024	0.3361839252504656	-2.5905706882476807	Not significant
AC093525.6	0.004579107288055806	0.01634069083412942	KC	-2.10425066947937	0.03535658495158176	0.0682751743022716	-1.345916748046875	Not significant
PDPK1	0.18427697179783456	0.36080245361757757	KC	-25.88725471496582	9.268143513320707e-148	5.507482645860607e-147	-0.46427929401397705	Not significant
AMDHD2	0.059571190139940944	0.09658605259188496	KC	-6.012307643890381	1.8290063207765688e-09	4.611739318667021e-09	-0.0966026782989502	Not significant
PKMYT1	0.0013266572516797193	0.0020614409975363264	KC	-0.13158027827739716	0.8953162867463488	0.9994354699860206	0.21581073105335236	Not significant
PAQR4	0.014336457397184064	0.015837900346925435	KC	-0.2399083971977234	0.8104012716018427	0.9994354699860206	0.7398058176040649	Not significant
AC004233.3	0.00021397697607737406	0.0016089295590527427	KC	-0.2504369914531708	0.802249421343316	0.9994354699860206	-2.997633218765259	Not significant
LINC00514	8.559079043094963e-05	0.0008044647795263714	KC	-0.12904807925224304	0.8973196032625719	0.9994354699860206	-1.5620166063308716	Not significant
ZNF75A	0.06543415928446099	0.27180853738247274	KC	-35.680419921875	7.955474102592159e-279	8.159896841752453e-278	-1.7282068729400635	Significant down
TIGD7	0.026490349638378912	0.07737945598069285	KC	-8.921449661254883	4.602256527660416e-19	1.3174155503629669e-18	-0.9767802953720093	Not significant
ZNF263	0.09183891813240895	0.2223339534416009	KC	-21.520793914794922	9.94466965730738e-103	4.840497471566642e-102	-0.7840126156806946	Not significant
LINC00921	0.0071896263961997685	0.0224244557292976	KC	-2.714698314666748	0.006633618575653096	0.013568540750051419	-0.9827557802200317	Not significant
MEFV	0.0002567723712928489	0.003318417215546282	KC	-0.5495632290840149	0.5826189913509269	0.8647858523166987	-3.048694372177124	Not significant
ZNF200	0.033979543801087	0.10136256222032279	KC	-11.72933578491211	9.016303580118228e-32	2.893125679945126e-31	-1.0347498655319214	Significant down
AJ003147.2	0.0007275217186630718	0.002363115289858716	KC	-0.29348161816596985	0.769154053620029	0.9994354699860206	-0.914412796497345	Not significant
AC108134.2	0.023494671973295675	0.1577253758358892	KC	-23.92491340637207	1.6862916618180908e-126	9.141491773440482e-126	-2.58632755279541	Significant down
ZNF213	0.04985663542602816	0.09955251646638845	KC	-8.392814636230469	4.746382326106156e-17	1.3273617283475215e-16	-0.4341188371181488	Not significant
ZNF205	0.06367954808062652	0.13087636381919654	KC	-11.083427429199219	1.5098068308228418e-28	4.723245988919537e-28	-0.4563234746456146	Not significant
ZNF213-AS1	0.03154020627380494	0.07255266730353462	KC	-7.138564586639404	9.431064744651096e-13	2.498058234476877e-12	-0.7009754776954651	Not significant
AC108134.4	0.0012410664612487697	0.008245763990145306	KC	-1.2565122842788696	0.20893028336194852	0.3613557536688225	-1.8492013216018677	Not significant
AC025283.2	0.010056917875636581	0.056664487907888784	KC	-8.305399894714355	9.948374812103548e-17	2.7734112159547274e-16	-1.8164608478546143	Significant down
ZSCAN10	0.00021397697607737406	0.0021117200462567247	KC	-0.34063801169395447	0.7333761194327579	0.9994354699860206	-2.421194314956665	Not significant
IL32	0.3616638849659777	0.5062094625169692	KC	-27.2487735748291	1.7183919418492958e-163	1.0984694162652881e-162	-0.662447988986969	Not significant
MMP25	0.0021825651559892155	0.011061390718487607	KC	-1.5918174982070923	0.11142572886863883	0.20253556600238568	-1.5389431715011597	Not significant
MMP25-AS1	0.014978388325416186	0.02277640907034039	KC	-1.363580346107483	0.17269968761676657	0.30369938082499187	-0.04704917594790459	Not significant
AC108134.1	0.0017974065990499421	0.0072904620644577405	KC	-0.9843478798866272	0.32494449167892137	0.5362853080486082	-0.9029340744018555	Not significant
BICDL2	0.28745666966234434	0.25119412740710945	KC	11.992398262023926	3.8946366011080194e-33	1.263248542031784e-32	0.8245196342468262	Not significant
THOC6	0.12367869217272222	0.320327819397657	KC	-32.00582504272461	9.047956096332992e-225	7.4273862907605e-224	-0.9499014616012573	Not significant
HCFC1R1	0.3107801600547781	0.46543315400472623	KC	-18.451194763183594	5.100490563400643e-76	2.1594720940770244e-75	-0.16827918589115143	Not significant
TNFRSF12A	0.6929002439337527	0.8462466690130223	KC	-7.4347639083862305	1.0475506852736078e-13	2.81142544248269e-13	-0.08778687566518784	Not significant
CLDN6	0.006718877048829546	0.020815526170244857	KC	-2.514826774597168	0.011909089990028992	0.023909173624922335	-0.8270352482795715	Not significant
[truncated: 28,218 more rows]
