# Supplementary material for: Identification of the immune-associated characteristics and predictive biomarkers of keratoconus based on single-cell RNA-sequencing and bulk RNA-sequencing
Source: Front Immunol. 2023 Oct 27;14:1220646. doi: 10.3389/fimmu.2023.1220646 (PMC10641680; doi:10.3389/fimmu.2023.1220646)
Supplement: Supplementary file 2 [file DataSheet_2.csv]

logFC	AveExpr	t	P.Value	adj.P.Val	B	Diff
SOCS3	-2.506671881	2.856422965	-9.574919925	1.26E-15	2.56E-11	24.99736575	down
MFAP3L	1.383380958	4.68854838	9.305462377	4.78E-15	4.85E-11	23.71912479	up
FHL2	-1.491593474	3.26308261	-9.035006691	1.81E-14	1.03E-10	22.43663464	down
GPD1L	1.139579649	5.56897842	9.012293709	2.03E-14	1.03E-10	22.32899057	up
PAIP2B	0.962174448	3.462830936	8.873656784	4.02E-14	1.63E-10	21.67225001	up
ZNF226	0.720897901	3.97373394	8.7016435	9.37E-14	3.17E-10	20.85832533	up
MAP3K8	-1.626964399	3.327497529	-8.541383271	2.06E-13	5.97E-10	20.10122155	down
SLC2A3	-1.909797475	1.974954284	-8.471696298	2.90E-13	6.72E-10	19.7724456	down
ZNF2	0.598785171	2.744229853	8.466111863	2.98E-13	6.72E-10	19.74611158	up
ZNF285	0.614522868	1.623749616	8.324418669	5.96E-13	1.13E-09	19.07863181	up
MYCL	1.106666288	4.69774806	8.318473799	6.14E-13	1.13E-09	19.05065782	up
AREG	-1.965887115	4.138720787	-8.263180018	8.05E-13	1.23E-09	18.79059666	down
CEP76	0.81719232	4.539369946	8.244465341	8.82E-13	1.23E-09	18.70263022	up
RGS9BP	0.74761539	1.41715268	8.221626494	9.86E-13	1.23E-09	18.59531648	up
YBX2	1.347131379	2.610517665	8.217064942	1.01E-12	1.23E-09	18.57388801	up
RBM20	0.637749382	1.241139726	8.214101054	1.02E-12	1.23E-09	18.55996569	up
KCTD1	0.719821547	5.605618398	8.213410967	1.03E-12	1.23E-09	18.55672424	up
GRAMD1C	0.987257942	3.863407389	8.176589005	1.23E-12	1.39E-09	18.38382286	up
ZNF235	0.595062826	2.575477067	8.148599417	1.41E-12	1.50E-09	18.25247195	up
GEM	-1.723486859	1.501434071	-8.104299503	1.75E-12	1.77E-09	18.04472004	down
RPS16P5	-0.595156477	0.514349352	-8.076696271	2.00E-12	1.88E-09	17.91536005	down
ID2	-1.114330957	3.155019321	-8.07245328	2.04E-12	1.88E-09	17.89548194	down
CDKN1A	-1.627843222	5.918704862	-8.041157955	2.38E-12	2.10E-09	17.74891814	down
CAB39L	0.818403133	4.615767354	8.00835879	2.79E-12	2.36E-09	17.59541287	up
BBS12	0.720462773	3.422803455	7.998394163	2.93E-12	2.38E-09	17.54879783	up
QRICH2	1.007457428	2.802642798	7.983471671	3.15E-12	2.46E-09	17.47900824	up
COL21A1	1.380329093	2.784756383	7.952245672	3.66E-12	2.75E-09	17.33304364	up
RGCC	-1.667750587	1.243732853	-7.927010932	4.14E-12	3.00E-09	17.21515884	down
NRG4	1.153020545	4.293225418	7.904021819	4.63E-12	3.24E-09	17.10782332	up
ZNF835	0.656669194	1.18011914	7.895325508	4.83E-12	3.27E-09	17.06723533	up
KLF6	-1.403195829	4.255408141	-7.87483393	5.33E-12	3.49E-09	16.97162834	down
AKAP3	0.638254582	1.836739804	7.832614708	6.55E-12	4.15E-09	16.77479455	up
SMAD7	-1.303252354	2.300202368	-7.798881912	7.71E-12	4.74E-09	16.61767216	down
SLC12A2	0.872641175	5.708453362	7.789553856	8.06E-12	4.75E-09	16.57424687	up
ZNF30	0.837902016	3.187289864	7.786389157	8.19E-12	4.75E-09	16.55951644	up
RAB6B	1.511724375	3.919017581	7.780355873	8.43E-12	4.76E-09	16.53143717	up
ZNF549	0.518256687	2.439529646	7.751490696	9.69E-12	5.31E-09	16.39715714	not-significant
AGA	0.686881495	5.911252921	7.746516553	9.93E-12	5.31E-09	16.37402773	up
SOCS7	0.932631104	4.621131999	7.737909166	1.04E-11	5.37E-09	16.33401112	up
MGAT3	1.04497819	2.433182005	7.73357577	1.06E-11	5.37E-09	16.31386817	up
UXS1	0.834699684	6.717069206	7.710195258	1.18E-11	5.75E-09	16.20522845	up
ADH7	1.276298148	8.161764048	7.709155955	1.19E-11	5.75E-09	16.20040082	up
OXCT1	0.741256269	5.716774035	7.670869235	1.43E-11	6.67E-09	16.02265148	up
ZNF540	1.026784332	3.617018974	7.668840349	1.44E-11	6.67E-09	16.01323743	up
CASR	1.602909068	2.834349114	7.650607912	1.58E-11	7.12E-09	15.92866267	up
NEBL	0.868737232	5.413581813	7.626281816	1.77E-11	7.83E-09	15.81588901	up
VMP1	-1.216576522	5.658889111	-7.602788709	1.99E-11	8.45E-09	15.70705168	down
SH3GL3	1.743675481	5.386138026	7.596015694	2.05E-11	8.45E-09	15.6756879	up
SOSTDC1	1.116616894	3.372922675	7.595911591	2.05E-11	8.45E-09	15.67520588	up
PPP1R26-AS1	0.592499108	1.539771466	7.593252863	2.08E-11	8.45E-09	15.66289585	up
CBLN4	1.636165786	2.826168258	7.573286705	2.29E-11	9.12E-09	15.57048249	up
GXYLT1P3	1.028614966	1.708361038	7.539716234	2.69E-11	1.05E-08	15.41522586	up
IRS1	-1.10676378	0.835073316	-7.528812629	2.84E-11	1.09E-08	15.36483292	down
RPS6KA2	0.743558213	3.683288507	7.518345646	2.98E-11	1.12E-08	15.31647378	up
DNASE1L3	1.004003199	2.66651389	7.508049965	3.13E-11	1.16E-08	15.26892139	up
UBAC2-AS1	0.395955399	1.195225988	7.48079143	3.57E-11	1.30E-08	15.14309707	not-significant
STK35	1.205356883	7.567781733	7.460254245	3.94E-11	1.40E-08	15.0483701	up
PEX11A	0.787262837	3.600106718	7.440729037	4.33E-11	1.50E-08	14.95836894	up
FAM169A	1.4381458	6.753413311	7.437386562	4.40E-11	1.50E-08	14.94296757	up
ZNF488	1.097487681	2.908233119	7.435997366	4.43E-11	1.50E-08	14.93656697	up
PTER	0.664248287	5.398602366	7.424637184	4.67E-11	1.56E-08	14.88423686	up
ZNF252P-AS1	0.398794006	0.795754978	7.421288876	4.75E-11	1.56E-08	14.86881678	not-significant
MAPK13	0.817265763	5.286342534	7.40813994	5.06E-11	1.63E-08	14.8082781	up
ANO4	2.045103103	5.601885915	7.394199697	5.41E-11	1.71E-08	14.74412519	up
DUSP2	-1.144965575	0.792027096	-7.392028084	5.46E-11	1.71E-08	14.73413414	down
SH2D4A	0.816223848	6.964680553	7.387250953	5.59E-11	1.72E-08	14.71215834	up
CD36	1.703950261	3.736907657	7.367936987	6.13E-11	1.82E-08	14.62334639	up
PRDM1	-1.265503692	1.403820217	-7.366232282	6.18E-11	1.82E-08	14.61551042	down
VSIG10	0.878040083	5.560765602	7.365633866	6.20E-11	1.82E-08	14.6127598	up
GRAP2	1.025966716	3.57712742	7.362672402	6.29E-11	1.82E-08	14.59914827	up
SCN3A	1.004142844	1.444617063	7.356107981	6.49E-11	1.86E-08	14.56898172	up
PMCHL2	1.547646903	2.386856882	7.347354107	6.77E-11	1.88E-08	14.52876427	up
THNSL1	0.696926102	2.588183034	7.346376716	6.80E-11	1.88E-08	14.52427466	up
CYP24A1	-1.735288846	2.219740047	-7.344918428	6.85E-11	1.88E-08	14.51757634	down
TNFAIP3	-1.457150663	4.121717418	-7.314886285	7.90E-11	2.14E-08	14.37970642	down
TMEM245	0.800977493	5.750552875	7.295063409	8.69E-11	2.29E-08	14.28878493	up
IL20RA	1.048497504	6.602300188	7.294890658	8.69E-11	2.29E-08	14.28799286	up
VWF	0.978166416	3.531053805	7.289859758	8.90E-11	2.32E-08	14.26492806	up
ETS1	-1.36980731	1.758742728	-7.27843097	9.40E-11	2.42E-08	14.21254691	down
ANKRD46	0.777225447	4.076924345	7.232455935	1.17E-10	2.97E-08	14.00205234	up
RBKS	0.560547248	4.468534101	7.228071875	1.20E-10	3.00E-08	13.98199885	not-significant
PLOD2	-1.284746791	3.023889547	-7.212082303	1.29E-10	3.19E-08	13.90888763	down
STC2	-1.327290351	0.769332392	-7.203569054	1.34E-10	3.29E-08	13.86997941	down
MAB21L1	1.292114304	5.013418699	7.182010908	1.49E-10	3.60E-08	13.77150846	up
SCN2A	0.480445308	0.623687821	7.164758763	1.61E-10	3.79E-08	13.69276493	not-significant
HCAR1	0.48858797	0.987057036	7.163700098	1.62E-10	3.79E-08	13.68793461	not-significant
DLG3	0.690339117	5.280213853	7.161835996	1.64E-10	3.79E-08	13.67942985	up
RNASE1	-2.015481712	1.403858296	-7.159739939	1.65E-10	3.79E-08	13.66986756	down
TXK	1.00685546	3.619908074	7.158799813	1.66E-10	3.79E-08	13.66557892	up
DIRAS2	0.460328559	0.794049358	7.156363593	1.68E-10	3.79E-08	13.65446619	not-significant
PLIN2	-1.195948445	2.90329055	-7.150501979	1.73E-10	3.83E-08	13.62773299	down
PTCH1	0.743753172	2.788392574	7.147782253	1.75E-10	3.83E-08	13.61533116	up
ATF3	-2.291222059	2.944974883	-7.147366322	1.75E-10	3.83E-08	13.61343466	down
GRIN2A	1.38548658	4.239326012	7.138442336	1.83E-10	3.95E-08	13.57275171	up
EMP2	0.626397474	6.421362345	7.126655187	1.93E-10	4.11E-08	13.51903815	up
PRPSAP1	0.627429396	5.132066452	7.125749906	1.94E-10	4.11E-08	13.51491386	up
NFKBIE	-0.919150418	2.170784817	-7.10965262	2.10E-10	4.39E-08	13.44160268	down
ADAMTS17	0.678587421	1.782719343	7.098097209	2.22E-10	4.59E-08	13.38900569	up
ZNF619	0.541827698	2.647234396	7.092971783	2.27E-10	4.66E-08	13.36568407	not-significant
MANSC1	0.639303072	3.542881604	7.071393342	2.51E-10	5.08E-08	13.26755185	up
KCTD8	1.509716302	6.095580822	7.070400882	2.53E-10	5.08E-08	13.26304053	up
PGBD4	0.428768094	1.396117563	7.057824942	2.68E-10	5.34E-08	13.20589153	not-significant
SCOC-AS1	0.433889027	1.281020251	7.054885616	2.72E-10	5.36E-08	13.19253862	not-significant
BTN2A2	-0.773672726	1.837702407	-7.050595208	2.77E-10	5.42E-08	13.17305088	down
MSN	-1.481490254	4.210011535	-7.044927959	2.85E-10	5.51E-08	13.14731466	down
EVPLL	1.240835142	4.006441588	7.041318724	2.90E-10	5.55E-08	13.13092752	up
KLHL14	1.407112627	3.70860548	7.029353419	3.07E-10	5.82E-08	13.07661882	up
LAYN	-1.143195592	1.685015759	-7.027103194	3.10E-10	5.83E-08	13.06640846	down
VAV3	0.868148006	7.014705049	7.025181125	3.13E-10	5.83E-08	13.05768787	up
NCEH1	0.81324049	4.817336767	7.022788215	3.16E-10	5.84E-08	13.04683203	up
TMC5	0.70548915	2.67431364	7.018528431	3.23E-10	5.90E-08	13.02750953	up
SETD6	0.529810542	2.460832336	7.015679364	3.27E-10	5.92E-08	13.01458804	not-significant
PPP1R14D	0.634045917	1.077679445	7.01427247	3.29E-10	5.92E-08	13.00820787	up
SRGN	-1.891194207	2.017288928	-6.990577507	3.68E-10	6.54E-08	12.90081069	down
DYRK3	-0.77459081	0.776851362	-6.989320144	3.70E-10	6.54E-08	12.89511477	down
MSL3P1	0.591034734	1.652553728	6.984457288	3.79E-10	6.60E-08	12.87308869	up
AKR1B10	-1.724139722	2.666089707	-6.983710713	3.80E-10	6.60E-08	12.86970753	down
ZNF443	0.631956216	3.636406259	6.979693357	3.88E-10	6.62E-08	12.85151521	up
SLC38A1	0.719571982	6.35144848	6.979563971	3.88E-10	6.62E-08	12.85092935	up
EPS8	-0.815306899	1.574088398	-6.961907903	4.21E-10	7.08E-08	12.77101336	down
MBLAC2	0.772569835	3.325395366	6.961730566	4.22E-10	7.08E-08	12.770211	up
PLK3	-1.439425693	3.878114146	-6.94668216	4.53E-10	7.54E-08	12.7021475	down
PHKA1	0.540287539	3.48930334	6.941803161	4.63E-10	7.65E-08	12.68008967	not-significant
ZNF780A	0.5708571	3.010480413	6.933505921	4.82E-10	7.89E-08	12.64258909	not-significant
PAQR5	0.919814269	4.18885221	6.926672979	4.97E-10	8.08E-08	12.61171706	up
DNAJC28	0.658006419	2.259518815	6.923991367	5.04E-10	8.12E-08	12.59960381	up
OTOP2	1.235334492	4.084678982	6.919223277	5.15E-10	8.24E-08	12.57806924	up
SLC34A1	0.423027777	0.733002037	6.910884204	5.36E-10	8.50E-08	12.54041784	not-significant
ZNF595	0.624667458	4.298936659	6.904496016	5.52E-10	8.69E-08	12.51158443	up
ABHD6	0.749301025	5.030521246	6.88743623	5.98E-10	9.28E-08	12.43462537	up
TRMT10A	0.691428773	2.894529587	6.887372874	5.98E-10	9.28E-08	12.43433968	up
CHP2	1.090478406	3.748431888	6.881274351	6.16E-10	9.42E-08	12.40684308	up
PEX5L	1.253955195	2.835044705	6.880100842	6.19E-10	9.42E-08	12.40155293	up
SLC35B3	0.724097066	5.563093401	6.879155806	6.22E-10	9.42E-08	12.39729294	up
MYO5C	0.923620834	3.786888696	6.875077567	6.34E-10	9.54E-08	12.37891137	up
N6AMT1	0.53080508	2.800078031	6.870182461	6.49E-10	9.69E-08	12.35685258	not-significant
FDXACB1	0.491972094	2.605709631	6.861799835	6.75E-10	1.00E-07	12.31908963	not-significant
OXSM	0.47478532	3.978353841	6.856934972	6.90E-10	1.02E-07	12.29718064	not-significant
ZFP14	0.659452702	2.623303724	6.85152168	7.08E-10	1.03E-07	12.27280764	up
SPECC1L	0.641918712	5.26607096	6.846077604	7.26E-10	1.05E-07	12.24830229	up
NFIL3	-1.32355757	3.134175678	-6.841965189	7.40E-10	1.06E-07	12.22979529	down
ZNF772	0.646227575	3.423035002	6.841551743	7.42E-10	1.06E-07	12.22793487	up
DOK4	0.927214756	5.479321701	6.836490451	7.60E-10	1.08E-07	12.20516302	up
GPAM	0.59968387	2.55815209	6.831593062	7.77E-10	1.10E-07	12.1831338	up
TMEM144	0.756779776	4.517040557	6.824192902	8.05E-10	1.13E-07	12.14985644	up
MRS2	0.522161888	4.697794058	6.821215026	8.16E-10	1.13E-07	12.13646871	not-significant
ZNF572	0.638392967	2.220162348	6.819447174	8.23E-10	1.14E-07	12.12852182	up
TAPT1-AS1	0.943674759	4.668451364	6.814272529	8.43E-10	1.16E-07	12.10526449	up
SPATA24	0.535941943	3.048778087	6.81264909	8.49E-10	1.16E-07	12.09796916	not-significant
ERMP1	0.734014682	5.115518173	6.808492634	8.66E-10	1.17E-07	12.07929369	up
CYP26A1	1.889798243	4.354919425	6.808394646	8.66E-10	1.17E-07	12.07885346	up
SLC46A1	0.676573885	3.03110668	6.805169251	8.80E-10	1.18E-07	12.064364	up
ZNF420	0.593437367	4.042266449	6.80148039	8.95E-10	1.19E-07	12.04779526	up
TMPRSS11F	1.005668535	4.112923487	6.799146883	9.05E-10	1.19E-07	12.0373157	up
POLR1B	0.485631823	3.53309695	6.795757203	9.19E-10	1.20E-07	12.02209506	not-significant
MTA3	0.467150301	4.150310954	6.792474587	9.33E-10	1.20E-07	12.00735756	not-significant
RGS1	-1.585002951	1.428182383	-6.792162327	9.35E-10	1.20E-07	12.00595577	down
NOS2	-1.519795885	2.015660744	-6.791560394	9.37E-10	1.20E-07	12.00325365	down
OSTF1	0.507051748	8.336472521	6.788482268	9.51E-10	1.21E-07	11.98943696	not-significant
LMOD1	0.669269515	1.229797722	6.781767931	9.81E-10	1.25E-07	11.95930569	up
CYP2R1	0.584514276	4.371253875	6.778208142	9.98E-10	1.26E-07	11.94333477	not-significant
XKRX	0.619393547	2.704725097	6.771619866	1.03E-09	1.28E-07	11.91378395	up
SETD7	0.755011605	5.142282686	6.770787673	1.03E-09	1.28E-07	11.91005194	up
PGF	-0.871207403	0.847242096	-6.770725844	1.03E-09	1.28E-07	11.90977467	down
SYNPO	-0.97676654	1.244746781	-6.76927092	1.04E-09	1.28E-07	11.90325038	down
PCTP	0.682874015	4.801723873	6.764527571	1.06E-09	1.30E-07	11.88198309	up
TCAF2	0.842612538	4.75919475	6.739556368	1.20E-09	1.45E-07	11.77010435	up
IGIP	0.837414376	3.474696589	6.736627389	1.21E-09	1.46E-07	11.75699072	up
CEP112	-0.63053113	1.120234682	-6.733051741	1.23E-09	1.48E-07	11.74098441	down
ZNF132	0.626002216	3.206827829	6.728480873	1.26E-09	1.50E-07	11.72052721	up
SERPINB9	-0.914279953	1.17560164	-6.705451573	1.40E-09	1.66E-07	11.61752981	down
CSRNP3	0.784803631	2.439225047	6.704813983	1.41E-09	1.66E-07	11.61467993	up
ZC3H12A	-1.310999972	3.164712344	-6.70306741	1.42E-09	1.66E-07	11.60687363	down
SRPRB	0.634341215	5.593774729	6.7027031	1.42E-09	1.66E-07	11.60524543	up
KRT17	-2.922093692	4.992423723	-6.697147778	1.46E-09	1.69E-07	11.58042101	down
OXR1	0.764893735	6.239034748	6.693591637	1.48E-09	1.71E-07	11.56453379	up
PCBD2	0.502025025	3.138659395	6.685720593	1.54E-09	1.76E-07	11.52937985	not-significant
RSAD1	0.666832318	4.756557757	6.681824254	1.56E-09	1.78E-07	11.51198314	up
CD68	-1.85512209	1.964657028	-6.680811533	1.57E-09	1.78E-07	11.50746203	down
ZHX3	0.747254176	4.259039486	6.671670592	1.64E-09	1.85E-07	11.46666462	up
VAPB	0.729058652	4.767843842	6.667734756	1.67E-09	1.87E-07	11.44910432	up
RAB32	-0.974478359	3.357036106	-6.667000929	1.68E-09	1.87E-07	11.44583064	down
SERPINE1	-1.853384596	3.271573366	-6.665574109	1.69E-09	1.87E-07	11.43946581	down
PDPN	-1.04696511	3.405092557	-6.654830813	1.77E-09	1.96E-07	11.39155675	down
TFRC	0.872278175	7.394292233	6.653510972	1.78E-09	1.96E-07	11.38567286	up
MYADM	-1.215071793	2.108401324	-6.648620472	1.82E-09	1.99E-07	11.36387439	down
SIRT4	0.543996491	1.957702506	6.639262021	1.91E-09	2.07E-07	11.32217648	not-significant
STX11	-0.981778666	1.298327769	-6.635934991	1.94E-09	2.09E-07	11.30735737	down
FYN	-0.984489954	1.72737273	-6.635056828	1.94E-09	2.09E-07	11.30344633	down
JADE1	0.64101587	3.41641964	6.634117679	1.95E-09	2.09E-07	11.29926388	up
PLAUR	-1.958978033	2.841563139	-6.627688333	2.01E-09	2.14E-07	11.27063672	down
EPN3	0.998059901	4.128689857	6.624185885	2.04E-09	2.16E-07	11.2550459	up
DDIT4	-1.355382725	3.574500674	-6.614933559	2.13E-09	2.24E-07	11.21387402	down
CTDSPL	0.682105195	6.565247075	6.614240596	2.14E-09	2.24E-07	11.21079123	up
AKAP12	-0.972737852	2.369632219	-6.613051373	2.15E-09	2.24E-07	11.20550098	down
KAT2B	0.687640551	7.120387249	6.610951976	2.17E-09	2.25E-07	11.19616265	up
ACSS1	0.845598637	4.438622162	6.601476613	2.27E-09	2.34E-07	11.15402836	up
ZIK1	0.481983551	2.802278191	6.598883339	2.30E-09	2.36E-07	11.14250054	not-significant
NMNAT1	0.474752126	3.02264835	6.597151019	2.32E-09	2.36E-07	11.13480079	not-significant
ZFP2	0.705350414	2.475246759	6.596194444	2.33E-09	2.36E-07	11.13054935	up
ANKRD34C	0.959719715	4.144936713	6.595094783	2.34E-09	2.36E-07	11.12566225	up
TUBA1A	-1.004229781	4.835274808	-6.59252581	2.37E-09	2.38E-07	11.11424637	down
MSMB	1.920856242	4.364150048	6.587945573	2.42E-09	2.41E-07	11.09389687	up
IGFBP5	-1.5959745	2.52253482	-6.587746888	2.42E-09	2.41E-07	11.09301425	down
ZNF227	0.584090448	4.692141221	6.5801928	2.51E-09	2.48E-07	11.05946365	not-significant
HERC5	-0.825012771	0.805181351	-6.577734359	2.53E-09	2.50E-07	11.04854774	down
CFTR	0.954469092	3.535211934	6.57093414	2.62E-09	2.56E-07	11.0183612	up
RMND5A	0.599819603	5.162606226	6.570252539	2.62E-09	2.56E-07	11.01533615	up
ZMIZ1	0.952548018	6.443612943	6.55707464	2.79E-09	2.71E-07	10.95687292	up
COL28A1	1.026025595	4.630705228	6.552535892	2.85E-09	2.75E-07	10.93674675	up
PRSS16	0.505460245	2.107776509	6.545971451	2.94E-09	2.82E-07	10.90764698	not-significant
ARSG	0.627348618	3.708758212	6.545582401	2.94E-09	2.82E-07	10.90592267	up
IQCH-AS1	0.789390672	3.160168937	6.542282708	2.99E-09	2.85E-07	10.89129964	up
E2F8	0.736623538	2.449081421	6.541301759	3.00E-09	2.85E-07	10.88695295	up
RALGPS1	0.666265411	3.373330641	6.540191	3.01E-09	2.85E-07	10.88203135	up
ZFP62	0.585667046	4.575332367	6.532778706	3.12E-09	2.93E-07	10.84919637	up
PARP16	0.506776571	3.697633249	6.530562213	3.15E-09	2.95E-07	10.83938039	not-significant
ZNF823	0.518059984	3.767781238	6.529624636	3.17E-09	2.95E-07	10.83522859	not-significant
KRT15	-1.776808422	4.11023153	-6.527488006	3.20E-09	2.96E-07	10.82576794	down
JUN	-1.749475196	3.915935593	-6.521472366	3.29E-09	3.03E-07	10.79913772	down
SLC16A6	0.920811369	4.036784361	6.519815478	3.31E-09	3.04E-07	10.79180454	up
NUDT11	-0.54692807	0.625785941	-6.514826636	3.39E-09	3.10E-07	10.76972867	not-significant
L3MBTL4	0.778000108	5.342274611	6.512497853	3.43E-09	3.11E-07	10.75942581	up
NMRK1	0.644174479	6.118250789	6.511887017	3.44E-09	3.11E-07	10.75672361	up
NR4A3	-0.641949346	0.45626036	-6.51137009	3.44E-09	3.11E-07	10.75443692	down
EHD4-AS1	-0.39460471	0.460322062	-6.504877519	3.55E-09	3.19E-07	10.72572186	not-significant
GNE	0.732223151	5.818500592	6.495181761	3.71E-09	3.32E-07	10.68285955	up
MTMR12	0.467435141	4.594386037	6.494146307	3.73E-09	3.32E-07	10.67828349	not-significant
DNAJC16	0.595121703	3.919441132	6.487276237	3.85E-09	3.41E-07	10.64792888	up
KIAA0232	0.645440211	5.713952351	6.486639794	3.86E-09	3.41E-07	10.64511743	up
UNC79	0.206147176	0.387310529	6.484619273	3.90E-09	3.42E-07	10.63619258	not-significant
PLEKHA6	0.816224043	3.049510307	6.480551716	3.97E-09	3.47E-07	10.6182289	up
SLC23A3	0.887985197	3.272406707	6.474722907	4.08E-09	3.53E-07	10.59249424	up
SENP8	0.413829502	1.954957739	6.4742611	4.09E-09	3.53E-07	10.5904557	not-significant
IBTK	0.723413378	6.071480663	6.474111146	4.09E-09	3.53E-07	10.58979377	up
CYP2S1	-0.875518934	2.74428744	-6.468476981	4.20E-09	3.61E-07	10.56492756	down
SAMD4A	-0.990726536	1.258974477	-6.463278339	4.30E-09	3.68E-07	10.54199069	down
CCDC153	0.772805422	3.156943828	6.4593516	4.38E-09	3.73E-07	10.52467014	up
RHOU	0.731942743	7.151285124	6.456765335	4.43E-09	3.75E-07	10.51326448	up
LEAP2	0.742363095	1.835720209	6.456449991	4.43E-09	3.75E-07	10.5118739	up
RNF43	0.654494313	4.523035768	6.454861014	4.47E-09	3.76E-07	10.50486735	up
TGFB1	-1.08172132	2.966819985	-6.447791289	4.61E-09	3.87E-07	10.47370141	down
UAP1L1	-0.92690718	1.381056289	-6.445473739	4.66E-09	3.89E-07	10.4634876	down
DSG3	-1.727850235	6.216645224	-6.445185662	4.67E-09	3.89E-07	10.46221809	down
FSTL1	-1.29121142	4.502645419	-6.435580138	4.88E-09	4.03E-07	10.41990048	down
NBEA	1.009197545	3.967959611	6.434775526	4.90E-09	4.03E-07	10.4163568	up
LPA	1.293374502	5.714855555	6.434650344	4.90E-09	4.03E-07	10.41580549	up
HSD17B3	0.523931947	1.284823084	6.429982081	5.01E-09	4.10E-07	10.39524895	not-significant
ZNF620	0.337605788	1.232744129	6.427984045	5.05E-09	4.12E-07	10.38645239	not-significant
SIAH3	1.150530291	3.749569082	6.426413157	5.09E-09	4.13E-07	10.37953713	up
DFFB	0.59143514	2.427881324	6.425544707	5.11E-09	4.13E-07	10.37571436	up
TK2	0.647800375	4.043613806	6.422463731	5.18E-09	4.18E-07	10.36215404	up
KBTBD7	0.60195471	3.050694735	6.418434223	5.28E-09	4.23E-07	10.34442265	up
ZKSCAN3	0.637922339	2.05859736	6.418077127	5.29E-09	4.23E-07	10.3428515	up
GOLGA2P5	0.890633562	4.16966511	6.415877313	5.34E-09	4.25E-07	10.33317346	up
ZNF14	0.487758442	3.48669405	6.413991442	5.39E-09	4.27E-07	10.32487762	not-significant
ARHGAP26	-0.739763241	1.59580472	-6.413136247	5.41E-09	4.28E-07	10.32111597	down
BCL2A1	-1.541176661	1.350854415	-6.405569871	5.60E-09	4.41E-07	10.28784292	down
FDX1	0.411132174	4.835697773	6.400787753	5.73E-09	4.49E-07	10.26682135	not-significant
NIPAL4	-1.290324991	0.887146923	-6.39847839	5.79E-09	4.52E-07	10.25667184	down
HLF	1.46642396	6.978931614	6.397402833	5.82E-09	4.52E-07	10.25194531	up
CYP20A1	0.455343592	3.088063349	6.391334643	5.98E-09	4.63E-07	10.22528439	not-significant
ELMO2	0.522782748	5.737519622	6.38902699	6.04E-09	4.67E-07	10.21514814	not-significant
PDZRN4	-0.510878215	0.421009701	-6.3877605	6.08E-09	4.67E-07	10.20958575	not-significant
GDPD3	0.714689721	4.521493633	6.379445497	6.31E-09	4.84E-07	10.17307698	up
RPS6KA6	0.692404562	1.997989844	6.378558916	6.34E-09	4.84E-07	10.16918534	up
ZNF879	0.559524453	2.869274335	6.376559945	6.40E-09	4.87E-07	10.16041164	not-significant
SLC39A9	0.527233091	5.74831307	6.368446513	6.64E-09	5.03E-07	10.12481181	not-significant
SAYSD1	0.369561351	4.127699762	6.365783528	6.72E-09	5.07E-07	10.11313108	not-significant
NUPR1	-0.879819047	2.936997433	-6.362570901	6.82E-09	5.13E-07	10.09904196	down
ZNF252P	0.564097778	5.333214802	6.356391057	7.02E-09	5.26E-07	10.07194773	not-significant
PRRG1	-0.611197156	1.08904912	-6.353748534	7.10E-09	5.30E-07	10.06036527	down
RCBTB1	0.752657461	6.498872905	6.349282121	7.25E-09	5.39E-07	10.04079276	up
SLC2A12	0.635418022	2.875164814	6.347476559	7.31E-09	5.42E-07	10.03288203	up
TCEANC2	0.498280184	2.606884506	6.343991128	7.42E-09	5.48E-07	10.01761375	not-significant
RELL1	0.915933009	6.035024474	6.342771399	7.47E-09	5.49E-07	10.01227138	up
PPP1R15A	-1.400512423	4.505363995	-6.341004856	7.53E-09	5.50E-07	10.0045347	down
ACVR2B	0.677159673	2.840304362	6.340933992	7.53E-09	5.50E-07	10.00422436	up
USP28	0.587175071	4.419932218	6.337643691	7.64E-09	5.54E-07	9.989816587	up
PHKB	0.593610676	5.377859596	6.336769431	7.67E-09	5.54E-07	9.985988817	up
GPR176	-0.962251207	0.918340633	-6.336265185	7.69E-09	5.54E-07	9.983781174	down
ZNF542P	0.499165605	5.306853248	6.336235224	7.69E-09	5.54E-07	9.983650001	not-significant
ZNF652	0.66636249	4.679934782	6.334103181	7.77E-09	5.56E-07	9.974316456	up
LIFR	-0.442138313	0.407158595	-6.333845692	7.78E-09	5.56E-07	9.973189318	not-significant
OSMR	-1.022447524	2.067239671	-6.332889266	7.81E-09	5.57E-07	9.96900279	down
ZNF112	0.66858013	3.67214397	6.329567197	7.93E-09	5.62E-07	9.954463155	up
ZNF596	0.639709405	3.546784527	6.329356053	7.94E-09	5.62E-07	9.953539145	up
ANKRD27	0.443675459	4.122849512	6.325998306	8.06E-09	5.67E-07	9.938846594	not-significant
ICAM1	-1.610823932	1.908273278	-6.325813761	8.07E-09	5.67E-07	9.938039166	down
MARCKSL1	-1.537291725	1.970951072	-6.321136722	8.24E-09	5.77E-07	9.917579107	down
NNMT	-1.435662157	3.438295428	-6.315476719	8.46E-09	5.85E-07	9.892826958	down
ALDH3A2	0.648872016	7.658893745	6.315126998	8.47E-09	5.85E-07	9.891297856	up
ALDH2	-0.763676674	2.136995952	-6.315101785	8.47E-09	5.85E-07	9.891187617	down
ADAD2	0.486552478	1.317612639	6.314780604	8.48E-09	5.85E-07	9.889783332	not-significant
IMPG2	0.285541437	0.865464426	6.314359052	8.50E-09	5.85E-07	9.887940247	not-significant
PLAGL1	-0.773278026	1.032440316	-6.311833262	8.60E-09	5.90E-07	9.876898131	down
DSCAM	0.681074768	1.014936751	6.310608429	8.65E-09	5.91E-07	9.871544099	up
PDIK1L	0.639869234	3.395907645	6.307130814	8.79E-09	5.99E-07	9.856344866	up
ASPHD2	0.598404291	3.7698856	6.30142877	9.02E-09	6.12E-07	9.831430741	up
ESRP1	0.573975039	7.329690015	6.298678897	9.13E-09	6.17E-07	9.819418816	not-significant
MTERF1	0.639234354	4.483989293	6.298191962	9.15E-09	6.17E-07	9.817292019	up
NR2C2	0.640484097	5.232197008	6.296090282	9.24E-09	6.21E-07	9.8081132	up
TPM2	-1.427666645	2.755709044	-6.294022021	9.33E-09	6.25E-07	9.799081523	down
ZNF302	0.757744795	5.314494162	6.28987926	9.50E-09	6.35E-07	9.780994467	up
BCDIN3D	0.422032829	2.627100427	6.286705485	9.64E-09	6.42E-07	9.767141155	not-significant
TMEM164	0.501205374	5.061085382	6.276940267	1.01E-08	6.69E-07	9.724534115	not-significant
MBNL3	0.674786604	4.518983004	6.273978654	1.02E-08	6.76E-07	9.711617403	up
MDK	-1.458566902	3.122460993	-6.269101421	1.04E-08	6.89E-07	9.690351263	down
TMPRSS11GP	0.671134317	1.132460645	6.264514752	1.07E-08	7.01E-07	9.670358108	up
ADARB2	1.670385557	2.569648012	6.260391483	1.09E-08	7.12E-07	9.652389917	up
TOM1L1	0.720047413	5.711206128	6.253850065	1.12E-08	7.31E-07	9.623893781	up
ZNF737	0.627205072	2.552668749	6.249673733	1.14E-08	7.41E-07	9.605706854	up
SIGLEC15	0.822063104	2.28818617	6.249424647	1.14E-08	7.41E-07	9.604622297	up
TNNT3	1.13926745	6.144699062	6.248430094	1.15E-08	7.42E-07	9.600292052	up
ZNF532	-0.84965499	2.740664606	-6.247823916	1.15E-08	7.42E-07	9.597652908	down
IFITM1	-1.715045993	3.892176434	-6.246759534	1.16E-08	7.43E-07	9.593019116	down
IL11	-1.205170084	0.98431346	-6.242274812	1.18E-08	7.56E-07	9.573498362	down
FBXL17	0.596525347	4.682544943	6.23904052	1.20E-08	7.65E-07	9.559423896	up
ZNF211	0.523475158	4.317739654	6.237183907	1.21E-08	7.69E-07	9.551345925	not-significant
FERMT2	-1.126610754	1.942717559	-6.235140774	1.22E-08	7.74E-07	9.542457549	down
S100A2	-2.27877415	5.961308772	-6.234014946	1.23E-08	7.75E-07	9.537560288	down
ZNF343	0.434781956	3.209511281	6.231971967	1.24E-08	7.79E-07	9.528674406	not-significant
HEXA-AS1	0.468446404	1.486032733	6.231438671	1.24E-08	7.79E-07	9.526355045	not-significant
TMEM116	0.529918545	4.819723395	6.230238052	1.25E-08	7.81E-07	9.52113372	not-significant
RWDD2B	0.494464169	3.900267953	6.225333633	1.27E-08	7.96E-07	9.499809326	not-significant
ZNF74	0.618026755	2.915239485	6.223095347	1.29E-08	8.02E-07	9.490079537	up
SHMT1	0.620536149	6.126376771	6.221095269	1.30E-08	8.07E-07	9.481386441	up
CLEC9A	0.354508099	0.585458291	6.218363919	1.32E-08	8.14E-07	9.469516791	not-significant
CNN3	-0.899265763	5.70217954	-6.214751807	1.34E-08	8.25E-07	9.453822873	down
GALNT14	-1.142093665	0.985856104	-6.213531387	1.34E-08	8.27E-07	9.448521229	down
ZNF181	0.641883192	3.181074947	6.211961021	1.35E-08	8.31E-07	9.441700005	up
CPT2	0.547448892	4.216092316	6.209094607	1.37E-08	8.39E-07	9.429250934	not-significant
PPP1R3D	0.559130716	3.069249393	6.204009706	1.40E-08	8.55E-07	9.407172567	not-significant
EREG	-1.090922242	1.138319015	-6.203523582	1.41E-08	8.55E-07	9.405062232	down
GABRB3	0.695298383	1.649055555	6.201302982	1.42E-08	8.61E-07	9.39542314	up
PAFAH2	0.471509696	4.076815077	6.196791325	1.45E-08	8.77E-07	9.375843476	not-significant
FRAT2	0.565907485	4.050471003	6.195944085	1.46E-08	8.77E-07	9.372167283	not-significant
HLCS	0.61562259	3.537632169	6.193677604	1.47E-08	8.84E-07	9.362333981	up
GDF11	-0.290927018	0.484946859	-6.190774228	1.49E-08	8.93E-07	9.349739618	not-significant
BCL7A	0.618860067	3.825009001	6.189536082	1.50E-08	8.94E-07	9.344369488	up
PGBD2	0.593241266	2.782144005	6.189139822	1.50E-08	8.94E-07	9.342650909	up
TRIT1	0.600702641	4.777086985	6.185564718	1.53E-08	9.06E-07	9.327147727	up
MEG3	-1.071781048	0.658936905	-6.18424892	1.54E-08	9.09E-07	9.321442795	down
ZNF75A	0.615897621	4.385415208	6.183592683	1.54E-08	9.09E-07	9.318597719	up
PEX12	0.481619171	3.436553395	6.17935528	1.57E-08	9.24E-07	9.300229725	not-significant
PLS1	0.618379933	2.587254484	6.178681889	1.57E-08	9.24E-07	9.297311237	up
OSBPL6	0.739167447	2.803023622	6.177937555	1.58E-08	9.24E-07	9.294085434	up
PIM2	-0.832802313	1.942736113	-6.177293834	1.58E-08	9.24E-07	9.291295795	down
CH25H	-1.076140883	0.880826304	-6.17138546	1.63E-08	9.44E-07	9.265696813	down
LDLRAP1	0.719519833	6.447325844	6.171321135	1.63E-08	9.44E-07	9.265418168	up
SYT17	0.748419178	3.576342157	6.170244302	1.64E-08	9.44E-07	9.26075373	up
IFI6	-1.876835781	5.143302379	-6.170080609	1.64E-08	9.44E-07	9.260044701	down
SLC45A4	0.698840882	3.74130444	6.16870308	1.65E-08	9.48E-07	9.254078311	up
ST6GALNAC3	1.086301585	6.389075768	6.165790785	1.67E-08	9.56E-07	9.241466326	up
HLA-DPA1	-1.918708172	3.851860032	-6.164936949	1.68E-08	9.56E-07	9.237769175	down
ZBED9	0.455751262	1.583055935	6.164798662	1.68E-08	9.56E-07	9.237170403	not-significant
STXBP6	-0.475461157	0.567572725	-6.163554994	1.69E-08	9.59E-07	9.231785686	not-significant
RNASEL	0.625929062	3.9859048	6.163022648	1.69E-08	9.59E-07	9.229480921	up
ZNF33B	0.681351302	4.425199465	6.161275593	1.70E-08	9.63E-07	9.22191772	up
DGKB	1.22299909	3.359106593	6.160042689	1.71E-08	9.66E-07	9.216580876	up
CLCN3	0.637973853	5.797363759	6.158723561	1.72E-08	9.69E-07	9.210871283	up
LPIN2	-0.680951165	2.083730994	-6.153860194	1.76E-08	9.87E-07	9.189825529	down
PDCD7	0.523897458	4.422749879	6.15344154	1.76E-08	9.87E-07	9.188014168	not-significant
CBX7	0.753208649	4.115077747	6.14943606	1.80E-08	1.00E-06	9.170686529	up
PANK1	0.69797534	3.52276212	6.149164398	1.80E-08	1.00E-06	9.169511495	up
PLG	0.553574605	1.379699946	6.148342539	1.81E-08	1.00E-06	9.165956794	not-significant
ABAT	0.692021246	4.829137762	6.14663652	1.82E-08	1.01E-06	9.158578558	up
ANKEF1	0.59628255	3.083247094	6.14310125	1.85E-08	1.02E-06	9.143291855	up
NIPAL3	0.564770596	4.849307716	6.142442706	1.85E-08	1.02E-06	9.140444684	not-significant
WDR41	0.541195811	6.062716621	6.141190649	1.87E-08	1.02E-06	9.135031842	not-significant
ACTR8	0.459363288	4.541766232	6.138215837	1.89E-08	1.03E-06	9.12217311	not-significant
BST2	-1.748523154	1.372395956	-6.138118849	1.89E-08	1.03E-06	9.121753922	down
HLA-DPB1	-1.488856988	2.310884744	-6.134500161	1.92E-08	1.05E-06	9.106115633	down
COTL1	-1.103356834	2.850010417	-6.130740482	1.96E-08	1.06E-06	9.089872142	down
BZW2	0.47110835	6.069671115	6.129002571	1.97E-08	1.07E-06	9.082365002	not-significant
ZNF527	0.399726371	2.175396389	6.127153699	1.99E-08	1.07E-06	9.074379534	not-significant
MACROD2	0.654293648	2.842495687	6.123888285	2.02E-08	1.09E-06	9.060278345	up
NLK	0.711962574	7.217448835	6.120225755	2.05E-08	1.10E-06	9.044466033	up
CPEB3	0.689555397	4.17487341	6.119278269	2.06E-08	1.10E-06	9.040376084	up
GPR183	-0.948921715	1.33960837	-6.116049348	2.09E-08	1.12E-06	9.026440013	down
DBN1	-0.882730373	2.194923078	-6.115622593	2.09E-08	1.12E-06	9.024598366	down
VIM-AS1	-0.556684895	0.678978577	-6.11022694	2.14E-08	1.14E-06	9.001318259	not-significant
ZNF425	0.469262231	2.353944181	6.107228679	2.17E-08	1.15E-06	8.988385704	not-significant
EXTL2	0.59695233	4.698308188	6.107217503	2.17E-08	1.15E-06	8.988337501	up
ZNF229	0.523577786	3.565110317	6.097449668	2.27E-08	1.20E-06	8.946224046	not-significant
TRMT1L	0.647412097	4.418102585	6.095418436	2.29E-08	1.21E-06	8.937470095	up
BFSP2	0.385298307	1.020744424	6.092010385	2.33E-08	1.22E-06	8.922785283	not-significant
FIBCD1	1.337465161	2.306936155	6.090767685	2.34E-08	1.23E-06	8.917431533	up
CAMK2G	0.629027078	5.710743291	6.086999816	2.38E-08	1.24E-06	8.901201788	up
UMPS	0.41835284	3.700617829	6.085830347	2.39E-08	1.24E-06	8.896165276	not-significant
ZBTB14	0.56514825	3.997478137	6.085390255	2.40E-08	1.24E-06	8.894270056	not-significant
GRAMD1B	0.858012973	3.689245323	6.084632459	2.41E-08	1.24E-06	8.891006804	up
SMIM3	-0.954472864	3.461530227	-6.084624509	2.41E-08	1.24E-06	8.890972571	down
OARD1	0.524124014	4.634787496	6.082506261	2.43E-08	1.25E-06	8.881851804	not-significant
LINC00938	0.513236285	2.612838451	6.082427099	2.43E-08	1.25E-06	8.881510978	not-significant
KLHL2	0.592234075	5.522981896	6.078768399	2.47E-08	1.27E-06	8.865760603	up
CLCA4	1.102642564	6.230561114	6.077813413	2.48E-08	1.27E-06	8.861650141	up
LCMT2	0.397858464	2.267245903	6.076914457	2.49E-08	1.27E-06	8.857781093	not-significant
EPCAM	0.77690485	3.230989216	6.074995129	2.51E-08	1.28E-06	8.84952125	up
GATA2	-0.347781754	0.201737945	-6.074378424	2.52E-08	1.28E-06	8.846867495	not-significant
PLEKHH2	-0.572367654	1.789128305	-6.073017338	2.54E-08	1.28E-06	8.841010982	not-significant
ZBTB7C	0.748217152	6.190614215	6.062863838	2.65E-08	1.34E-06	8.797339984	up
TPD52	0.694061104	6.353633133	6.062129194	2.66E-08	1.34E-06	8.794181439	up
SAA1	-2.05990188	4.405929108	-6.06205114	2.66E-08	1.34E-06	8.793845864	down
POP1	0.765673081	4.971833832	6.061090781	2.67E-08	1.34E-06	8.789717141	up
PPP1R18	-0.690792216	3.737680276	-6.061056265	2.68E-08	1.34E-06	8.789568759	down
CCND2	-1.550715526	1.932335408	-6.059419649	2.69E-08	1.34E-06	8.782533377	down
S1PR3	0.655442276	3.528553976	6.055532913	2.74E-08	1.36E-06	8.765828593	up
BTBD3	0.492710794	5.154598159	6.053165845	2.77E-08	1.37E-06	8.755657437	not-significant
JPH1	0.958754531	4.595721755	6.052666703	2.78E-08	1.37E-06	8.753512872	up
C1QB	-1.6490474	1.423407148	-6.052497579	2.78E-08	1.37E-06	8.752786246	down
ZNF19	0.337025251	1.274529195	6.051415572	2.79E-08	1.38E-06	8.748137716	not-significant
ZBED5-AS1	0.553293635	3.623845115	6.047570964	2.84E-08	1.40E-06	8.731623366	not-significant
ZSCAN32	0.453742934	3.478291086	6.046160844	2.86E-08	1.40E-06	8.725567387	not-significant
CEBPB	-1.170238128	3.798129498	-6.043594598	2.89E-08	1.42E-06	8.714547811	down
OTUD3	0.584636931	4.142812507	6.04234511	2.91E-08	1.42E-06	8.709183181	not-significant
ZCCHC4	0.393016129	3.684089892	6.039130506	2.95E-08	1.44E-06	8.695383609	not-significant
HDHD2	0.625430056	6.329920908	6.038732596	2.96E-08	1.44E-06	8.693675694	up
CYS1	0.926943925	4.178931932	6.036842869	2.98E-08	1.45E-06	8.685565232	up
GYPC	-0.950920313	1.190129038	-6.0350289	3.01E-08	1.45E-06	8.677780944	down
LIF	-1.336090593	0.930371381	-6.034643156	3.01E-08	1.45E-06	8.676125734	down
ETS2	-1.026632829	4.875792423	-6.030174376	3.07E-08	1.48E-06	8.656953707	down
FAN1	0.508515881	3.991448929	6.025028634	3.14E-08	1.51E-06	8.634884997	not-significant
ZNF169	0.36553787	1.34313037	6.022567758	3.18E-08	1.52E-06	8.62433385	not-significant
MAP1B	-0.905369099	1.092809273	-6.022388714	3.18E-08	1.52E-06	8.623566262	down
SEMA7A	-0.9899128	1.008380135	-6.018694094	3.23E-08	1.54E-06	8.607729086	down
FSCN1	-1.317724227	4.138451848	-6.014429301	3.30E-08	1.56E-06	8.589453094	down
HGD	1.092097678	3.700906011	6.014354571	3.30E-08	1.56E-06	8.589132901	up
CXCL2	-1.538329389	1.054775882	-6.008721885	3.38E-08	1.60E-06	8.565003835	down
TNIK	-0.399817699	0.458895241	-6.008517698	3.39E-08	1.60E-06	8.56412933	not-significant
CDS1	0.54585394	5.522537048	6.008384079	3.39E-08	1.60E-06	8.563557068	not-significant
CDCA7L	0.726466134	4.713849126	6.006482207	3.42E-08	1.61E-06	8.555412333	up
PMEPA1	-1.542216826	1.729172105	-6.004052205	3.45E-08	1.62E-06	8.54500753	down
IFITM3	-1.384639578	5.754781369	-6.003500947	3.46E-08	1.62E-06	8.542647407	down
HDAC11	0.801771082	4.458087001	5.999804118	3.52E-08	1.64E-06	8.526822457	up
NHEJ1	0.333200688	1.317716907	5.996973841	3.56E-08	1.66E-06	8.514709827	not-significant
ITGA5	-1.270417442	1.880887941	-5.99633402	3.58E-08	1.66E-06	8.511971952	down
ZCWPW1	0.603784121	3.936964505	5.995896724	3.58E-08	1.66E-06	8.510100785	up
SARM1	0.362347064	1.570122405	5.994962703	3.60E-08	1.66E-06	8.506104351	not-significant
FOXP2	0.845794942	5.826450023	5.993934922	3.61E-08	1.67E-06	8.501707063	up
SOAT2	0.870821328	2.84160119	5.99250582	3.64E-08	1.67E-06	8.495593296	up
GDPD2	0.923483202	5.568282878	5.991263708	3.66E-08	1.68E-06	8.490280003	up
TYRP1	-1.713660104	1.266511837	-5.990904838	3.66E-08	1.68E-06	8.488744981	down
SUDS3	0.468993913	5.212308021	5.987563618	3.72E-08	1.70E-06	8.474455256	not-significant
HS6ST2	1.030837084	2.490466507	5.987081584	3.73E-08	1.70E-06	8.47239398	up
ELF2	0.584377749	6.696080443	5.984963317	3.76E-08	1.71E-06	8.463336716	not-significant
DUSP19	0.497244375	1.441210307	5.984385732	3.77E-08	1.71E-06	8.460867325	not-significant
UPRT	0.467370686	5.012356582	5.983954706	3.78E-08	1.71E-06	8.459024601	not-significant
IQCK	0.542654014	3.648724555	5.978051063	3.88E-08	1.75E-06	8.433791169	not-significant
SFN	-1.132170777	8.822476853	-5.976372085	3.91E-08	1.75E-06	8.426616862	down
EMP3	-1.154534452	3.519993536	-5.976306333	3.91E-08	1.75E-06	8.42633592	down
KHDRBS3	-0.882792704	1.435371515	-5.976252602	3.91E-08	1.75E-06	8.426106341	down
LAPTM4B	0.552842593	6.295670087	5.976083753	3.91E-08	1.75E-06	8.425384901	not-significant
SIRT5	0.407669768	2.989874345	5.974271913	3.95E-08	1.76E-06	8.417644034	not-significant
NUDT19	0.567729957	4.59287313	5.973914004	3.95E-08	1.76E-06	8.416115035	not-significant
GRAMD1A	-0.758650175	1.942217204	-5.973702968	3.96E-08	1.76E-06	8.415213498	down
UBE2Q2	0.702552878	7.393702453	5.969025562	4.04E-08	1.79E-06	8.395235473	up
ZNF790	0.487187445	3.088192886	5.966543104	4.08E-08	1.81E-06	8.384635269	not-significant
PHLDA1	-1.616246872	1.784137703	-5.963606657	4.14E-08	1.83E-06	8.372099024	down
DENND2D	0.490363369	5.919082731	5.96323413	4.14E-08	1.83E-06	8.37050883	not-significant
ACTR3B	0.398133071	2.857909198	5.961179772	4.18E-08	1.84E-06	8.361740259	not-significant
APH1B	0.53715915	3.790486457	5.96021431	4.20E-08	1.84E-06	8.357619859	not-significant
SAP30L	0.587457493	4.217045344	5.959963146	4.21E-08	1.84E-06	8.35654799	up
SCYL3	0.478938973	3.762681199	5.959539283	4.21E-08	1.84E-06	8.354739156	not-significant
MUC15	0.913486103	6.477219848	5.955091175	4.30E-08	1.88E-06	8.335760292	up
PIM1	-1.07335208	5.054297153	-5.954303849	4.31E-08	1.88E-06	8.332401642	down
PEX2	0.421352605	4.806367017	5.949499996	4.41E-08	1.92E-06	8.311913178	not-significant
WDR89	0.582590653	3.747301574	5.948733605	4.42E-08	1.92E-06	8.308645194	not-significant
PLEKHG2	-0.705923168	0.90815446	-5.947385423	4.45E-08	1.93E-06	8.302896842	down
UBE3D	0.462184296	4.383462221	5.94562965	4.48E-08	1.94E-06	8.295411477	not-significant
RABL3	0.524463374	4.237055038	5.94460422	4.50E-08	1.94E-06	8.291040228	not-significant
AASDH	0.530954626	4.222975127	5.944170247	4.51E-08	1.94E-06	8.289190373	not-significant
ZNF175	0.500299347	2.692396966	5.943363631	4.53E-08	1.94E-06	8.285752238	not-significant
GPR157	0.656713251	3.071828558	5.943328919	4.53E-08	1.94E-06	8.285604288	up
RSAD2	-1.555772689	2.231483786	-5.943265104	4.53E-08	1.94E-06	8.28533229	down
SYK	0.523020939	5.017268541	5.942526854	4.55E-08	1.94E-06	8.28218577	not-significant
MROH8	0.495662535	2.178727194	5.941532918	4.57E-08	1.94E-06	8.277949756	not-significant
BDNF-AS	0.549890659	1.906019667	5.941212583	4.57E-08	1.94E-06	8.276584603	not-significant
DCAF11	0.536588086	5.450178539	5.939267787	4.61E-08	1.96E-06	8.268297271	not-significant
SH3BGR	0.666319764	3.047404987	5.937889292	4.64E-08	1.96E-06	8.262423842	up
RNF217	-0.824030629	2.157662793	-5.937762962	4.64E-08	1.96E-06	8.26188561	down
ANXA5	-1.017042923	6.501107959	-5.936221116	4.67E-08	1.97E-06	8.255316965	down
LRP11	0.606790947	6.43674634	5.933382257	4.73E-08	1.99E-06	8.243224719	up
KBTBD6	0.683925256	2.699817044	5.929777405	4.81E-08	2.02E-06	8.227873416	up
ZFP3	0.56637989	3.017176607	5.92506137	4.91E-08	2.06E-06	8.207796423	not-significant
VPS13D	0.584239554	5.709866071	5.924509121	4.93E-08	2.06E-06	8.20544587	not-significant
CPO	0.849294461	3.919148905	5.917142583	5.09E-08	2.12E-06	8.174100857	up
ZNF681	0.615610545	2.808594817	5.915881531	5.12E-08	2.13E-06	8.168736771	up
RASSF2	-0.921430836	1.43100528	-5.915046803	5.14E-08	2.13E-06	8.165186403	down
ATPAF1	0.484853757	4.52970308	5.913593004	5.17E-08	2.14E-06	8.159003459	not-significant
MKRN1	0.537636281	6.792490437	5.909397669	5.27E-08	2.17E-06	8.141164723	not-significant
CKMT1B	0.734236631	4.883817304	5.909322401	5.27E-08	2.17E-06	8.140844733	up
RNF170	0.539616663	4.360457333	5.906987374	5.32E-08	2.19E-06	8.130918626	not-significant
SLC40A1	-0.907227404	1.199997542	-5.905217341	5.37E-08	2.21E-06	8.123395464	down
ANGPTL2	0.610602048	5.113403794	5.900593239	5.48E-08	2.25E-06	8.103746466	up
ZNF571	0.449022587	2.531659789	5.898423089	5.53E-08	2.26E-06	8.094527332	not-significant
RB1	0.673209366	7.204693349	5.895862722	5.59E-08	2.28E-06	8.083652469	up
LCA5L	0.559789229	1.766977272	5.895732378	5.60E-08	2.28E-06	8.083098905	not-significant
KIF21A	0.79403997	6.546831454	5.894287991	5.63E-08	2.29E-06	8.076965038	up
GPNMB	-1.20617686	5.661676035	-5.893761251	5.65E-08	2.29E-06	8.074728302	down
PDCL3P4	0.401155172	0.973958798	5.888058559	5.79E-08	2.34E-06	8.050518351	not-significant
USH1G	0.8070878	3.056083164	5.887840625	5.80E-08	2.34E-06	8.049593355	up
NDUFV3	0.404309888	4.141037752	5.886471881	5.83E-08	2.35E-06	8.043784228	not-significant
VGLL3	-0.859822037	0.913351938	-5.886238217	5.84E-08	2.35E-06	8.042792591	down
ADAP2	-0.734249755	1.381596635	-5.882670141	5.93E-08	2.38E-06	8.027652364	down
VLDLR	-0.588652642	1.067959884	-5.879697934	6.01E-08	2.41E-06	8.015043733	down
APOE	-1.67494117	2.184524902	-5.878368715	6.05E-08	2.42E-06	8.009405887	down
CYP17A1	0.452434599	0.877171413	5.873547209	6.18E-08	2.47E-06	7.988960467	not-significant
AHCYL2	0.441293795	3.276150996	5.871407207	6.23E-08	2.49E-06	7.979888307	not-significant
DTWD2	0.531991557	2.804521873	5.870591594	6.26E-08	2.49E-06	7.976431057	not-significant
CREB5	-0.482503674	0.383203877	-5.870311371	6.27E-08	2.49E-06	7.975243289	not-significant
HLA-F	-1.39968234	3.698215685	-5.868064015	6.33E-08	2.51E-06	7.965718454	down
MKKS	0.461802984	4.997998377	5.866859389	6.36E-08	2.52E-06	7.960613645	not-significant
SYT11	-0.70165737	0.856406484	-5.865886663	6.39E-08	2.52E-06	7.956491899	down
AKAP1	0.575125254	4.836780388	5.865711173	6.39E-08	2.52E-06	7.955748328	not-significant
SLC7A6	0.641350957	5.46984879	5.865474509	6.40E-08	2.52E-06	7.954745569	up
ZNF555	0.387312434	2.284594014	5.864768953	6.42E-08	2.52E-06	7.951756197	not-significant
SOX9	-1.321434885	1.798592498	-5.862118749	6.50E-08	2.55E-06	7.940529008	down
SMOX	-0.791622332	0.937533566	-5.859609694	6.57E-08	2.57E-06	7.929901915	down
ZNF547	0.565617736	2.617307141	5.859161311	6.58E-08	2.57E-06	7.928003006	not-significant
CHAC1	-0.570999506	0.614675534	-5.858696507	6.60E-08	2.57E-06	7.926034626	not-significant
GADD45B	-1.086209682	4.824016484	-5.856202251	6.67E-08	2.59E-06	7.915473023	down
STK26	0.663213335	5.575724374	5.847491399	6.93E-08	2.69E-06	7.878604204	up
SPRY1	0.615135926	3.609468779	5.84621297	6.97E-08	2.70E-06	7.87319535	up
KRT14	-2.015599772	9.546234402	-5.843732373	7.05E-08	2.73E-06	7.862701837	down
ZNF91	0.717789612	6.409548846	5.843332106	7.06E-08	2.73E-06	7.861008805	up
C1QA	-1.448578824	1.268435944	-5.839027768	7.20E-08	2.77E-06	7.842805863	down
SERAC1	0.471276005	4.050838832	5.838846668	7.20E-08	2.77E-06	7.84204013	not-significant
RMND5B	0.479409724	4.204793423	5.838061771	7.23E-08	2.77E-06	7.838721531	not-significant
FGD4	0.703683796	5.388418779	5.836215738	7.29E-08	2.79E-06	7.830917189	up
SLC35F3	0.781220491	4.217510044	5.834607803	7.34E-08	2.81E-06	7.824120358	up
BHLHE40	-0.640223202	7.056284121	-5.834148915	7.35E-08	2.81E-06	7.822180768	down
OASL	-0.886944312	0.793244783	-5.831593431	7.44E-08	2.83E-06	7.811380762	down
UCHL1	-1.164962466	1.354073625	-5.826974421	7.59E-08	2.89E-06	7.791865398	down
IGFBP3	-1.584757428	3.827595268	-5.826156683	7.62E-08	2.89E-06	7.78841119	down
TNFRSF12A	-1.359790176	4.785599928	-5.825034345	7.65E-08	2.90E-06	7.783670687	down
ZFP37	0.530918681	1.8237679	5.822436081	7.74E-08	2.93E-06	7.772697818	not-significant
GPHN	0.51639028	4.655140479	5.822093018	7.75E-08	2.93E-06	7.771249178	not-significant
DIS3L	0.464756784	4.197129889	5.820606739	7.81E-08	2.94E-06	7.764973579	not-significant
TUBB2A	-0.965515186	5.728612433	-5.818888613	7.87E-08	2.96E-06	7.757719967	down
ZNF225	0.519231095	2.588504221	5.814958154	8.00E-08	3.00E-06	7.741130009	not-significant
LINC01298	0.578225768	1.080884904	5.814390426	8.02E-08	3.01E-06	7.738734134	not-significant
MAGI3	0.57075185	4.577891815	5.81291306	8.08E-08	3.02E-06	7.732499988	not-significant
WBP2NL	0.460707714	1.307624378	5.81056018	8.16E-08	3.04E-06	7.722572887	not-significant
IGFBP4	-1.638321801	2.999216395	-5.810111132	8.18E-08	3.04E-06	7.720678509	down
ANO2	0.692515894	3.232469155	5.810075479	8.18E-08	3.04E-06	7.720528106	up
BTBD16	1.121881019	3.940661994	5.808946916	8.22E-08	3.04E-06	7.715767402	up
TRPV4	-0.54275883	1.72023851	-5.808938195	8.22E-08	3.04E-06	7.715730611	not-significant
AKTIP	0.437134706	5.743149888	5.808607762	8.23E-08	3.04E-06	7.714336806	not-significant
CFAP46	0.358374279	0.891513796	5.808531147	8.23E-08	3.04E-06	7.714013636	not-significant
MMACHC	0.423653926	2.232148027	5.805949328	8.33E-08	3.07E-06	7.703124527	not-significant
FBXO9	0.459256409	4.815537877	5.805806215	8.33E-08	3.07E-06	7.702520995	not-significant
ASPH	0.684854561	7.194695944	5.803253789	8.43E-08	3.09E-06	7.691758185	up
LRBA	0.561884503	4.963433485	5.802488695	8.46E-08	3.10E-06	7.688532443	not-significant
FOXN3	0.619975979	7.194246953	5.801383894	8.50E-08	3.11E-06	7.683874797	up
UBAC2	0.396752141	7.157466387	5.7994562	8.57E-08	3.13E-06	7.675748969	not-significant
TRIM7	0.655852039	3.123514636	5.798756453	8.60E-08	3.13E-06	7.672799626	up
FTL	-0.931037485	9.607403014	-5.796513705	8.68E-08	3.16E-06	7.663347858	down
FOCAD	0.519362816	4.616970784	5.796212851	8.69E-08	3.16E-06	7.662080081	not-significant
IL1A	-1.537406362	1.895889272	-5.793299993	8.81E-08	3.19E-06	7.649807059	down
ZFYVE21	0.530365107	7.029977188	5.792498305	8.84E-08	3.20E-06	7.646429736	not-significant
PCSK5	0.615107122	6.314637605	5.790984803	8.90E-08	3.21E-06	7.6400543	up
GDF15	-0.903928303	0.789451554	-5.790619631	8.91E-08	3.21E-06	7.638516175	down
C1S	-1.605318653	3.721748856	-5.788496026	8.99E-08	3.23E-06	7.62957233	down
EBF4	-0.635333064	0.958863398	-5.788433995	9.00E-08	3.23E-06	7.629311101	down
LAMP3	-1.127235671	1.612351972	-5.787314754	9.04E-08	3.24E-06	7.624597909	down
PARS2	0.509186438	2.598355636	5.783882788	9.18E-08	3.29E-06	7.610148346	not-significant
RIC3	0.698127553	3.565870754	5.782605633	9.23E-08	3.30E-06	7.604772179	up
SETDB2	0.50538635	3.867742639	5.780014	9.34E-08	3.33E-06	7.593864441	not-significant
ELOVL7	-0.47756362	0.639365394	-5.779936967	9.34E-08	3.33E-06	7.593540256	not-significant
MRPS25	0.466204749	3.761455455	5.779047531	9.38E-08	3.33E-06	7.589797321	not-significant
SESTD1	-0.635922994	1.243175206	-5.778670124	9.39E-08	3.33E-06	7.588209193	down
EXD2	0.403528559	3.340758057	5.777861228	9.42E-08	3.34E-06	7.584805528	not-significant
NUAK1	-0.939359549	2.152525533	-5.775353217	9.53E-08	3.37E-06	7.574253759	down
TYW3	0.557900028	4.768417251	5.775161202	9.54E-08	3.37E-06	7.573445998	not-significant
OR7E91P	0.592509135	1.592968621	5.773271558	9.62E-08	3.39E-06	7.56549738	up
KCTD11	-0.711591256	3.481638259	-5.772436564	9.65E-08	3.40E-06	7.561985441	down
HSPB8	-1.651136311	1.539888353	-5.771857184	9.68E-08	3.40E-06	7.559548739	down
ABCB1	-0.348546766	0.297921652	-5.77003517	9.76E-08	3.42E-06	7.551886635	not-significant
SYNGR1	0.687599963	3.109352338	5.76748127	9.87E-08	3.45E-06	7.541148646	up
MTTP	0.311612786	0.591456311	5.767348666	9.87E-08	3.45E-06	7.540591169	not-significant
ABCA11P	0.671197799	2.293135646	5.766626628	9.90E-08	3.46E-06	7.537555764	up
PLIN1	0.386936436	0.896574265	5.764944651	9.98E-08	3.47E-06	7.530485527	not-significant
MRPS10	0.568208391	7.293115643	5.764161627	1.00E-07	3.48E-06	7.527194395	not-significant
PSPH	0.449684089	3.390914488	5.763881181	1.00E-07	3.48E-06	7.526015698	not-significant
OMA1	0.616216574	4.488634243	5.761558002	1.01E-07	3.51E-06	7.516252595	up
TADA2A	0.431848722	3.241474457	5.761026607	1.01E-07	3.51E-06	7.514019679	not-significant
ARHGEF4	0.694084829	7.238458663	5.757640547	1.03E-07	3.56E-06	7.499793772	up
SRPX2	-0.752886841	2.096088133	-5.756757744	1.03E-07	3.57E-06	7.496085484	down
RND3	-0.739759477	7.346698599	-5.756107646	1.04E-07	3.57E-06	7.493354867	down
ZDBF2	0.5920756	3.08031809	5.754119684	1.05E-07	3.59E-06	7.485005693	up
ACTR5	0.397885578	3.255332414	5.753902716	1.05E-07	3.59E-06	7.484094542	not-significant
CDH11	-1.411605248	2.122014101	-5.753699118	1.05E-07	3.59E-06	7.483239548	down
ANKRD1	-0.966541703	0.633379382	-5.751569391	1.06E-07	3.61E-06	7.474296796	down
GTDC1	0.43263907	3.433190936	5.751381328	1.06E-07	3.61E-06	7.473507194	not-significant
MUTYH	0.546907067	3.528742558	5.751304574	1.06E-07	3.61E-06	7.473184935	not-significant
FNDC4	-0.766218243	1.395757915	-5.749950794	1.07E-07	3.62E-06	7.467501333	down
EPB41L4A	0.598622876	6.15120485	5.748927336	1.07E-07	3.63E-06	7.463204946	up
PELI2	0.737377712	5.124775516	5.74883293	1.07E-07	3.63E-06	7.462808658	up
CBX5	0.61908549	4.855261627	5.74726571	1.08E-07	3.65E-06	7.456230357	up
BCL3	-0.821844022	3.67150481	-5.746875404	1.08E-07	3.65E-06	7.454592205	down
COBL	0.466254206	3.057552633	5.745026646	1.09E-07	3.67E-06	7.446833506	not-significant
NIF3L1	0.420144033	5.216740701	5.744431746	1.09E-07	3.68E-06	7.444337133	not-significant
RNF144A	0.609154962	5.107961373	5.744119518	1.09E-07	3.68E-06	7.443026983	up
ERCC6	0.613106098	5.191024697	5.74259577	1.10E-07	3.69E-06	7.436633621	up
FGD2	-0.798192973	1.178107957	-5.740262654	1.11E-07	3.73E-06	7.42684586	down
POF1B	0.751037288	7.467060032	5.73721831	1.13E-07	3.76E-06	7.414077218	up
TMEM170A	0.514132138	3.6120886	5.736751058	1.13E-07	3.76E-06	7.412117745	not-significant
LDLRAD4	-0.769975117	1.424835123	-5.73666035	1.13E-07	3.76E-06	7.41173736	down
LINC00475	0.876018369	6.646085601	5.736416629	1.13E-07	3.76E-06	7.41071533	up
ZNF18	0.71292714	4.723608476	5.735172055	1.14E-07	3.78E-06	7.405496584	up
ZNF667	0.602424657	2.979020083	5.734153928	1.14E-07	3.79E-06	7.401227775	up
SLC6A20	0.579588009	3.833353385	5.7326131	1.15E-07	3.81E-06	7.394768069	not-significant
STX2	-0.705709167	1.127224601	-5.731675083	1.15E-07	3.82E-06	7.390835967	down
GPR34	-0.68662102	1.054107997	-5.727759893	1.17E-07	3.88E-06	7.374427056	down
HIPK1-AS1	0.309444317	0.772986567	5.727057296	1.18E-07	3.88E-06	7.371482972	not-significant
POGLUT1	0.544656982	4.998556626	5.722241779	1.20E-07	3.96E-06	7.351309194	not-significant
MATN2	0.617178419	6.777796754	5.721080963	1.21E-07	3.97E-06	7.346447365	up
SPOCK2	-0.829450152	0.996910734	-5.718620749	1.22E-07	4.01E-06	7.336144833	down
COG2	0.372504173	5.001201483	5.718482872	1.22E-07	4.01E-06	7.335567514	not-significant
WTAPP1	-0.431360187	0.63167212	-5.717696419	1.23E-07	4.01E-06	7.332274601	not-significant
ZFP36	-1.152390663	5.511538849	-5.716872509	1.23E-07	4.02E-06	7.32882509	down
SNX27	0.491571795	4.474720088	5.713538836	1.25E-07	4.07E-06	7.314870212	not-significant
CCL2	-1.604724489	2.385934011	-5.713466119	1.25E-07	4.07E-06	7.314565861	down
SLC26A5	0.96607042	2.156444205	5.710575307	1.27E-07	4.11E-06	7.302468034	up
WDSUB1	0.49592777	4.797922476	5.709890231	1.27E-07	4.12E-06	7.299601474	not-significant
CXCL1	-1.683503652	1.216172404	-5.708523428	1.28E-07	4.14E-06	7.293882851	down
MRPL48	0.415465406	3.552712711	5.707626828	1.28E-07	4.14E-06	7.29013189	not-significant
BBOX1	0.601582503	6.014918436	5.707527215	1.28E-07	4.14E-06	7.289715169	up
ACTN1	-1.215795267	4.103689646	-5.706566235	1.29E-07	4.15E-06	7.285695218	down
NUDT7	0.785146641	3.436734701	5.706408602	1.29E-07	4.15E-06	7.285035839	up
FOS	-1.907552799	4.77470528	-5.705960304	1.29E-07	4.15E-06	7.283160663	down
ANG	-0.548660585	1.146292488	-5.70569875	1.29E-07	4.15E-06	7.282066648	not-significant
EPSTI1	-1.424525407	2.516354126	-5.70462256	1.30E-07	4.16E-06	7.277565457	down
C1R	-1.494147747	4.306452013	-5.702532032	1.31E-07	4.20E-06	7.268822939	down
RUNX1	-1.022780215	4.277562193	-5.698088839	1.34E-07	4.27E-06	7.250246752	down
UBXN10	0.684701428	2.248406828	5.697199001	1.34E-07	4.28E-06	7.246527332	up
NOX5	0.282096754	0.739990973	5.69643278	1.35E-07	4.29E-06	7.243324842	not-significant
SEMA3C	-1.059820669	3.972854799	-5.695688622	1.35E-07	4.30E-06	7.240214761	down
ADCY6	0.78353935	4.561694773	5.694746509	1.36E-07	4.31E-06	7.236277644	up
IRF2BP2	-0.8120823	4.480004228	-5.693429091	1.37E-07	4.32E-06	7.23077264	down
PTPRG	-0.825014348	1.419538254	-5.693133079	1.37E-07	4.32E-06	7.229535798	down
SNAI2	-0.714930509	5.004326699	-5.691710186	1.38E-07	4.34E-06	7.223590884	down
TMX2	0.4026388	6.246472361	5.690757086	1.38E-07	4.36E-06	7.21960919	not-significant
TYROBP	-1.425673442	1.789991626	-5.688682855	1.39E-07	4.39E-06	7.21094493	down
STRADB	0.563308779	4.716991322	5.687915951	1.40E-07	4.40E-06	7.207741886	not-significant
TMEM125	0.713206136	3.816140925	5.686166559	1.41E-07	4.42E-06	7.200436164	up
TFB1M	0.469529447	4.276299444	5.685915865	1.41E-07	4.42E-06	7.199389319	not-significant
GZF1	0.416987205	4.294194161	5.681967767	1.44E-07	4.49E-06	7.182905797	not-significant
TNFSF9	-0.84575112	0.724811085	-5.679706968	1.45E-07	4.53E-06	7.173469319	down
ZNF740	0.488620737	3.516342646	5.67810196	1.46E-07	4.55E-06	7.166771185	not-significant
ZPBP	0.430294199	0.970103227	5.677195012	1.47E-07	4.56E-06	7.162986645	not-significant
NAPEPLD	0.658900067	3.555065978	5.675886838	1.47E-07	4.58E-06	7.157528373	up
AP5M1	0.520233521	3.73764719	5.674413571	1.48E-07	4.60E-06	7.151381989	not-significant
CNOT10	0.496314335	5.010289216	5.674170278	1.49E-07	4.60E-06	7.15036706	not-significant
TDRKH	0.391805308	2.602588925	5.673865888	1.49E-07	4.60E-06	7.149097282	not-significant
ZNF585A	0.412521933	2.299540354	5.673410214	1.49E-07	4.60E-06	7.147196483	not-significant
ADHFE1	0.666881839	3.458520684	5.67278074	1.49E-07	4.60E-06	7.144570811	up
FBN1	-1.565186195	2.12369201	-5.672735488	1.49E-07	4.60E-06	7.144382061	down
ICMT	0.56534124	5.409987228	5.672251456	1.50E-07	4.60E-06	7.142363162	not-significant
SNN	0.655336182	5.171874867	5.672147437	1.50E-07	4.60E-06	7.141929313	up
CTAGE7P	0.455627176	0.750349786	5.672108301	1.50E-07	4.60E-06	7.141766082	not-significant
EGR1	-1.520075891	4.348039089	-5.671414956	1.50E-07	4.60E-06	7.138874319	down
MCEE	0.496352501	5.556182884	5.670009216	1.51E-07	4.62E-06	7.133011867	not-significant
SAR1B	0.458251988	4.693325822	5.669942751	1.51E-07	4.62E-06	7.132734699	not-significant
ELAC1	0.477775015	3.51990718	5.666818393	1.53E-07	4.68E-06	7.119707564	not-significant
TRIM37	0.451127941	4.275728052	5.66496707	1.55E-07	4.71E-06	7.111990041	not-significant
FAAH	0.818253137	4.123842052	5.663641929	1.55E-07	4.73E-06	7.106466733	up
A2M	-1.041125059	1.850093355	-5.661301644	1.57E-07	4.77E-06	7.096713744	down
ZNF546	0.58123576	2.213307304	5.659881824	1.58E-07	4.79E-06	7.090797684	not-significant
IFFO2	-1.021397324	2.827577467	-5.659449952	1.58E-07	4.79E-06	7.088998315	down
ASAP1	-0.590872861	3.104407023	-5.655742973	1.61E-07	4.86E-06	7.07355616	down
MICB	-0.632532226	0.703809199	-5.655584212	1.61E-07	4.86E-06	7.072894919	down
FCGR2A	-1.353128908	1.631895452	-5.652574724	1.63E-07	4.92E-06	7.060362075	down
OSBPL1A	0.532653423	5.022335306	5.651575046	1.64E-07	4.93E-06	7.05619969	not-significant
CPA4	-1.418994096	1.178052256	-5.649180253	1.66E-07	4.97E-06	7.046229883	down
MAP7D1	-0.864161698	4.954566717	-5.649085681	1.66E-07	4.97E-06	7.045836209	down
C1QC	-1.433426368	1.370597072	-5.647514585	1.67E-07	5.00E-06	7.039296717	down
ZCWPW2	0.405637676	1.541553123	5.646882905	1.67E-07	5.00E-06	7.036667678	not-significant
ZNF157	0.299409857	0.771410355	5.64543354	1.68E-07	5.02E-06	7.030635991	not-significant
PABPC4L	0.542135579	1.630821202	5.645287252	1.68E-07	5.02E-06	7.030027237	not-significant
ATP6AP1L	0.522184776	1.950529544	5.642995339	1.70E-07	5.07E-06	7.02049085	not-significant
ZFPM2-AS1	0.724273128	1.347913623	5.64259928	1.70E-07	5.07E-06	7.018843086	up
ZNF626	0.557657405	3.704477496	5.640934335	1.72E-07	5.10E-06	7.011916859	not-significant
SMTN	-0.923757402	1.422553348	-5.640398618	1.72E-07	5.10E-06	7.009688471	down
SPIN3	0.496143042	2.947053547	5.638148156	1.74E-07	5.14E-06	7.000328491	not-significant
ZNF174	0.398452644	3.05999242	5.637913882	1.74E-07	5.14E-06	6.999354219	not-significant
BBS2	0.434227777	4.780679457	5.636652582	1.75E-07	5.16E-06	6.994109203	not-significant
AGR2	0.77871196	7.451876367	5.636401049	1.75E-07	5.16E-06	6.993063288	up
SLC37A4	0.561721988	3.579604577	5.635727008	1.76E-07	5.17E-06	6.990260636	not-significant
MCOLN2	-0.643246806	0.643163552	-5.634831719	1.76E-07	5.18E-06	6.986538293	down
LURAP1L	-0.906459069	1.223497591	-5.633870737	1.77E-07	5.18E-06	6.982543136	down
URI1	0.50780346	6.259838011	5.633784842	1.77E-07	5.18E-06	6.982186056	not-significant
RNF14	0.494786781	4.882357594	5.633743876	1.77E-07	5.18E-06	6.982015755	not-significant
FOSL1	-1.506022952	3.314575164	-5.631714922	1.79E-07	5.22E-06	6.973581832	down
DENND5A	-0.671203509	3.532456234	-5.627630653	1.82E-07	5.31E-06	6.956608913	down
TCAF2P1	0.621010915	3.44538547	5.6270242	1.82E-07	5.31E-06	6.9540892	up
TMEM158	-0.731716622	0.816970007	-5.626293757	1.83E-07	5.32E-06	6.951054507	down
LINC01214	-0.368502101	0.339142086	-5.626158576	1.83E-07	5.32E-06	6.950492906	not-significant
ARL6IP6	0.452193266	4.695521708	5.622664678	1.86E-07	5.39E-06	6.935980011	not-significant
ERCC6L2	0.461868046	2.978808359	5.622165521	1.86E-07	5.40E-06	6.933906982	not-significant
TRMT2B	0.443929639	4.150824933	5.621805536	1.87E-07	5.40E-06	6.932412001	not-significant
CAPN14	-0.896571133	1.25799952	-5.621241048	1.87E-07	5.40E-06	6.930067829	down
BBC3	-0.743372759	1.240325517	-5.618455093	1.89E-07	5.46E-06	6.918500176	down
HS3ST6	1.517432988	4.332740062	5.618299761	1.89E-07	5.46E-06	6.9178553	up
TICAM1	-0.996711933	3.437582088	-5.616692565	1.91E-07	5.49E-06	6.911183376	down
DBT	0.473492353	3.045267966	5.615324326	1.92E-07	5.51E-06	6.905504171	not-significant
ZNF284	0.361362184	1.78631746	5.61051802	1.96E-07	5.62E-06	6.885559819	not-significant
GYG1	0.487317911	6.187978692	5.609718507	1.97E-07	5.63E-06	6.882242956	not-significant
SERPINE2	-1.287856706	2.647883185	-5.608897907	1.97E-07	5.63E-06	6.878838854	down
ZNF607	0.507060081	2.866895005	5.608886648	1.97E-07	5.63E-06	6.878792149	not-significant
THOC5	0.451606675	4.078155278	5.608817821	1.97E-07	5.63E-06	6.878506643	not-significant
CCDC80	-1.095758673	1.49384716	-5.605509289	2.00E-07	5.70E-06	6.864784407	down
ZDHHC13	0.447430739	6.507356643	5.603086609	2.02E-07	5.76E-06	6.854738795	not-significant
TMEM19	0.581705764	5.032732539	5.600036945	2.05E-07	5.82E-06	6.84209644	not-significant
KLHL42	0.524632796	4.3290551	5.600031706	2.05E-07	5.82E-06	6.842074726	not-significant
CNNM3	0.560212531	3.599671059	5.599568431	2.06E-07	5.82E-06	6.84015452	not-significant
TUBB3	-0.978669759	2.771289343	-5.599307459	2.06E-07	5.82E-06	6.839072863	down
MEIG1	0.49189097	1.425274741	5.59904055	2.06E-07	5.82E-06	6.837966628	not-significant
FGD6	-0.699544573	2.667387538	-5.597031555	2.08E-07	5.86E-06	6.829640939	down
HIF1AN	0.51501667	3.584461852	5.595359315	2.09E-07	5.89E-06	6.822711955	not-significant
MCCC2	0.371433388	4.821851111	5.594878144	2.10E-07	5.90E-06	6.820718396	not-significant
CDK14	-0.6893683	1.513798087	-5.594606361	2.10E-07	5.90E-06	6.819592397	down
CD74	-1.590940446	6.152032473	-5.594241399	2.10E-07	5.90E-06	6.818080402	down
HLA-DRA	-1.990559468	5.426936896	-5.5939984	2.11E-07	5.90E-06	6.81707371	down
P3H2	-0.778281094	4.866198607	-5.592225206	2.12E-07	5.93E-06	6.80972842	down
POGK	0.409393719	4.266967317	5.58871816	2.15E-07	6.02E-06	6.795204194	not-significant
REPS2	0.455855688	2.689195668	5.586082116	2.18E-07	6.07E-06	6.784290137	not-significant
PRSS23	-0.904647193	4.128965494	-5.585813221	2.18E-07	6.07E-06	6.78317697	down
NSUN4	0.369821563	3.180254185	5.585591749	2.18E-07	6.07E-06	6.782260139	not-significant
ARHGAP31-AS1	-0.425403574	0.820996887	-5.584544199	2.19E-07	6.09E-06	6.777923846	not-significant
JRK	0.617345966	2.93634962	5.579524037	2.24E-07	6.22E-06	6.75714866	up
ERBB3	0.594420713	5.830903759	5.577789577	2.26E-07	6.26E-06	6.74997301	up
ABCC4	-0.619695447	0.621006748	-5.576049954	2.28E-07	6.30E-06	6.74277711	down
PXDN	-1.412021278	1.531835643	-5.575530745	2.28E-07	6.30E-06	6.740629635	down
PARVB	-0.54354664	1.285015837	-5.575068434	2.29E-07	6.30E-06	6.738717573	not-significant
ZNF718	0.658074183	4.746983612	5.574955586	2.29E-07	6.30E-06	6.738250862	up
SCN11A	0.3097555	0.656678908	5.574107439	2.29E-07	6.31E-06	6.734743269	not-significant
TRIM31-AS1	0.901873037	3.192359166	5.570294086	2.33E-07	6.41E-06	6.718976068	up
ZNF486	0.704609063	3.874819402	5.569487408	2.34E-07	6.42E-06	6.715641358	up
RASGRP2	0.650037864	2.212999495	5.56929744	2.34E-07	6.42E-06	6.714856087	up
RHOBTB1	-0.730578116	0.772373541	-5.568704107	2.35E-07	6.43E-06	6.712403513	down
GADD45A	-0.912881378	4.712163213	-5.566851802	2.37E-07	6.47E-06	6.704747743	down
GCH1	-0.8512761	1.304393592	-5.566006814	2.38E-07	6.49E-06	6.701255741	down
MMP3	-1.62475274	1.957105388	-5.564780653	2.39E-07	6.51E-06	6.696188968	down
LDAH	0.426563097	4.288036109	5.5621669	2.42E-07	6.58E-06	6.685390212	not-significant
ELOVL5	-0.974625186	3.134217657	-5.558078743	2.46E-07	6.69E-06	6.668504999	down
XKR8	0.55694336	3.027665694	5.557027457	2.47E-07	6.71E-06	6.6641639	not-significant
AMIGO1	0.65505153	1.853735087	5.556297185	2.48E-07	6.72E-06	6.661148611	up
CXCL8	-1.983122912	1.18658136	-5.556044039	2.48E-07	6.72E-06	6.660103419	down
PITPNM3	0.707021948	3.735552991	5.555521581	2.49E-07	6.73E-06	6.657946362	up
GLIS3	-0.927578848	1.990803338	-5.5546407	2.50E-07	6.74E-06	6.654309727	down
TMEM168	0.628348443	4.960765611	5.55106892	2.54E-07	6.84E-06	6.639566907	up
FRRS1	0.508698728	4.346888302	5.550141102	2.55E-07	6.86E-06	6.635738037	not-significant
GAS2	0.414961613	1.22992785	5.547632579	2.57E-07	6.92E-06	6.6253876	not-significant
PRKACB	-0.674848764	0.90180301	-5.547193943	2.58E-07	6.92E-06	6.623577978	down
PCK1	1.114300035	2.795716879	5.547130969	2.58E-07	6.92E-06	6.623318182	up
ZNF585B	0.470061399	3.385711816	5.546344626	2.59E-07	6.93E-06	6.620074274	not-significant
UST	-0.583154931	1.476622132	-5.544258069	2.61E-07	6.99E-06	6.61146769	not-significant
PAX6	0.682957426	7.401544018	5.543219189	2.62E-07	7.01E-06	6.607183149	up
SEMA4D	0.556494681	3.123590974	5.541395362	2.64E-07	7.05E-06	6.599662303	not-significant
F2RL3	0.501780574	0.970740307	5.541326043	2.64E-07	7.05E-06	6.599376478	not-significant
GJB6	0.862385619	9.148288953	5.540671873	2.65E-07	7.06E-06	6.596679221	up
SPRTN	0.439445261	4.019265109	5.539110607	2.67E-07	7.10E-06	6.590242491	not-significant
VSNL1	0.589337951	7.401019509	5.536572837	2.70E-07	7.16E-06	6.579781813	up
LYPLAL1	0.645463159	7.015704389	5.535772495	2.71E-07	7.16E-06	6.576483303	up
RAB20	-0.815724187	1.098052926	-5.535693412	2.71E-07	7.16E-06	6.576157382	down
FBXO15	0.520609319	2.051864186	5.535681863	2.71E-07	7.16E-06	6.576109789	not-significant
RAB29	0.474568695	4.453304211	5.535343757	2.71E-07	7.16E-06	6.574716409	not-significant
IQCA1	-0.602083649	1.463779952	-5.535149007	2.72E-07	7.16E-06	6.573913842	down
ZNF773	0.350866993	2.210707199	5.534696289	2.72E-07	7.17E-06	6.572048232	not-significant
AK9	0.508525841	2.458398961	5.532570936	2.75E-07	7.22E-06	6.563290869	not-significant
ARSJ	-0.502592934	0.48355089	-5.532343208	2.75E-07	7.22E-06	6.562352633	not-significant
LRRC37A6P	0.195726683	0.378768934	5.530147938	2.78E-07	7.28E-06	6.553309143	not-significant
CBL	0.55383878	3.533711923	5.527951774	2.80E-07	7.34E-06	6.544263774	not-significant
AEN	-0.703944051	3.891094812	-5.525899347	2.83E-07	7.40E-06	6.535812051	down
FBXO8	0.402021474	5.441771484	5.522134681	2.87E-07	7.51E-06	6.52031357	not-significant
SRMS	0.549639903	1.264783934	5.520937805	2.89E-07	7.54E-06	6.515387351	not-significant
FRAT1	0.548383602	2.306509622	5.51997651	2.90E-07	7.55E-06	6.511431149	not-significant
ARMCX6	-0.746286465	1.862352907	-5.519841182	2.90E-07	7.55E-06	6.510874237	down
DOCK11	-0.733313184	0.964889191	-5.518627755	2.92E-07	7.58E-06	6.505880942	down
NBPF1	0.564559487	4.291375121	5.516536145	2.94E-07	7.64E-06	6.497275197	not-significant
NMB	-0.684240356	1.517979597	-5.515370048	2.96E-07	7.67E-06	6.492478106	down
MID1	-0.638870101	2.851708498	-5.514328214	2.97E-07	7.70E-06	6.488192644	down
ZDHHC23	0.4268587	1.998928096	5.513985618	2.98E-07	7.70E-06	6.486783503	not-significant
DLC1	-0.67457424	0.807491469	-5.513346654	2.98E-07	7.71E-06	6.484155483	down
MIR4435-2HG	-0.726932207	1.752464077	-5.511827925	3.00E-07	7.75E-06	6.477909658	down
INTS7	0.457615839	4.367572328	5.503115811	3.12E-07	8.04E-06	6.442097592	not-significant
TIRAP	0.422319986	2.799818951	5.501693954	3.14E-07	8.08E-06	6.436255618	not-significant
MLKL	0.73432248	5.199203994	5.500954672	3.15E-07	8.09E-06	6.433218438	up
WNT3A	0.760283463	1.718171833	5.496909004	3.20E-07	8.22E-06	6.416601344	up
TMTC4	0.509171215	3.149497662	5.496113393	3.21E-07	8.23E-06	6.413334195	not-significant
ATP8B1	0.559380501	5.149208457	5.495776865	3.22E-07	8.23E-06	6.411952326	not-significant
COL27A1	-0.969256308	1.204857645	-5.49570498	3.22E-07	8.23E-06	6.411657156	down
EGF	0.860271514	5.10616053	5.493602693	3.25E-07	8.30E-06	6.403025667	up
ANXA1	-0.962111082	8.386763242	-5.492894951	3.26E-07	8.31E-06	6.400120225	down
DCAF17	0.512124278	3.714984067	5.491324433	3.28E-07	8.35E-06	6.393673569	not-significant
FAM178B	0.535612931	1.476141998	5.491195186	3.28E-07	8.35E-06	6.393143078	not-significant
ZBTB3	0.618054394	2.798537422	5.490917589	3.29E-07	8.35E-06	6.392003711	up
SPATS2	-0.498037009	3.299506939	-5.489513956	3.31E-07	8.39E-06	6.38624309	not-significant
BID	0.687651828	6.175100128	5.488370794	3.32E-07	8.42E-06	6.381552018	up
FMO1	-1.964588377	2.288565193	-5.486688295	3.35E-07	8.48E-06	6.374648629	down
TRIM71	1.000278985	2.9645449	5.48398857	3.39E-07	8.56E-06	6.363573752	up
FAM47E	0.469879606	1.386576531	5.483601127	3.39E-07	8.57E-06	6.361984599	not-significant
CHI3L1	-1.752678004	2.091677122	-5.483253425	3.40E-07	8.57E-06	6.3605585	down
KLF2	-0.667373288	0.72367294	-5.481603555	3.42E-07	8.62E-06	6.353792187	down
SH3TC2	0.618478362	2.842554292	5.48124328	3.43E-07	8.62E-06	6.352314797	up
ATAD3C	0.430857285	1.566921226	5.479108306	3.46E-07	8.69E-06	6.343560849	not-significant
WDR33	0.341126585	4.198467913	5.4775805	3.48E-07	8.73E-06	6.33729751	not-significant
ZKSCAN2	0.384169267	2.24750495	5.477424975	3.48E-07	8.73E-06	6.336659979	not-significant
ACADSB	0.579246768	4.173684828	5.475656429	3.51E-07	8.79E-06	6.329410928	not-significant
MTURN	0.670477958	5.007155689	5.475080392	3.52E-07	8.80E-06	6.327050083	up
ARFIP1	0.473670442	5.811406287	5.473259393	3.55E-07	8.86E-06	6.319587682	not-significant
HMG20A	0.391648998	4.832550118	5.469630038	3.60E-07	8.99E-06	6.304718473	not-significant
TULP4	0.527133545	5.186688653	5.463693117	3.69E-07	9.21E-06	6.280406187	not-significant
SWSAP1	0.469907482	2.603986053	5.461765852	3.73E-07	9.27E-06	6.272516745	not-significant
NUMBL	-0.602035289	1.68811766	-5.461284668	3.73E-07	9.28E-06	6.270547196	down
HMGA1	-0.736503929	5.250482658	-5.460504758	3.75E-07	9.30E-06	6.267355107	down
ZNF204P	0.684844836	4.784000485	5.459944781	3.75E-07	9.31E-06	6.265063329	up
DCAF4	0.459998056	3.453971177	5.457732739	3.79E-07	9.39E-06	6.256011429	not-significant
GRHL2	0.489281097	6.568924778	5.456527162	3.81E-07	9.42E-06	6.251078874	not-significant
CXCL3	-1.055271189	0.587930036	-5.456152579	3.82E-07	9.43E-06	6.2495464	down
RTN4IP1	0.364800521	2.477956611	5.454671622	3.84E-07	9.48E-06	6.243488123	not-significant
SOX13	0.60582851	3.513966234	5.452072262	3.88E-07	9.57E-06	6.232856736	up
LINC01363	0.727486781	1.904704496	5.451238101	3.90E-07	9.59E-06	6.229445567	up
CCNB3	0.340823626	1.233392265	5.449972448	3.92E-07	9.63E-06	6.224270393	not-significant
FECH	0.404591024	3.268832793	5.448199276	3.95E-07	9.70E-06	6.217021043	not-significant
LINC00667	0.402008181	3.56765283	5.447637971	3.96E-07	9.71E-06	6.214726482	not-significant
FRMD4A	0.654399879	5.034239453	5.445172704	4.00E-07	9.80E-06	6.20465015	up
F2RL1	-1.1049965	3.925135624	-5.444742211	4.01E-07	9.80E-06	6.202890829	down
B3GNT5	-0.929560679	3.695430199	-5.444652586	4.01E-07	9.80E-06	6.20252456	down
ZNF77	0.373902938	3.402075134	5.443763834	4.02E-07	9.82E-06	6.198892699	not-significant
ZNF573	0.429089192	3.293397577	5.442545175	4.05E-07	9.86E-06	6.193913181	not-significant
ACBD5	0.473404321	3.420458797	5.441653624	4.06E-07	9.89E-06	6.190270609	not-significant
KLHL36	0.522798971	4.217577251	5.441248296	4.07E-07	9.89E-06	6.188614676	not-significant
COQ2	0.433722373	4.612470365	5.440859272	4.07E-07	9.89E-06	6.187025416	not-significant
METTL25	0.426616149	3.947506635	5.440731349	4.08E-07	9.89E-06	6.186502832	not-significant
CYB561D1	0.635054406	2.985602739	5.440177613	4.09E-07	9.90E-06	6.184240806	up
STK16	0.410914215	3.813272679	5.439760505	4.09E-07	9.91E-06	6.18253699	not-significant
ZSCAN16	0.535834402	3.938294147	5.438253729	4.12E-07	9.95E-06	6.176382616	not-significant
TTC30A	0.441256056	2.57575611	5.438130761	4.12E-07	9.95E-06	6.175880399	not-significant
ZNF709	0.345744374	1.542219264	5.437955493	4.13E-07	9.95E-06	6.175164588	not-significant
EFCAB14	0.436238966	6.038108531	5.436629394	4.15E-07	9.99E-06	6.169749063	not-significant
DZIP1	-0.649239303	0.722510335	-5.436471617	4.15E-07	9.99E-06	6.16910478	down
PLEKHO1	-0.981328234	1.461016131	-5.436164853	4.16E-07	9.99E-06	6.167852133	down
CDKN2A	-0.804063243	2.485839103	-5.43526574	4.17E-07	1.00E-05	6.164180884	down
SEPSECS	0.615244017	3.628247613	5.43485102	4.18E-07	1.00E-05	6.162487607	up
ZNF45	0.355582804	3.815247313	5.432861672	4.22E-07	1.01E-05	6.154366155	not-significant
KLF8	0.566282071	4.416908173	5.430809475	4.25E-07	1.02E-05	6.145989727	not-significant
MMP10	-2.093529087	1.923553414	-5.429705288	4.27E-07	1.02E-05	6.141483457	down
LRIT3	0.400026238	0.886278525	5.429127774	4.28E-07	1.02E-05	6.139126767	not-significant
MYCBP2	0.622297975	5.766324121	5.428188881	4.30E-07	1.02E-05	6.135295656	up
NAP1L2	0.591611915	2.308123456	5.42794761	4.31E-07	1.02E-05	6.134311215	up
PCYOX1	0.641402525	6.136235776	5.427812632	4.31E-07	1.02E-05	6.133760485	up
TTC28-AS1	0.490832555	2.790323441	5.427486028	4.32E-07	1.02E-05	6.132427918	not-significant
METTL21EP	0.753508574	3.26786524	5.426993681	4.32E-07	1.03E-05	6.13041919	up
RHEBL1	0.47271222	1.687639115	5.426459372	4.33E-07	1.03E-05	6.128239367	not-significant
VKORC1L1	0.537050316	3.870979718	5.425340341	4.35E-07	1.03E-05	6.123674407	not-significant
GFPT2	-0.981715808	0.943515601	-5.420090376	4.45E-07	1.05E-05	6.102264279	down
GNGT1	0.725954124	1.477018727	5.419272145	4.47E-07	1.06E-05	6.098928376	up
ZKSCAN1	0.556730197	5.545752558	5.418217807	4.49E-07	1.06E-05	6.094630261	not-significant
HCG27	0.523969941	1.378904405	5.417869211	4.50E-07	1.06E-05	6.09320927	not-significant
PLXNA4	0.778953395	3.119725098	5.416655981	4.52E-07	1.06E-05	6.088264112	up
LINC01605	-0.877324668	1.366311815	-5.416535132	4.52E-07	1.06E-05	6.087771561	down
TLE4	-0.490482139	3.836454058	-5.416191045	4.53E-07	1.06E-05	6.086369173	not-significant
RFX8	-0.344072832	0.375235669	-5.415659599	4.54E-07	1.06E-05	6.084203262	not-significant
PIR	0.759205724	6.128451676	5.413648155	4.58E-07	1.07E-05	6.07600661	up
NUP93	0.626652092	5.212923024	5.412970483	4.59E-07	1.07E-05	6.073245449	up
PALLD	-1.053151623	3.879390426	-5.410099577	4.65E-07	1.09E-05	6.061549974	down
PIGV	0.447527279	2.644865558	5.408840575	4.67E-07	1.09E-05	6.056422075	not-significant
CCDC88A	-0.616635284	1.668088202	-5.408289905	4.68E-07	1.09E-05	6.0541794	down
MKRN2OS	0.470236482	2.827747407	5.408199317	4.69E-07	1.09E-05	6.053810481	not-significant
ZNF658	0.513212517	3.625161599	5.408013986	4.69E-07	1.09E-05	6.053055729	not-significant
ATP8B2	-0.781694015	1.791770042	-5.405643666	4.74E-07	1.10E-05	6.043403894	down
LINC00426	0.510361096	1.155359581	5.401582282	4.82E-07	1.12E-05	6.026871238	not-significant
TRIM31	0.32665808	0.885177302	5.399533684	4.86E-07	1.13E-05	6.018534471	not-significant
UGT2A1	1.072410513	1.787618216	5.394468628	4.97E-07	1.15E-05	5.997929294	up
BTG2	-0.853500411	5.573691123	-5.393442496	4.99E-07	1.15E-05	5.993756112	down
PDCD4	0.628149423	8.205111453	5.391406817	5.03E-07	1.16E-05	5.985478415	up
FCGR2C	-1.266139891	1.373933705	-5.391129921	5.04E-07	1.16E-05	5.984352596	down
TTC29	0.707706595	3.62726415	5.390430075	5.06E-07	1.17E-05	5.981507261	up
MAL	0.641338938	9.549744602	5.389617356	5.07E-07	1.17E-05	5.97820326	up
KIAA0040	-0.681946817	3.226031094	-5.38516042	5.17E-07	1.19E-05	5.960088818	down
RAPGEF5	0.632537578	6.286342921	5.383413017	5.21E-07	1.20E-05	5.952988936	up
FLNA	-1.127111921	5.834020931	-5.383255688	5.21E-07	1.20E-05	5.952349749	down
CALML3-AS1	0.755856695	3.280228969	5.38183601	5.24E-07	1.20E-05	5.946582425	up
DHODH	0.398007339	2.601936977	5.380817493	5.27E-07	1.21E-05	5.942445272	not-significant
INTS6-AS1	0.320942813	0.884804235	5.380680136	5.27E-07	1.21E-05	5.941887367	not-significant
SLFN11	-0.785848514	1.55785355	-5.378482264	5.32E-07	1.22E-05	5.932961262	down
DEGS2	0.776050269	1.415186162	5.37707018	5.35E-07	1.22E-05	5.927227446	up
RABGAP1L	0.481730869	4.800829095	5.374649727	5.41E-07	1.23E-05	5.91740094	not-significant
SACS	-0.618619831	1.364053301	-5.374601585	5.41E-07	1.23E-05	5.917205518	down
BMP2	-0.856544818	0.611205837	-5.372889766	5.45E-07	1.24E-05	5.910257343	down
THAP6	0.479216067	3.5376479	5.372658661	5.45E-07	1.24E-05	5.909319389	not-significant
ANKRD16	0.509026144	3.218291023	5.371372311	5.48E-07	1.24E-05	5.904099048	not-significant
STK10	-0.533099482	2.815329961	-5.370855276	5.50E-07	1.25E-05	5.902000973	not-significant
ROPN1B	0.493336346	0.834528172	5.370477895	5.50E-07	1.25E-05	5.900469664	not-significant
LMBRD2	0.505537213	3.437580404	5.370365259	5.51E-07	1.25E-05	5.900012631	not-significant
ASCL2	0.813918473	3.455344071	5.368692087	5.55E-07	1.25E-05	5.893224112	up
USP37	0.448352885	3.577655982	5.368621864	5.55E-07	1.25E-05	5.892939225	not-significant
RRN3P2	-0.415054725	0.829007641	-5.368592545	5.55E-07	1.25E-05	5.892820277	not-significant
PRMT3	0.453567378	4.797296152	5.367601057	5.57E-07	1.25E-05	5.888798104	not-significant
USP40	0.528329464	4.993552985	5.367081211	5.58E-07	1.26E-05	5.886689396	not-significant
DOCK3	0.611505473	3.730996214	5.366769251	5.59E-07	1.26E-05	5.88542401	up
SEC23IP	0.458079994	4.690125796	5.36612305	5.61E-07	1.26E-05	5.882802985	not-significant
FAM86DP	0.588083581	4.000120271	5.366057222	5.61E-07	1.26E-05	5.882535992	up
PTGER4	-0.776925618	1.240680156	-5.363019459	5.68E-07	1.27E-05	5.870216971	down
C2CD2	0.614175109	4.161258037	5.359638685	5.76E-07	1.29E-05	5.856511243	up
COPS7B	0.429950167	4.185355294	5.358983078	5.78E-07	1.29E-05	5.853853923	not-significant
TEF	0.831936634	5.458728226	5.357354149	5.82E-07	1.30E-05	5.847252258	up
KLF3	0.4397367	6.814781791	5.356070706	5.85E-07	1.30E-05	5.842051512	not-significant
ZNF550	0.350355618	2.603377067	5.352270859	5.95E-07	1.32E-05	5.826657671	not-significant
ZC3H8	0.430682147	3.20257966	5.351893985	5.96E-07	1.32E-05	5.825131204	not-significant
ZNF429	0.631360583	3.783182472	5.349923464	6.01E-07	1.33E-05	5.817150842	up
DOCK1	0.589478872	6.363133323	5.34803378	6.06E-07	1.34E-05	5.809499315	up
CHAD	0.532920196	1.441679421	5.347825254	6.06E-07	1.34E-05	5.80865506	not-significant
SH3KBP1	-0.762006838	1.245732167	-5.345929703	6.11E-07	1.35E-05	5.800981367	down
PPIP5K1	0.467783495	4.079308136	5.344941107	6.14E-07	1.36E-05	5.796979841	not-significant
NSF	0.4745814	4.741998392	5.344816984	6.14E-07	1.36E-05	5.796477455	not-significant
SAMD12	0.611644929	5.297223514	5.344394784	6.15E-07	1.36E-05	5.794768664	up
ZNF180	0.492846072	3.270282095	5.343659769	6.17E-07	1.36E-05	5.791793964	not-significant
ZNF470	0.466509873	2.196477925	5.343432714	6.17E-07	1.36E-05	5.790875089	not-significant
STX7	0.501135849	4.398580332	5.343165886	6.18E-07	1.36E-05	5.789795278	not-significant
DLG1-AS1	0.3290696	1.284538449	5.342177829	6.21E-07	1.36E-05	5.785797023	not-significant
TEX261	0.469282513	4.985566638	5.34189563	6.22E-07	1.36E-05	5.784655152	not-significant
CACNA1D	1.067918696	6.043434729	5.338553041	6.30E-07	1.38E-05	5.771132355	up
CALD1	-0.957592842	4.735034745	-5.338151338	6.31E-07	1.38E-05	5.769507528	down
THOC7	0.536378938	7.031045008	5.33748164	6.33E-07	1.39E-05	5.76679884	not-significant
SH3BGRL2	0.579883761	6.462108033	5.33460282	6.41E-07	1.40E-05	5.755157092	not-significant
SEC16B	0.974642696	4.353650724	5.333917926	6.43E-07	1.40E-05	5.752387916	up
ZBTB39	0.405318534	2.376777216	5.333752483	6.43E-07	1.40E-05	5.751719022	not-significant
RAB19	0.458861182	2.04196706	5.332305046	6.47E-07	1.41E-05	5.745867439	not-significant
ODF3B	-1.056684696	1.678045425	-5.331550472	6.49E-07	1.41E-05	5.742817239	down
RAD1	0.361043803	3.464774147	5.330298425	6.53E-07	1.42E-05	5.73775662	not-significant
GXYLT1	0.545110702	3.814628906	5.329012117	6.56E-07	1.43E-05	5.732558178	not-significant
NUTM2D	0.44380633	1.686150001	5.327611783	6.60E-07	1.43E-05	5.72689967	not-significant
NUP35	0.593684426	6.504112	5.325515501	6.66E-07	1.44E-05	5.718430426	up
TRIM68	0.456719135	3.539012903	5.324817426	6.68E-07	1.45E-05	5.715610509	not-significant
SMARCA2	0.465461717	4.990334284	5.319883519	6.82E-07	1.48E-05	5.695685276	not-significant
RRH	0.307825613	0.824373454	5.318228393	6.87E-07	1.48E-05	5.689003364	not-significant
APBB1	-0.627942459	1.72237738	-5.316467527	6.92E-07	1.49E-05	5.68189578	down
ESRRG	0.711741791	3.310305973	5.316371821	6.93E-07	1.49E-05	5.681509508	up
TTC5	0.404670664	3.482461078	5.312847525	7.03E-07	1.51E-05	5.667287886	not-significant
FAM180A	-0.97886444	1.316201012	-5.312542516	7.04E-07	1.51E-05	5.666057318	down
FGFR3	1.00032492	7.608109769	5.312236635	7.05E-07	1.51E-05	5.664823269	up
PPP1R3E	0.459689813	2.895558748	5.308861378	7.15E-07	1.53E-05	5.651208606	not-significant
TCEANC	0.34203462	2.05405923	5.308582111	7.16E-07	1.54E-05	5.650082343	not-significant
MPRIP	0.540847078	5.577783562	5.306861046	7.21E-07	1.54E-05	5.643142109	not-significant
DSTYK	0.472993353	4.007563481	5.305008821	7.27E-07	1.56E-05	5.635674308	not-significant
LIAS	0.373636874	2.689055037	5.302679179	7.34E-07	1.57E-05	5.626283631	not-significant
ASPG	1.008317576	3.25103274	5.300570882	7.41E-07	1.58E-05	5.61778708	up
CLIC4	-1.306534057	3.033024072	-5.300333508	7.41E-07	1.58E-05	5.616830566	down
NCOA7	-0.865262486	2.634715474	-5.300217211	7.42E-07	1.58E-05	5.616361944	down
EYA3	0.388567555	4.078109656	5.299403275	7.44E-07	1.58E-05	5.613082339	not-significant
RIC8B	0.393688908	3.367863617	5.298761456	7.46E-07	1.59E-05	5.610496438	not-significant
APBB2	-0.626726744	2.989569403	-5.297109478	7.51E-07	1.60E-05	5.603841353	down
FH	0.366370927	5.044763473	5.295647281	7.56E-07	1.60E-05	5.597951733	not-significant
ZNF311	0.489474222	2.294777082	5.295645745	7.56E-07	1.60E-05	5.597945549	not-significant
WDR27	0.650407284	4.803585087	5.295242891	7.57E-07	1.60E-05	5.596323038	up
FIZ1	0.432035	2.873099538	5.295107511	7.58E-07	1.60E-05	5.595777804	not-significant
CDC16	0.518221199	6.355455732	5.294199783	7.61E-07	1.61E-05	5.592122181	not-significant
IKZF2	0.583142778	6.651868484	5.293258695	7.64E-07	1.61E-05	5.588332565	not-significant
ERICH5	0.829880515	9.495175549	5.290003374	7.74E-07	1.63E-05	5.575226663	up
MRPL35	0.479607925	4.432245322	5.288934012	7.78E-07	1.64E-05	5.570922364	not-significant
HCST	-0.8625503	1.502235693	-5.286279901	7.87E-07	1.66E-05	5.560241283	down
RFK	0.621936688	5.709092148	5.285027855	7.91E-07	1.66E-05	5.555203603	up
CNTN4-AS1	0.489210642	0.650072699	5.283617365	7.96E-07	1.67E-05	5.549529184	not-significant
ITIH2	0.263311823	0.505929442	5.283411947	7.96E-07	1.67E-05	5.548702851	not-significant
TMEM98	-0.768812023	2.062820945	-5.282596785	7.99E-07	1.67E-05	5.54542388	down
DUSP5	-1.147985061	4.592828157	-5.281817663	8.02E-07	1.68E-05	5.542290136	down
TBCK	0.515373249	3.875108438	5.28139593	8.03E-07	1.68E-05	5.540593963	not-significant
LRRC8A	-0.743331993	4.537877777	-5.281373709	8.03E-07	1.68E-05	5.540504596	down
SERPINB2	-1.79049964	4.142518174	-5.280944371	8.05E-07	1.68E-05	5.538777918	down
CDH4	0.783321889	1.58587938	5.279380818	8.10E-07	1.69E-05	5.532490377	up
ZNF780B	0.457276631	2.407836799	5.27859192	8.13E-07	1.69E-05	5.52931835	not-significant
ELAC2	0.405413436	5.24086707	5.277319271	8.17E-07	1.70E-05	5.524201772	not-significant
DLL4	-0.219650478	0.159516217	-5.274008793	8.28E-07	1.72E-05	5.510895385	not-significant
AOX1	-0.593320988	0.798762907	-5.273314631	8.31E-07	1.73E-05	5.508105788	down
SUV39H1	0.494263106	2.860634688	5.271601386	8.37E-07	1.74E-05	5.50122169	not-significant
GAB2	-0.593192788	1.127482229	-5.269586712	8.44E-07	1.75E-05	5.49312794	down
NCMAP	0.66125738	1.694659324	5.269136006	8.46E-07	1.75E-05	5.491317502	up
ZNF606	0.471840588	3.306798239	5.267516836	8.52E-07	1.76E-05	5.484814156	not-significant
SUSD6	-0.588066031	4.625911048	-5.266183165	8.56E-07	1.77E-05	5.479458313	down
LINC01355	0.819204351	2.06370329	5.265930885	8.57E-07	1.77E-05	5.478445275	up
LPAR3	0.773280354	4.47840939	5.264300791	8.63E-07	1.78E-05	5.471900201	up
ATP2B1	0.479977479	5.110881833	5.263447592	8.66E-07	1.78E-05	5.468474914	not-significant
MUC20	0.708235439	5.010114544	5.262072221	8.71E-07	1.79E-05	5.462953919	up
WNK2	0.844319881	5.489333271	5.26100933	8.75E-07	1.80E-05	5.458687813	up
FABP4	-2.223491326	3.168166039	-5.260773688	8.76E-07	1.80E-05	5.457742083	down
PRRX2	-0.702165355	1.687175592	-5.26077065	8.76E-07	1.80E-05	5.45772989	down
MOXD1	0.688332072	5.970491435	5.260350724	8.78E-07	1.80E-05	5.456044613	up
PLXNC1	-0.859166039	1.030142037	-5.259413677	8.81E-07	1.80E-05	5.452284242	down
ZNF234	0.467618235	2.976004427	5.255327981	8.96E-07	1.83E-05	5.435892567	not-significant
LBH	-1.075284464	2.280580662	-5.254132847	9.01E-07	1.84E-05	5.431099029	down
BRWD1	0.516604064	4.690043614	5.253279805	9.04E-07	1.85E-05	5.427677945	not-significant
CSRNP1	-1.153304786	3.585533427	-5.251336822	9.12E-07	1.86E-05	5.419886813	down
NME4	-0.581756685	2.643298637	-5.251019362	9.13E-07	1.86E-05	5.418613986	not-significant
COL4A1	-1.19892728	0.975173244	-5.250742538	9.14E-07	1.86E-05	5.417504119	down
LINC01128	0.351141488	2.133814217	5.250555119	9.15E-07	1.86E-05	5.416752721	not-significant
CREBL2	0.54070055	5.794746576	5.250172207	9.16E-07	1.86E-05	5.415217594	not-significant
SLC47A2	1.06345958	5.211986923	5.248115174	9.24E-07	1.87E-05	5.406971827	up
RNASE7	-1.284163778	2.247034713	-5.247270805	9.27E-07	1.88E-05	5.40358762	down
CD93	-0.788592845	0.715973014	-5.245861404	9.33E-07	1.89E-05	5.397939432	down
EPAS1	0.50148545	7.53952254	5.244607787	9.38E-07	1.90E-05	5.392916241	not-significant
DNAJC18	0.342489821	2.291741244	5.244448459	9.38E-07	1.90E-05	5.392277866	not-significant
WLS	0.536223885	7.92371945	5.243956512	9.40E-07	1.90E-05	5.390306868	not-significant
PEX1	0.514966322	4.808446549	5.243742482	9.41E-07	1.90E-05	5.389449379	not-significant
THAP9	0.494549958	2.649250929	5.243617592	9.42E-07	1.90E-05	5.38894903	not-significant
FRY	0.848737462	2.655264204	5.242255686	9.47E-07	1.91E-05	5.383493224	up
LGALS1	-1.297659692	6.379654488	-5.241966646	9.48E-07	1.91E-05	5.382335427	down
MCMDC2	0.327614432	1.186135103	5.240083675	9.56E-07	1.92E-05	5.374793721	not-significant
PROM2	0.799531687	6.649664458	5.239958888	9.56E-07	1.92E-05	5.374293976	up
SLC15A3	-0.858887608	1.655587163	-5.239310645	9.59E-07	1.92E-05	5.371697993	down
ZNF862	0.540154593	3.466731118	5.238607431	9.62E-07	1.93E-05	5.368882074	not-significant
PIANP	0.191082737	0.373358137	5.236581968	9.70E-07	1.94E-05	5.360772536	not-significant
MAGIX	0.327654904	1.400770175	5.234809616	9.77E-07	1.95E-05	5.353677797	not-significant
TMEM47	-0.714468654	0.808120405	-5.2345307	9.78E-07	1.95E-05	5.352561411	down
AIFM1	0.394212541	3.649216486	5.23451423	9.78E-07	1.95E-05	5.352495489	not-significant
SETMAR	0.379009264	4.610700921	5.232711472	9.86E-07	1.96E-05	5.345280597	not-significant
GDAP1	0.471899827	3.12020524	5.231665897	9.90E-07	1.97E-05	5.341096675	not-significant
KRT3	1.217962283	11.17648787	5.231530711	9.91E-07	1.97E-05	5.340555751	up
ECHDC2	0.620943055	6.755702985	5.231484897	9.91E-07	1.97E-05	5.340372437	up
LDLRAD4-AS1	-0.204620264	0.181772291	-5.231180356	9.92E-07	1.97E-05	5.339153909	not-significant
HBEGF	-1.300608724	4.214568353	-5.228997616	1.00E-06	1.99E-05	5.330421469	down
MYL9	-1.037468576	1.840130939	-5.227144831	1.01E-06	2.00E-05	5.323010624	down
HLX	-0.465061811	0.404605233	-5.225874978	1.01E-06	2.01E-05	5.317932238	not-significant
DNAJC27-AS1	0.291651582	0.928237109	5.224977715	1.02E-06	2.01E-05	5.31434432	not-significant
ZFYVE9	0.408222265	4.149162752	5.223689918	1.02E-06	2.02E-05	5.309195341	not-significant
NT5DC1	0.530516497	5.417960997	5.223131286	1.03E-06	2.03E-05	5.306961985	not-significant
TNPO3	0.359189217	5.34242614	5.220939413	1.04E-06	2.04E-05	5.298200351	not-significant
NADSYN1	0.611467356	6.383277578	5.22058106	1.04E-06	2.04E-05	5.296768089	up
TRMT13	0.581481435	4.004551161	5.22040902	1.04E-06	2.04E-05	5.296080497	not-significant
LTBP1	0.613960507	5.086822951	5.219084919	1.04E-06	2.05E-05	5.290788899	up
MYC	-0.844724439	3.825559809	-5.218688153	1.05E-06	2.05E-05	5.289203413	down
ABCC1	-0.572401381	2.640342909	-5.218534631	1.05E-06	2.05E-05	5.288589955	not-significant
RAPGEFL1	0.717377581	6.039876198	5.217663635	1.05E-06	2.06E-05	5.285109731	up
SH3BP5	-0.74709244	1.525012822	-5.216835957	1.05E-06	2.06E-05	5.281802885	down
BST1	-0.500028048	2.329405629	-5.21626416	1.06E-06	2.07E-05	5.279518531	not-significant
TSEN2	0.439731367	3.021174369	5.215808368	1.06E-06	2.07E-05	5.277697724	not-significant
NAPSA	0.487272056	1.563364132	5.215448692	1.06E-06	2.07E-05	5.276260943	not-significant
CHPT1	-0.657812125	1.438797798	-5.214678088	1.06E-06	2.07E-05	5.273182827	down
LINC00239	0.425193457	1.89291825	5.213544682	1.07E-06	2.08E-05	5.268655983	not-significant
SCIN	0.997121001	5.312070249	5.213307483	1.07E-06	2.08E-05	5.267708672	up
TMIGD1	0.424201604	0.820227448	5.212789165	1.07E-06	2.09E-05	5.265638729	not-significant
ARHGEF40	-0.664497676	2.219372533	-5.20653245	1.10E-06	2.14E-05	5.240660929	down
FAM217B	0.541281713	3.146770152	5.204303866	1.11E-06	2.16E-05	5.23176803	not-significant
UNC119B	0.529642094	4.525974604	5.2029543	1.12E-06	2.17E-05	5.226383758	not-significant
KLHL12	0.384676741	5.1678394	5.202839228	1.12E-06	2.17E-05	5.225924699	not-significant
ENO1	0.662919041	12.24496553	5.199595635	1.13E-06	2.19E-05	5.212987241	up
REEP6	0.97127273	4.230761507	5.198039039	1.14E-06	2.21E-05	5.206780139	up
NUP43	0.473209297	4.857456422	5.196402307	1.15E-06	2.22E-05	5.200254584	not-significant
ANP32A	0.485451742	6.122399339	5.195295175	1.15E-06	2.22E-05	5.195841152	not-significant
LYSMD1	0.402149182	3.107854744	5.1951763	1.15E-06	2.22E-05	5.195367303	not-significant
BACH2	-0.345211094	0.370908462	-5.195085304	1.15E-06	2.22E-05	5.195004589	not-significant
GDPD1	0.343172773	1.412019563	5.194557463	1.16E-06	2.23E-05	5.192900647	not-significant
CARS2	0.392701402	5.433742304	5.194228025	1.16E-06	2.23E-05	5.191587592	not-significant
VIM	-1.228215263	6.317993714	-5.193924636	1.16E-06	2.23E-05	5.190378398	down
CA6	1.346539706	4.025375704	5.19167796	1.17E-06	2.25E-05	5.181425208	up
JDP2	0.542812089	5.371944053	5.190533268	1.18E-06	2.26E-05	5.176864332	not-significant
VPS41	0.394221386	5.744761352	5.189190993	1.18E-06	2.27E-05	5.171516919	not-significant
DAB2	-0.955923711	2.879159258	-5.188331175	1.19E-06	2.27E-05	5.168091935	down
PTGES2-AS1	0.369939012	1.039500641	5.187879172	1.19E-06	2.28E-05	5.16629156	not-significant
METTL4	0.41961279	3.307716624	5.184744586	1.21E-06	2.30E-05	5.153808547	not-significant
PRPSAP2	0.389836098	4.971793536	5.18466608	1.21E-06	2.30E-05	5.153495961	not-significant
UPP1	-0.756015135	3.938075061	-5.183870873	1.21E-06	2.31E-05	5.150329857	down
BATF3	-0.529533104	0.551987432	-5.183553296	1.21E-06	2.31E-05	5.149065505	not-significant
RELT	-0.799364484	2.415848865	-5.181159484	1.22E-06	2.33E-05	5.139536508	down
KCP	0.703505054	2.211482421	5.180582596	1.23E-06	2.33E-05	5.137240462	up
ARHGAP31	-0.676603626	1.099591682	-5.180352123	1.23E-06	2.33E-05	5.136323211	down
PAAF1	0.394003766	3.05432405	5.179716064	1.23E-06	2.34E-05	5.133791887	not-significant
GALNT12	0.512717746	5.563279564	5.178061527	1.24E-06	2.35E-05	5.127208132	not-significant
ANAPC16	0.402911575	5.832771364	5.176645308	1.25E-06	2.36E-05	5.121573615	not-significant
PTCD2	0.316890859	1.930778472	5.176034208	1.25E-06	2.37E-05	5.119142576	not-significant
SFMBT1	0.398583995	4.099776779	5.174700358	1.26E-06	2.38E-05	5.113836891	not-significant
ACAD10	0.441377013	3.595791253	5.173912896	1.26E-06	2.38E-05	5.11070494	not-significant
ZNF471	0.526129408	2.985069814	5.171238578	1.28E-06	2.41E-05	5.100070407	not-significant
TMEM132A	-0.874597827	1.187529578	-5.169655045	1.28E-06	2.42E-05	5.093774851	down
HMOX1	-1.22110383	3.54367843	-5.169364074	1.29E-06	2.42E-05	5.09261817	down
RHBDD1	0.37308667	4.494274139	5.168327978	1.29E-06	2.43E-05	5.088499734	not-significant
FN1	-2.125947175	4.10754672	-5.16680189	1.30E-06	2.44E-05	5.082434426	down
LPAL2	0.895475033	2.190672033	5.166691319	1.30E-06	2.44E-05	5.081995007	up
IFI44L	-1.431608767	1.848811246	-5.166273005	1.30E-06	2.44E-05	5.080332648	down
MYOM1	0.417390922	1.339110687	5.165150865	1.31E-06	2.45E-05	5.075873679	not-significant
ELP3	0.417745356	4.525545647	5.164533085	1.31E-06	2.46E-05	5.073419078	not-significant
FUOM	-0.666467677	1.161839479	-5.164158607	1.31E-06	2.46E-05	5.07193126	down
SOCS1	-0.61334659	0.910882531	-5.163307326	1.32E-06	2.46E-05	5.068549301	down
NIPSNAP1	0.549453096	5.670240294	5.163024471	1.32E-06	2.46E-05	5.067425646	not-significant
TMEM246-AS1	0.158348254	0.218086132	5.163019281	1.32E-06	2.46E-05	5.067405028	not-significant
RPRD1A	0.393639645	6.094971983	5.162816276	1.32E-06	2.46E-05	5.066598602	not-significant
CABLES1	0.5916115	3.372777696	5.162388879	1.32E-06	2.46E-05	5.064900852	up
GEMIN5	0.37632472	3.589682391	5.16232156	1.32E-06	2.46E-05	5.064633448	not-significant
SH3RF3-AS1	-0.424088668	0.613753825	-5.161670858	1.33E-06	2.47E-05	5.062048827	not-significant
SNORD114-13	-0.906294131	0.448430615	-5.159220867	1.34E-06	2.49E-05	5.052318957	down
BTBD7	0.444031927	4.300008474	5.1584476	1.35E-06	2.50E-05	5.049248543	not-significant
LINC00957	0.395315401	1.49795067	5.157709406	1.35E-06	2.50E-05	5.04631763	not-significant
CLIC5	-0.287319463	0.257672369	-5.157149586	1.35E-06	2.51E-05	5.044095089	not-significant
PEX11B	0.399855629	4.469835682	5.156109094	1.36E-06	2.51E-05	5.039964579	not-significant
ACE2	0.434452785	3.028299739	5.15605949	1.36E-06	2.51E-05	5.039767672	not-significant
USP45	0.563302015	4.373592341	5.155827304	1.36E-06	2.51E-05	5.038846017	not-significant
COX8C	0.296757198	0.381703948	5.154766576	1.37E-06	2.52E-05	5.034635779	not-significant
HCP5	-0.813061976	2.136216406	-5.154144069	1.37E-06	2.53E-05	5.032165148	down
ZNF248	0.585271561	4.258489156	5.153694113	1.37E-06	2.53E-05	5.030379449	up
DCUN1D2	0.454406644	4.912570968	5.152136957	1.38E-06	2.54E-05	5.02420037	not-significant
PIGU	0.403565343	4.858416902	5.15087913	1.39E-06	2.55E-05	5.019209843	not-significant
KDM4D	0.255990233	1.198091241	5.15067368	1.39E-06	2.55E-05	5.018394764	not-significant
NME6	0.389801084	3.178840845	5.146032451	1.42E-06	2.60E-05	4.999986566	not-significant
PTK6	0.61927829	5.705461517	5.145973774	1.42E-06	2.60E-05	4.999753898	up
UNC50	0.37014947	5.759195865	5.145920711	1.42E-06	2.60E-05	4.999543493	not-significant
ARHGEF3	0.540093106	7.647641495	5.144838509	1.42E-06	2.61E-05	4.995252602	not-significant
ZNF793	0.538750411	2.21399521	5.144690398	1.43E-06	2.61E-05	4.994665388	not-significant
PECAM1	-0.745098796	0.677267813	-5.141908051	1.44E-06	2.64E-05	4.983635959	down
GRTP1	0.519774033	3.998592814	5.141163668	1.45E-06	2.64E-05	4.980685734	not-significant
DPYD	-0.832370196	2.238653143	-5.140594953	1.45E-06	2.65E-05	4.978431892	down
PLVAP	-0.4372715	0.238834735	-5.138247069	1.46E-06	2.67E-05	4.969128611	not-significant
TMSB15B	-0.239400533	0.436938567	-5.137425679	1.47E-06	2.68E-05	4.965874479	not-significant
OSGEPL1	0.517031875	4.32245443	5.135680391	1.48E-06	2.69E-05	4.958961076	not-significant
FUT10	0.587987286	4.116763335	5.134695583	1.49E-06	2.70E-05	4.955060647	up
ABCD2	0.300792763	0.815316243	5.134294584	1.49E-06	2.70E-05	4.953472573	not-significant
ZNF454	0.444218863	1.986090357	5.133680168	1.49E-06	2.71E-05	4.951039435	not-significant
CYP27A1	-0.935721803	2.024431246	-5.133412634	1.49E-06	2.71E-05	4.949980028	down
UBE3B	0.408382427	3.853041547	5.132707891	1.50E-06	2.71E-05	4.947189466	not-significant
ANKRD36C	-0.544221194	2.793811263	-5.132020543	1.50E-06	2.72E-05	4.944467993	not-significant
ZNF493	0.698143238	3.618589225	5.130482098	1.51E-06	2.73E-05	4.938377431	up
RRAGB	0.35480746	4.537754801	5.12645071	1.54E-06	2.78E-05	4.922422366	not-significant
GPM6A	1.086071275	4.681571405	5.126307531	1.54E-06	2.78E-05	4.921855836	up
ANGEL2	0.382842134	4.346274278	5.125858911	1.54E-06	2.78E-05	4.920080786	not-significant
ATXN7L3B	0.462506081	4.813975957	5.123740643	1.56E-06	2.80E-05	4.911700638	not-significant
NOCT	-0.708421021	1.467819711	-5.123253134	1.56E-06	2.81E-05	4.90977226	down
TRPM5	0.796456411	1.715187487	5.123046227	1.56E-06	2.81E-05	4.908953858	up
CITED4	-0.989801144	4.417965445	-5.121896994	1.57E-06	2.82E-05	4.904408489	down
RBMS1	-0.684243863	4.243757585	-5.121165249	1.57E-06	2.82E-05	4.901514641	down
TIMP1	-0.965603273	5.838078258	-5.120437187	1.58E-06	2.83E-05	4.898635587	down
DISC1	-0.291523305	0.438760867	-5.117842093	1.59E-06	2.86E-05	4.888375379	not-significant
NKAPL	0.534689342	2.040692884	5.116411488	1.60E-06	2.87E-05	4.882720452	not-significant
HDAC9	-0.47250119	0.877587644	-5.112802532	1.63E-06	2.91E-05	4.868458809	not-significant
RAI14	-0.866728966	2.708294447	-5.11234443	1.63E-06	2.92E-05	4.86664891	down
ZNF582	0.364338434	2.159611151	5.111395615	1.64E-06	2.92E-05	4.862900566	not-significant
RAMP1	-0.559139374	0.488993157	-5.110398485	1.64E-06	2.93E-05	4.858961773	not-significant
TCERG1L-AS1	0.713733523	2.305369748	5.109624084	1.65E-06	2.94E-05	4.85590308	up
PAPPA2	0.32335264	0.759902772	5.108533593	1.66E-06	2.95E-05	4.851596354	not-significant
HLA-DMB	-1.428833362	2.157825687	-5.108109684	1.66E-06	2.95E-05	4.849922332	down
GTF2IRD1	-0.498575618	2.531331783	-5.107107541	1.67E-06	2.96E-05	4.845965159	not-significant
LGR4	0.607365006	6.781097097	5.106793431	1.67E-06	2.96E-05	4.84472492	up
PSEN2	0.442968691	2.51010973	5.103828622	1.69E-06	3.00E-05	4.833020699	not-significant
IRX5	-0.855762013	1.174028526	-5.101979211	1.70E-06	3.02E-05	4.825721685	down
HLA-DOA	-0.87466723	1.180842771	-5.101043245	1.71E-06	3.03E-05	4.8220283	down
CACNA1C-AS4	-0.255295693	0.153234166	-5.099982737	1.72E-06	3.04E-05	4.817843927	not-significant
STAU2-AS1	0.465717143	1.331220999	5.099386306	1.72E-06	3.04E-05	4.81549084	not-significant
DCLRE1A	0.430136998	3.353175385	5.097469427	1.73E-06	3.07E-05	4.807929274	not-significant
SERTAD1	-0.916552544	3.359761453	-5.094669068	1.75E-06	3.10E-05	4.796885489	down
RGL1	-0.734017063	1.85188774	-5.094431459	1.76E-06	3.10E-05	4.795948587	down
ELP6	0.401463123	4.882348051	5.093766478	1.76E-06	3.11E-05	4.793326669	not-significant
OIP5-AS1	0.457111564	4.300852791	5.093147013	1.77E-06	3.11E-05	4.790884387	not-significant
ZSWIM7	0.367689187	4.161548459	5.093038672	1.77E-06	3.11E-05	4.790457262	not-significant
FKBP10	-1.026543138	2.937408882	-5.092760901	1.77E-06	3.11E-05	4.789362198	down
CDC42EP3	-0.620354153	3.555389662	-5.092107715	1.77E-06	3.12E-05	4.786787257	down
ABHD10	0.584571808	3.906100189	5.09150756	1.78E-06	3.12E-05	4.784421537	not-significant
HLA-C	-1.116720287	7.523431946	-5.090258759	1.79E-06	3.13E-05	4.779499455	down
EXOSC2	0.351532669	4.5858909	5.089612042	1.79E-06	3.14E-05	4.776950722	not-significant
CHST3	0.615479966	4.168031116	5.086818371	1.81E-06	3.17E-05	4.765942861	up
RABIF	0.357567482	3.564638579	5.08673673	1.81E-06	3.17E-05	4.765621224	not-significant
COQ7	0.4150142	3.965906067	5.086005815	1.82E-06	3.18E-05	4.762741797	not-significant
CFAP52	0.210901628	0.438047598	5.084517266	1.83E-06	3.20E-05	4.756878405	not-significant
ZMIZ1-AS1	0.417079221	1.501189475	5.081452909	1.85E-06	3.23E-05	4.744810954	not-significant
DOK1	-0.585105761	0.868074412	-5.080799984	1.86E-06	3.24E-05	4.742240266	down
COX19	0.394977655	3.241770562	5.080514627	1.86E-06	3.24E-05	4.74111682	not-significant
RBM12B	0.456583843	3.30505732	5.079683788	1.87E-06	3.24E-05	4.737846016	not-significant
HENMT1	0.489516011	2.730605063	5.079680469	1.87E-06	3.24E-05	4.737832951	not-significant
SEC14L5	0.213843382	0.580415229	5.079643106	1.87E-06	3.24E-05	4.737685873	not-significant
APBA2	-0.39740485	0.396238001	-5.078067191	1.88E-06	3.26E-05	4.731482754	not-significant
RELN	0.585386628	1.400452061	5.077099637	1.89E-06	3.27E-05	4.727674805	up
ATP2B2	0.300558756	0.57127614	5.075820992	1.90E-06	3.29E-05	4.722643142	not-significant
NHEG1	0.396103464	0.725459716	5.075743914	1.90E-06	3.29E-05	4.722339854	not-significant
PMFBP1	0.555343826	1.780903924	5.074978381	1.90E-06	3.29E-05	4.71932773	not-significant
ZEB2	-0.789807367	1.067774367	-5.074013718	1.91E-06	3.30E-05	4.715532463	down
FST	-1.351154665	2.417663184	-5.07390511	1.91E-06	3.30E-05	4.715105193	down
LRRC8D	0.530130915	5.36894466	5.073222173	1.92E-06	3.31E-05	4.7124186	not-significant
PDHB	0.330699882	6.487917116	5.072943375	1.92E-06	3.31E-05	4.711321897	not-significant
ASTN1	0.240406812	0.296665321	5.071975745	1.93E-06	3.32E-05	4.707515821	not-significant
ARFGEF1	0.482434879	6.30441771	5.071380023	1.93E-06	3.33E-05	4.705172811	not-significant
ARMCX3	-0.840385979	1.912505387	-5.070276299	1.94E-06	3.34E-05	4.700832209	down
RPS6KA5	0.461909561	2.111928529	5.06959326	1.95E-06	3.35E-05	4.698146299	not-significant
ELK3	-0.710959774	4.029589982	-5.069121216	1.95E-06	3.35E-05	4.6962902	down
ASTE1	0.365431767	2.643023765	5.067019071	1.97E-06	3.38E-05	4.688025668	not-significant
PLA2G12A	0.431876458	4.271837247	5.066243793	1.97E-06	3.38E-05	4.684978169	not-significant
ADCY10P1	0.54551021	2.33240428	5.066240295	1.97E-06	3.38E-05	4.684964418	not-significant
PLCL2	-0.583637224	0.75971686	-5.065451294	1.98E-06	3.39E-05	4.681863251	not-significant
SNCA	-0.650048577	0.936130789	-5.064911102	1.99E-06	3.39E-05	4.679740181	down
ZNF544	0.374192798	4.024637596	5.062620382	2.00E-06	3.42E-05	4.670738597	not-significant
SCAI	0.443382732	2.133907213	5.062400591	2.01E-06	3.42E-05	4.669875028	not-significant
PPIF	-0.640943501	5.005469643	-5.06110297	2.02E-06	3.44E-05	4.664777061	down
FHL1	-0.700987565	2.630492826	-5.060678678	2.02E-06	3.44E-05	4.663110304	down
LINC00339	0.382427004	2.69859148	5.059775526	2.03E-06	3.45E-05	4.659562694	not-significant
GPR61	0.110809486	0.193475464	5.059737566	2.03E-06	3.45E-05	4.659413593	not-significant
PLEKHO2	-0.745752207	2.298943226	-5.059031884	2.03E-06	3.45E-05	4.656641914	down
ANKRD20A8P	1.144354744	5.202769632	5.058969955	2.03E-06	3.45E-05	4.65639869	up
HSD17B11	-0.790973653	1.92538228	-5.056440967	2.06E-06	3.49E-05	4.646467548	down
VAT1L	0.991151781	1.987126502	5.056204417	2.06E-06	3.49E-05	4.645538779	up
ZNF436	0.492534782	4.833841742	5.056036275	2.06E-06	3.49E-05	4.644878615	not-significant
HACD1	-0.267187578	0.324804057	-5.055921154	2.06E-06	3.49E-05	4.64442663	not-significant
MCMBP	0.373026405	5.810836644	5.0528583	2.09E-06	3.53E-05	4.63240351	not-significant
RABGAP1	0.448548842	6.171853199	5.052678658	2.09E-06	3.53E-05	4.631698459	not-significant
COL9A1	0.328470491	0.509019915	5.051274365	2.10E-06	3.55E-05	4.626187456	not-significant
ZNF564	0.478357649	3.35978244	5.050095517	2.11E-06	3.56E-05	4.621561854	not-significant
RBBP4	0.365550552	5.131754115	5.049853831	2.11E-06	3.56E-05	4.620613597	not-significant
L2HGDH	0.4659101	3.637231324	5.049764048	2.11E-06	3.56E-05	4.620261337	not-significant
ZNF749	0.399876078	2.919727587	5.049565236	2.12E-06	3.56E-05	4.619481322	not-significant
TTC33	0.366922432	2.020536357	5.047278142	2.14E-06	3.59E-05	4.61050944	not-significant
GPX3	-0.941829796	1.663478325	-5.046786535	2.14E-06	3.59E-05	4.608581253	down
ZKSCAN4	0.425964136	2.379115105	5.046333188	2.14E-06	3.60E-05	4.606803222	not-significant
HOMER2	0.449738651	7.421755284	5.044954762	2.16E-06	3.62E-05	4.601397579	not-significant
BRD1	0.463627673	5.452231878	5.043999851	2.16E-06	3.62E-05	4.597653288	not-significant
VAMP5	-0.652861282	2.568887989	-5.043962991	2.16E-06	3.62E-05	4.597508768	down
CPOX	0.420341579	4.094356271	5.043748724	2.17E-06	3.62E-05	4.596668664	not-significant
CDC40	0.408700646	5.19757395	5.043678642	2.17E-06	3.62E-05	4.596393892	not-significant
SCARB1	-0.593326198	1.737928597	-5.043329727	2.17E-06	3.62E-05	4.595025916	down
MLH1	0.322822749	5.400581035	5.042391414	2.18E-06	3.64E-05	4.591347378	not-significant
ADAMTS1	-0.862853475	1.024843733	-5.042144949	2.18E-06	3.64E-05	4.590381206	down
TRMT10B	0.382535624	2.922931221	5.039594265	2.20E-06	3.67E-05	4.580383822	not-significant
KBTBD3	0.441287476	2.185048914	5.038502438	2.21E-06	3.69E-05	4.576105293	not-significant
PLAU	-0.821813604	6.278569177	-5.038103486	2.22E-06	3.69E-05	4.574542055	down
NPC2	-0.574256892	5.222534045	-5.036721881	2.23E-06	3.71E-05	4.569128981	not-significant
FGD5-AS1	0.436362943	6.303150111	5.035012323	2.25E-06	3.73E-05	4.562432168	not-significant
IFI44	-1.328985077	3.649511339	-5.034799674	2.25E-06	3.73E-05	4.561599255	down
SPINK13	0.211685367	0.281361977	5.034413519	2.25E-06	3.73E-05	4.560086795	not-significant
CD163	-1.195986344	0.972511426	-5.033798862	2.26E-06	3.74E-05	4.557679491	down
RARS2	0.393814044	5.574870885	5.033788452	2.26E-06	3.74E-05	4.557638722	not-significant
MGARP	0.880196729	9.500714665	5.032988268	2.26E-06	3.74E-05	4.554505062	up
SCRN3	0.508627626	4.490316692	5.032869902	2.27E-06	3.74E-05	4.554041542	not-significant
FCGRT	-0.841333632	3.913591316	-5.029458849	2.30E-06	3.79E-05	4.540686621	down
PDGFRB	-1.187508582	2.408982928	-5.028353305	2.31E-06	3.81E-05	4.536359313	down
HEATR4	0.324418814	0.864997477	5.026951028	2.32E-06	3.83E-05	4.530871318	not-significant
TFPI2	-0.905819691	0.590567854	-5.02641389	2.33E-06	3.83E-05	4.52876939	down
UCHL5	0.475477586	4.810104438	5.025738473	2.33E-06	3.84E-05	4.52612653	not-significant
HSPA4L	0.515165184	4.713220093	5.025712949	2.33E-06	3.84E-05	4.52602666	not-significant
TXNL4A	0.343821404	5.021270593	5.025600566	2.33E-06	3.84E-05	4.525586937	not-significant
ALG9	0.313973144	2.883160504	5.024362996	2.35E-06	3.85E-05	4.520745014	not-significant
SLC30A6	0.402911883	4.34141169	5.023723437	2.35E-06	3.86E-05	4.518243043	not-significant
SLAMF7	-0.972216161	1.469229996	-5.023093117	2.36E-06	3.86E-05	4.515777391	down
SLC37A1	0.643420246	5.256079784	5.0229891	2.36E-06	3.86E-05	4.51537052	up
USP46	0.458320425	4.460225291	5.022843572	2.36E-06	3.86E-05	4.514801285	not-significant
PPARGC1B	0.521199754	2.394246366	5.022828568	2.36E-06	3.86E-05	4.514742598	not-significant
ITGA1	-0.543191831	1.217193926	-5.022370486	2.37E-06	3.87E-05	4.512950864	not-significant
HBB	-0.969874494	0.613315339	-5.021743772	2.37E-06	3.87E-05	4.510499695	down
PML	-0.732101167	2.716921897	-5.021118548	2.38E-06	3.88E-05	4.508054529	down
ZNF264	0.398969139	4.064373571	5.019443497	2.39E-06	3.90E-05	4.501504493	not-significant
ZNF41	0.436520955	3.17809421	5.018515679	2.40E-06	3.91E-05	4.497876938	not-significant
CIB2	-0.497933053	0.932808805	-5.018159536	2.41E-06	3.92E-05	4.496484601	not-significant
TAS2R10	0.42526374	0.817874766	5.016914526	2.42E-06	3.93E-05	4.491617702	not-significant
DYNLL2	0.503924866	5.284772944	5.016256446	2.43E-06	3.94E-05	4.489045461	not-significant
CCDC71L	-0.533921483	1.318452424	-5.015929447	2.43E-06	3.94E-05	4.487767389	not-significant
ACTR1B	0.53609841	5.156683762	5.015346999	2.44E-06	3.95E-05	4.485491019	not-significant
ZBED8	0.462069111	2.02216014	5.015119241	2.44E-06	3.95E-05	4.484600919	not-significant
KCNE4	-0.879898541	1.570362094	-5.013392806	2.46E-06	3.98E-05	4.477854592	down
GIN1	0.492162479	2.941627749	5.012786685	2.46E-06	3.98E-05	4.475486392	not-significant
NKILA	-0.254256697	0.259833714	-5.012625716	2.46E-06	3.98E-05	4.474857488	not-significant
CARF	0.448974495	2.574605676	5.012176553	2.47E-06	3.99E-05	4.473102683	not-significant
SLC25A25	-0.817592247	3.642469456	-5.012002059	2.47E-06	3.99E-05	4.472420987	down
ZNF485	0.430064852	2.501975732	5.011154664	2.48E-06	4.00E-05	4.469110667	not-significant
ALDH9A1	0.386530987	5.743452048	5.010476193	2.48E-06	4.00E-05	4.466460472	not-significant
RSBN1L	0.47119985	4.182052923	5.005799136	2.53E-06	4.08E-05	4.448196895	not-significant
HMGN3	0.576330826	8.226438963	5.005539416	2.54E-06	4.08E-05	4.447182992	not-significant
ERBB4	0.343298432	0.662098353	5.004785073	2.54E-06	4.09E-05	4.444238339	not-significant
R3HCC1L	0.379302293	5.584455008	5.004625706	2.55E-06	4.09E-05	4.443616268	not-significant
RELB	-0.749919696	2.829210223	-5.004473533	2.55E-06	4.09E-05	4.443022286	down
CCDC90B	0.412790573	5.293081611	5.003695788	2.56E-06	4.10E-05	4.439986658	not-significant
MFHAS1	-0.534348883	0.952305616	-5.00340329	2.56E-06	4.10E-05	4.438845075	not-significant
RUNX2	-0.827709761	1.933992975	-5.002307406	2.57E-06	4.12E-05	4.434568318	down
JARID2	0.418211951	5.381082461	5.002116341	2.57E-06	4.12E-05	4.433822729	not-significant
SOX11	-0.5072312	0.63382407	-5.001737241	2.58E-06	4.12E-05	4.432343422	not-significant
SPATA5	0.370318125	3.419088344	4.998623662	2.61E-06	4.17E-05	4.420196209	not-significant
MMS19	0.426422654	5.720383135	4.998579129	2.61E-06	4.17E-05	4.420022504	not-significant
DZIP1L	-0.463432813	0.599522289	-4.99776099	2.62E-06	4.18E-05	4.416831382	not-significant
CHMP7	0.33843157	4.544622531	4.996403511	2.63E-06	4.19E-05	4.411537245	not-significant
CACNA1C-IT3	-0.297654014	0.232533453	-4.99635985	2.63E-06	4.19E-05	4.411366983	not-significant
SCGB2A1	0.990561379	4.571191871	4.994770141	2.65E-06	4.22E-05	4.405168238	up
LRRC9	0.31433742	0.483310835	4.99416421	2.66E-06	4.22E-05	4.402805832	not-significant
MGLL	-0.768778445	1.720549317	-4.994072798	2.66E-06	4.22E-05	4.402449449	down
IL7	-0.49301531	0.523508109	-4.994049983	2.66E-06	4.22E-05	4.402360502	not-significant
PEX7	0.361365292	3.374475897	4.994026818	2.66E-06	4.22E-05	4.402270189	not-significant
SLC41A2	-0.665983794	0.876256543	-4.992434495	2.68E-06	4.24E-05	4.396062921	down
SLC35D1	0.635402614	5.383843236	4.992074444	2.68E-06	4.24E-05	4.394659513	up
RNF122	-0.532161182	1.360256583	-4.991908181	2.68E-06	4.24E-05	4.394011473	not-significant
IRF1	-0.701115895	5.116287137	-4.991785184	2.68E-06	4.24E-05	4.393532077	down
FAM86JP	0.477168947	2.235148027	4.989908082	2.70E-06	4.27E-05	4.38621668	not-significant
MDN1	0.477331819	4.051042934	4.989487021	2.71E-06	4.28E-05	4.38457595	not-significant
BET1	0.485641066	4.835330773	4.989388092	2.71E-06	4.28E-05	4.384190469	not-significant
TMEM218	0.362626582	3.3172037	4.985976258	2.75E-06	4.33E-05	4.370898816	not-significant
ZNF519	0.498291648	2.39009113	4.985870416	2.75E-06	4.33E-05	4.370486564	not-significant
ACP6	0.473984252	3.251239967	4.985212656	2.76E-06	4.34E-05	4.36792473	not-significant
ZC3H6	0.515651674	3.803608526	4.983839855	2.77E-06	4.36E-05	4.362578589	not-significant
ZNF696	0.446779494	1.659981301	4.983680896	2.77E-06	4.36E-05	4.361959609	not-significant
TFE3	-0.458103074	4.101033525	-4.982905448	2.78E-06	4.37E-05	4.358940189	not-significant
ALDH6A1	0.425597975	3.327902958	4.981725316	2.80E-06	4.39E-05	4.354345544	not-significant
MST1P2	0.68592968	2.537679706	4.981366222	2.80E-06	4.39E-05	4.352947594	up
SLX4IP	0.47094558	3.636035354	4.981336334	2.80E-06	4.39E-05	4.352831243	not-significant
ZNF419	0.395816332	3.320929256	4.980681065	2.81E-06	4.40E-05	4.350280448	not-significant
GTF2E1	0.43136062	3.792164642	4.980350096	2.81E-06	4.40E-05	4.348992146	not-significant
VPS33A	0.361795965	3.294266921	4.97994028	2.82E-06	4.40E-05	4.347396999	not-significant
ABCB10	0.462568182	4.020415828	4.9797835	2.82E-06	4.40E-05	4.346786773	not-significant
EGR2	-0.629769863	1.051916999	-4.979395892	2.82E-06	4.41E-05	4.345278163	down
ZYX	-0.722041293	4.86069264	-4.979209658	2.83E-06	4.41E-05	4.344553345	down
ACOT8	0.455443949	4.301000768	4.978619892	2.83E-06	4.41E-05	4.342258096	not-significant
ANGPTL4	-0.79755618	1.769706711	-4.97721328	2.85E-06	4.44E-05	4.336784482	down
ACBD4	0.46062777	2.700895548	4.975945538	2.86E-06	4.46E-05	4.33185202	not-significant
ZBTB10	0.661278587	3.763681181	4.975650912	2.87E-06	4.46E-05	4.330705812	up
WNT3	0.571452297	4.199657799	4.975526613	2.87E-06	4.46E-05	4.330222251	not-significant
RPA3	0.540017298	4.969356312	4.974977361	2.87E-06	4.46E-05	4.328085582	not-significant
IFIT2	-0.769578774	2.724513028	-4.974382154	2.88E-06	4.47E-05	4.325770298	down
ZNF490	0.305225129	2.343166969	4.969983133	2.93E-06	4.55E-05	4.308663581	not-significant
PTCD3	0.358667605	4.727332916	4.968410452	2.95E-06	4.57E-05	4.302549934	not-significant
TTC30B	0.444049869	2.602359689	4.968301136	2.95E-06	4.57E-05	4.30212502	not-significant
CXCR4	-0.929999036	1.159594785	-4.967503383	2.96E-06	4.58E-05	4.299024299	down
SLC43A2	-0.543790622	0.780143105	-4.966070242	2.98E-06	4.61E-05	4.293454667	not-significant
ZNF594	0.464032606	2.895950641	4.965715205	2.99E-06	4.61E-05	4.292075025	not-significant
MPV17L	0.29868538	1.231497668	4.964855649	3.00E-06	4.62E-05	4.28873511	not-significant
RAD52	0.378868138	2.385739511	4.963943308	3.01E-06	4.64E-05	4.285190456	not-significant
NEK6	-0.760460224	1.434040778	-4.963255857	3.02E-06	4.65E-05	4.282519797	down
SLCO2B1	-0.967338496	0.967010973	-4.962349199	3.03E-06	4.66E-05	4.278997879	down
BIN2	-0.68680489	1.174734302	-4.961872276	3.03E-06	4.67E-05	4.27714542	down
GIMAP5	-1.003039307	0.71815594	-4.960124051	3.06E-06	4.70E-05	4.270355863	down
SHTN1	0.52833812	4.992039196	4.959294402	3.07E-06	4.71E-05	4.267134252	not-significant
ZNF566	0.455443834	2.582221175	4.958596947	3.07E-06	4.72E-05	4.264426206	not-significant
FOSB	-1.580560394	2.854070677	-4.958405122	3.08E-06	4.72E-05	4.263681435	down
HLA-DQB2	-0.705492111	0.662813088	-4.957742876	3.09E-06	4.73E-05	4.261110361	down
CRNDE	-0.364278404	0.584683809	-4.957385485	3.09E-06	4.73E-05	4.259722924	not-significant
S100A8	-3.327324486	2.941706707	-4.957272255	3.09E-06	4.73E-05	4.259283361	down
SLC5A6	0.455397198	3.923570587	4.957270181	3.09E-06	4.73E-05	4.25927531	not-significant
CEP44	0.432395447	3.748888832	4.956617583	3.10E-06	4.74E-05	4.256742026	not-significant
TPTE2P5	0.656089409	4.435665698	4.956327416	3.10E-06	4.74E-05	4.255615709	up
NAP1L4	0.298386704	6.86946782	4.955272731	3.12E-06	4.75E-05	4.251522135	not-significant
CLDN12	0.500161111	4.267436448	4.954991747	3.12E-06	4.76E-05	4.250431628	not-significant
PTCHD4	-0.205617683	0.18858589	-4.954812938	3.12E-06	4.76E-05	4.249737685	not-significant
COL26A1	-0.652763479	0.552080977	-4.954553267	3.13E-06	4.76E-05	4.248729953	down
PPP1R26	0.589928595	2.998919512	4.95410333	3.13E-06	4.76E-05	4.246983902	up
FAM201A	0.331818226	1.126104188	4.954099213	3.13E-06	4.76E-05	4.246967924	not-significant
KLKB1	0.653306791	2.924980666	4.953760277	3.14E-06	4.76E-05	4.245652692	up
TMEM117	0.466235453	6.798756873	4.952748002	3.15E-06	4.78E-05	4.241724897	not-significant
HLA-B	-1.209099857	6.68846755	-4.951255636	3.17E-06	4.80E-05	4.235935121	down
ERMAP	0.460710343	4.46995243	4.950658802	3.18E-06	4.81E-05	4.233619931	not-significant
RRAD	-1.020079229	0.850804	-4.950603753	3.18E-06	4.81E-05	4.233406398	down
TNS1	-0.847377662	1.982892976	-4.949889526	3.19E-06	4.82E-05	4.230636059	down
EPB41	0.407195157	4.561127452	4.949716705	3.19E-06	4.82E-05	4.229965754	not-significant
ZNF554	0.399688407	2.919399832	4.948336714	3.21E-06	4.84E-05	4.224613818	not-significant
SASH1	0.443609072	5.877097588	4.948022912	3.21E-06	4.85E-05	4.223396941	not-significant
LAPTM5	-1.452787999	2.34414553	-4.946030066	3.24E-06	4.88E-05	4.215670025	down
YIPF6	0.387053698	4.465377849	4.944536241	3.26E-06	4.91E-05	4.209879164	not-significant
HLA-F-AS1	-0.48585315	1.308641777	-4.943259593	3.27E-06	4.93E-05	4.204931001	not-significant
HEMK1	0.370167801	1.725052036	4.941136721	3.30E-06	4.97E-05	4.196704608	not-significant
SERPING1	-1.124096093	3.697235563	-4.940581822	3.31E-06	4.98E-05	4.194554646	down
TCERG1L	0.873840352	4.232103665	4.940144302	3.32E-06	4.98E-05	4.19285957	up
ANKMY2	0.41531518	4.599745049	4.939949078	3.32E-06	4.98E-05	4.192103243	not-significant
CEP104	0.397922277	3.674360401	4.936840903	3.36E-06	5.04E-05	4.180064083	not-significant
ANGPT1	-0.784702206	0.919541948	-4.936768487	3.36E-06	5.04E-05	4.179783641	down
SGMS1-AS1	0.381464588	1.920649226	4.935858172	3.37E-06	5.06E-05	4.176258508	not-significant
JADE2	0.522391682	3.301718074	4.935684276	3.38E-06	5.06E-05	4.17558515	not-significant
TRPM3	0.882663501	4.481072922	4.935310822	3.38E-06	5.06E-05	4.174139113	up
ING3	0.423080023	2.73918463	4.934008519	3.40E-06	5.08E-05	4.169097016	not-significant
PTPN20	0.547465463	2.00377783	4.933530225	3.41E-06	5.09E-05	4.167245412	not-significant
CPA6	-0.624484547	1.541144983	-4.933439342	3.41E-06	5.09E-05	4.166893593	down
CCT6P3	0.49219636	4.27704019	4.932781183	3.42E-06	5.10E-05	4.16434588	not-significant
IMPACT	0.472040788	5.25252773	4.932585944	3.42E-06	5.10E-05	4.163590154	not-significant
HLA-DRB1	-1.77571281	4.225376095	-4.932145373	3.43E-06	5.10E-05	4.161884869	down
PSD4	0.429963456	4.424173908	4.9318797	3.43E-06	5.10E-05	4.16085659	not-significant
FOLR2	-0.784598272	0.552660124	-4.929648313	3.46E-06	5.15E-05	4.152221366	down
TMEM80	0.516333786	3.934485866	4.926911164	3.50E-06	5.20E-05	4.141632015	not-significant
SLC16A1	-0.976642533	2.823147162	-4.926849791	3.50E-06	5.20E-05	4.141394617	down
PPP1R3B	-0.61907355	1.048162488	-4.925476202	3.52E-06	5.22E-05	4.136081873	down
COL4A2	-1.045506402	0.843984374	-4.925110855	3.52E-06	5.23E-05	4.13466894	down
DOCK4	-0.666261254	1.610368414	-4.923803578	3.54E-06	5.25E-05	4.129613702	down
LIX1L	-0.534493822	1.714071564	-4.92248574	3.56E-06	5.28E-05	4.124518418	not-significant
ZSWIM3	0.416743084	1.78535307	4.920228961	3.60E-06	5.32E-05	4.115794676	not-significant
RBM45	0.429899571	4.146848431	4.917929747	3.63E-06	5.37E-05	4.106909306	not-significant
MAP4K2	0.432713816	2.59602691	4.91765734	3.63E-06	5.37E-05	4.105856741	not-significant
HYLS1	0.359571373	2.523379062	4.917597481	3.63E-06	5.37E-05	4.105625455	not-significant
COMMD3	0.535298774	5.184722942	4.917129396	3.64E-06	5.37E-05	4.103816902	not-significant
MSH2	0.399783791	3.100486878	4.916216651	3.65E-06	5.39E-05	4.100290586	not-significant
SPOP	0.404989389	4.807112918	4.915413303	3.67E-06	5.40E-05	4.097187235	not-significant
UHMK1	0.60700153	5.845219678	4.914050486	3.69E-06	5.43E-05	4.091923323	up
ARSI	-0.776994642	1.876037706	-4.912626034	3.71E-06	5.46E-05	4.086422256	down
ZNF503	-0.694319369	1.982238072	-4.912508334	3.71E-06	5.46E-05	4.085967753	down
RAB12	0.451944301	6.974087526	4.911251126	3.73E-06	5.48E-05	4.081113414	not-significant
MAT1A	0.635117478	4.957428097	4.911206819	3.73E-06	5.48E-05	4.080942347	up
KIF5C	-0.380835195	0.608925277	-4.909361118	3.76E-06	5.51E-05	4.07381707	not-significant
CRISPLD2	-1.06288015	2.042052125	-4.909291674	3.76E-06	5.51E-05	4.073549013	down
ZNF396	0.283316259	1.356203693	4.908847547	3.77E-06	5.52E-05	4.071834722	not-significant
AGK	0.398998566	3.842315971	4.908009216	3.78E-06	5.53E-05	4.068599087	not-significant
TMEM74B	0.635073889	1.69480246	4.907781516	3.78E-06	5.53E-05	4.067720306	up
GALNT15	-0.492318657	1.113809872	-4.906238092	3.81E-06	5.56E-05	4.061764294	not-significant
SUOX	0.442144252	3.817436258	4.906219261	3.81E-06	5.56E-05	4.061691634	not-significant
PURA	0.459598805	3.802414439	4.904326297	3.84E-06	5.60E-05	4.054388277	not-significant
NOD2	-0.559691085	1.110376907	-4.904301008	3.84E-06	5.60E-05	4.054290721	not-significant
MAFF	-0.963492358	4.013233276	-4.903602898	3.85E-06	5.61E-05	4.051597726	down
FBXL20	0.381455093	2.777736016	4.902985818	3.86E-06	5.62E-05	4.049217499	not-significant
THG1L	0.29104451	3.329253436	4.902591588	3.86E-06	5.62E-05	4.047696949	not-significant
SELENBP1	0.68162325	3.913480583	4.900571526	3.90E-06	5.67E-05	4.039906678	up
XDH	0.493649973	7.583430085	4.899861346	3.91E-06	5.68E-05	4.037168354	not-significant
SORL1	0.552070582	4.857315599	4.897678583	3.94E-06	5.72E-05	4.028753473	not-significant
DSTNP2	0.493042202	3.458169647	4.897253764	3.95E-06	5.73E-05	4.027115988	not-significant
CYB5RL	0.314899074	1.200529524	4.896690702	3.96E-06	5.74E-05	4.02494577	not-significant
ANXA6	-1.05470981	2.78765524	-4.895894622	3.97E-06	5.75E-05	4.021877676	down
MFSD8	0.495573381	3.432304467	4.893789463	4.00E-06	5.80E-05	4.0137658	not-significant
DHTKD1	0.345896237	3.5083839	4.892712724	4.02E-06	5.82E-05	4.009617565	not-significant
CNTNAP2	0.70516928	3.22468568	4.891380239	4.04E-06	5.85E-05	4.004484791	up
SLC10A5	0.414518712	1.211434414	4.890702603	4.05E-06	5.86E-05	4.001874828	not-significant
CMSS1	0.830386904	5.079832273	4.889919741	4.07E-06	5.87E-05	3.998859848	up
PIGC	0.388968363	5.959809629	4.887392696	4.11E-06	5.93E-05	3.989129563	not-significant
ESRP2	0.487565027	5.993338945	4.885625322	4.14E-06	5.97E-05	3.982326125	not-significant
ZNF514	0.459426039	3.153981532	4.885278704	4.14E-06	5.97E-05	3.980992004	not-significant
DPH5	0.391656137	5.026196705	4.885099493	4.15E-06	5.97E-05	3.980302246	not-significant
RENBP	-0.622032143	0.85733104	-4.885006477	4.15E-06	5.97E-05	3.979944251	down
ENTPD3-AS1	0.478258937	2.999731393	4.884182081	4.16E-06	5.98E-05	3.976771502	not-significant
ST3GAL5	-0.523683802	1.593218638	-4.884160788	4.16E-06	5.98E-05	3.976689557	not-significant
EML1	-0.691174463	0.852011249	-4.883560359	4.17E-06	5.99E-05	3.974378972	down
TSGA10	0.592715544	3.467169135	4.882533693	4.19E-06	6.01E-05	3.970428512	up
CORO2A	0.608466704	4.491876524	4.882280683	4.20E-06	6.02E-05	3.969455044	up
ATAD2B	0.534583366	5.434913825	4.881262369	4.21E-06	6.04E-05	3.965537327	not-significant
LDLR	-0.83870111	5.472883783	-4.879057584	4.25E-06	6.09E-05	3.957056603	down
MIRLET7A2	-0.717834608	0.59532286	-4.87886197	4.25E-06	6.09E-05	3.956304283	down
DCT	-0.756946565	0.736962881	-4.878094498	4.27E-06	6.10E-05	3.9533528	down
ZNF876P	0.485294752	3.04943279	4.877975718	4.27E-06	6.10E-05	3.952896028	not-significant
CSF2RA	-0.883996095	0.983904781	-4.877631962	4.28E-06	6.11E-05	3.951574143	down
ZNF675	0.58724256	4.448741658	4.874364528	4.33E-06	6.18E-05	3.939012275	up
FLNC	-0.75298801	0.688133796	-4.874137482	4.34E-06	6.18E-05	3.938139564	down
VEGFA	-0.912327865	3.23316643	-4.870390597	4.40E-06	6.27E-05	3.923740942	down
MXD1	-0.647545716	4.391603728	-4.870045232	4.41E-06	6.27E-05	3.922414095	down
UTP14C	0.455062057	4.086246588	4.869914127	4.41E-06	6.27E-05	3.921910424	not-significant
PKIA	-0.321943412	0.239380102	-4.86980625	4.41E-06	6.27E-05	3.921495992	not-significant
ZNF891	0.296795734	1.205563111	4.869737012	4.41E-06	6.27E-05	3.921230001	not-significant
ADARB2-AS1	1.060819521	2.861649979	4.868866202	4.43E-06	6.29E-05	3.917884835	up
NPR3	-0.710967491	1.311762972	-4.867005595	4.46E-06	6.33E-05	3.910738612	down
MMP1	-1.698023692	1.152182542	-4.866929445	4.46E-06	6.33E-05	3.910446171	down
IL16	-0.495297633	1.496425625	-4.866362438	4.48E-06	6.34E-05	3.908268752	not-significant
DCP2	0.452166199	4.175047228	4.864122822	4.52E-06	6.40E-05	3.89966965	not-significant
FAM86B3P	0.46461442	2.964436218	4.861868494	4.56E-06	6.45E-05	3.891016432	not-significant
TMCO4	0.473918492	5.552995975	4.861549209	4.56E-06	6.45E-05	3.88979105	not-significant
RNF38	0.427800108	4.762857593	4.860599953	4.58E-06	6.47E-05	3.886148196	not-significant
KCNN2	0.215441438	0.477787203	4.859441029	4.60E-06	6.50E-05	3.88170129	not-significant
DIS3L2	0.397560803	4.007174839	4.859317774	4.60E-06	6.50E-05	3.881228386	not-significant
MTUS2	0.792814643	4.918501163	4.859080142	4.61E-06	6.50E-05	3.880316661	up
DICER1	0.514541404	5.147973469	4.858065991	4.63E-06	6.52E-05	3.876425952	not-significant
BCHE	-0.436887767	0.6028699	-4.857569351	4.64E-06	6.53E-05	3.874520812	not-significant
ETFDH	0.386672292	4.329674637	4.855734437	4.67E-06	6.57E-05	3.867482967	not-significant
PYGO2	0.504120688	4.258125149	4.855567195	4.68E-06	6.57E-05	3.866841584	not-significant
PLXDC2	0.496763899	6.896043692	4.854510256	4.70E-06	6.60E-05	3.862788477	not-significant
SLC25A15	0.305328519	1.839193834	4.85384833	4.71E-06	6.61E-05	3.860250417	not-significant
IL20RB	0.497014583	8.339263608	4.853732389	4.71E-06	6.61E-05	3.859805877	not-significant
JUNB	-1.24639406	6.753621542	-4.852682476	4.73E-06	6.63E-05	3.855780617	down
ZNF345	0.351659275	2.470999448	4.851110009	4.76E-06	6.67E-05	3.849752902	not-significant
MFAP2	-1.292915768	1.870128964	-4.850177212	4.78E-06	6.69E-05	3.846177777	down
ERLIN2	0.444908293	4.344250909	4.849578734	4.79E-06	6.70E-05	3.843884207	not-significant
MRPL33	0.558030362	8.920765024	4.848230344	4.82E-06	6.74E-05	3.838717344	not-significant
ORAI2	-0.456926326	1.074540901	-4.84708436	4.84E-06	6.76E-05	3.834326745	not-significant
ACACA	0.464061158	5.020005888	4.845816408	4.86E-06	6.79E-05	3.829469573	not-significant
ERBB2	0.581109872	6.037699356	4.84548477	4.87E-06	6.80E-05	3.828199282	not-significant
ZBTB6	0.496999836	3.891310254	4.844757577	4.88E-06	6.81E-05	3.825414062	not-significant
CPAMD8	0.877788562	7.437070388	4.84305549	4.92E-06	6.85E-05	3.818895877	up
MTMR8	0.367378428	2.507433966	4.842143097	4.94E-06	6.87E-05	3.815402408	not-significant
SLC24A3	0.74696938	3.486506608	4.842055515	4.94E-06	6.87E-05	3.815067084	up
GRID2IP	0.270198649	0.90156923	4.841850086	4.94E-06	6.87E-05	3.814280579	not-significant
E2F3	-0.536121754	1.504278186	-4.841813777	4.94E-06	6.87E-05	3.814141569	not-significant
BCKDHB	0.434524497	6.068544301	4.841655732	4.95E-06	6.87E-05	3.813536493	not-significant
RANBP17	0.513769398	2.210984596	4.841008498	4.96E-06	6.88E-05	3.811058677	not-significant
SLC35C1	0.678525134	5.64190192	4.840473064	4.97E-06	6.89E-05	3.809009018	up
KCTD12	-1.031525286	2.57284589	-4.840367685	4.97E-06	6.89E-05	3.808605642	down
LYG1	0.382062552	1.396895643	4.840348992	4.97E-06	6.89E-05	3.808534088	not-significant
MAPK10	0.421168871	3.337660903	4.839125977	5.00E-06	6.92E-05	3.803852924	not-significant
LRRC57	0.297589342	3.231960179	4.838522441	5.01E-06	6.93E-05	3.801543111	not-significant
ATG4A	0.405476032	4.159424961	4.837050108	5.04E-06	6.97E-05	3.795909024	not-significant
ZZEF1	0.436084201	4.6591447	4.836395458	5.05E-06	6.98E-05	3.793404245	not-significant
ERMARD	0.407009867	5.189597213	4.83575085	5.06E-06	6.99E-05	3.790938084	not-significant
CD40	-0.785754334	2.614125399	-4.833764981	5.11E-06	7.04E-05	3.783341718	down
FLI1	-0.61230756	1.125591213	-4.833000778	5.12E-06	7.06E-05	3.780418977	down
RCAN3	0.421219541	3.901444668	4.83288054	5.12E-06	7.06E-05	3.779959144	not-significant
IGF1	-0.359769354	0.381999741	-4.83264457	5.13E-06	7.06E-05	3.779056734	not-significant
FA2H	1.217764551	7.370448199	4.832150529	5.14E-06	7.07E-05	3.777167475	up
SMUG1	0.404978244	3.563737204	4.831443375	5.15E-06	7.09E-05	3.77446345	not-significant
TYW5	0.460302855	3.344015282	4.830952296	5.16E-06	7.10E-05	3.772585796	not-significant
CNTNAP3	0.546454825	3.416715778	4.830754633	5.17E-06	7.10E-05	3.771830059	not-significant
MSR1	-0.937616153	0.867396863	-4.830517414	5.17E-06	7.10E-05	3.770923107	down
TCP11L2	0.501300971	4.049607893	4.828891406	5.21E-06	7.14E-05	3.764707172	not-significant
ZDHHC16	0.374693988	4.420069954	4.82792064	5.23E-06	7.16E-05	3.760996703	not-significant
SELPLG	-0.701227166	0.774100588	-4.826821993	5.25E-06	7.19E-05	3.756797988	down
VWC2L-IT1	0.220608314	0.347797163	4.826471116	5.26E-06	7.20E-05	3.755457157	not-significant
XPO5	0.368324104	4.428310879	4.826218711	5.26E-06	7.20E-05	3.754492656	not-significant
DAGLA	0.618317493	1.83987022	4.825521522	5.28E-06	7.21E-05	3.751828693	up
MATN3	-0.979930851	0.881524235	-4.825158361	5.29E-06	7.22E-05	3.750441145	down
MFSD9	0.313138557	2.575500453	4.824826146	5.29E-06	7.22E-05	3.749171889	not-significant
TSHZ1	0.487875004	3.187177694	4.820372526	5.39E-06	7.35E-05	3.732161487	not-significant
RAB40A	0.313339244	0.903041075	4.820086571	5.40E-06	7.35E-05	3.731069619	not-significant
GBP2	-1.111625169	1.423335004	-4.819479932	5.41E-06	7.37E-05	3.728753397	down
GLRX	-0.748500721	5.347324531	-4.818533083	5.43E-06	7.39E-05	3.725138565	down
ADA	-0.427271375	0.486471384	-4.818415315	5.43E-06	7.39E-05	3.724688984	not-significant
AP1M2	0.52059539	5.39473268	4.818094107	5.44E-06	7.39E-05	3.723462809	not-significant
WNT11	-0.397356007	0.345724592	-4.817807987	5.45E-06	7.40E-05	3.722370616	not-significant
XPNPEP3	0.357404143	3.00553573	4.817510263	5.45E-06	7.40E-05	3.72123417	not-significant
VCAM1	-0.911205305	0.81438637	-4.817114307	5.46E-06	7.41E-05	3.719722827	down
MCUR1	0.373006576	3.697702272	4.816174024	5.48E-06	7.43E-05	3.716134116	not-significant
TNFAIP8	-0.66168176	2.716803628	-4.815328137	5.50E-06	7.45E-05	3.712906038	down
GOSR1	0.375951728	4.265966518	4.815102409	5.50E-06	7.45E-05	3.712044673	not-significant
CNGA1	0.566318002	4.472087605	4.814111099	5.53E-06	7.48E-05	3.70826217	not-significant
LAMB4	0.775818592	4.337664358	4.813272486	5.55E-06	7.50E-05	3.70506267	up
PRRX1	-0.934534615	2.95815622	-4.811505752	5.59E-06	7.55E-05	3.698323276	down
VIPAS39	0.343453411	4.303786515	4.80948596	5.63E-06	7.60E-05	3.690620387	not-significant
SOWAHD	-0.221436615	0.207193512	-4.808834577	5.65E-06	7.62E-05	3.688136618	not-significant
ARHGAP30	-0.600557327	3.339786718	-4.805011297	5.73E-06	7.73E-05	3.673562258	down
ABI2	0.440640425	3.294612507	4.804092943	5.75E-06	7.75E-05	3.670062527	not-significant
SMARCA1	-0.537245291	3.741275655	-4.803522209	5.77E-06	7.77E-05	3.667887735	not-significant
ZNF623	0.351037696	3.225815589	4.803046103	5.78E-06	7.78E-05	3.666073643	not-significant
SPAST	0.502744492	4.040064535	4.802046654	5.80E-06	7.80E-05	3.662265825	not-significant
RAB3D	0.636191006	5.237122737	4.801656452	5.81E-06	7.81E-05	3.660779316	up
LINC00615	0.364882939	1.113816661	4.801156396	5.82E-06	7.82E-05	3.65887442	not-significant
MCOLN3	-0.46415761	0.603986155	-4.799314485	5.87E-06	7.87E-05	3.651858922	not-significant
SLC27A6	-0.286099676	0.31838234	-4.799235748	5.87E-06	7.87E-05	3.651559064	not-significant
NUDT6	0.352775506	2.922658519	4.798440028	5.89E-06	7.89E-05	3.648528846	not-significant
ZNF658B	0.47187221	2.555137971	4.797976095	5.90E-06	7.90E-05	3.646762261	not-significant
ERCC4	0.350738553	2.413793546	4.796440801	5.93E-06	7.94E-05	3.640916829	not-significant
MTMR1	0.36860008	5.515131587	4.796376352	5.94E-06	7.94E-05	3.640671471	not-significant
SNX8	0.714839575	4.458761468	4.795934456	5.95E-06	7.94E-05	3.638989233	up
ZFP30	0.429300795	2.826069868	4.795932593	5.95E-06	7.94E-05	3.638982141	not-significant
TSTD2	0.385631044	4.073287214	4.79580312	5.95E-06	7.94E-05	3.638489276	not-significant
RBFA	0.421701331	3.495413266	4.795276552	5.96E-06	7.95E-05	3.636484856	not-significant
ARL13A	0.380953163	1.004345608	4.794924464	5.97E-06	7.96E-05	3.635144683	not-significant
FAM89A	-0.772361858	2.426727387	-4.793379477	6.01E-06	8.00E-05	3.629264605	down
COBLL1	0.465810181	5.920347995	4.785763544	6.19E-06	8.25E-05	3.600295774	not-significant
HDDC3	0.406460296	3.176530475	4.78503823	6.21E-06	8.27E-05	3.597538337	not-significant
DTX4	-0.67063912	1.160832088	-4.78482292	6.22E-06	8.27E-05	3.596719835	down
TRIM23	0.404040709	4.45841459	4.784291859	6.23E-06	8.28E-05	3.59470111	not-significant
ZNF436-AS1	0.394189638	1.678480383	4.784099276	6.24E-06	8.28E-05	3.593969076	not-significant
RXRA	0.727044141	5.160131105	4.783087963	6.26E-06	8.31E-05	3.590125229	up
ALPK2	-0.945888885	1.001737434	-4.782712867	6.27E-06	8.32E-05	3.58869967	down
GLE1	0.383398806	4.550524733	4.782360073	6.28E-06	8.32E-05	3.587358933	not-significant
ZNF154	0.508338646	3.21096692	4.782357175	6.28E-06	8.32E-05	3.587347918	not-significant
LINC00967	0.224421377	0.317337614	4.782016539	6.29E-06	8.32E-05	3.586053442	not-significant
RUSC2	-0.568394645	2.239761837	-4.780353454	6.33E-06	8.37E-05	3.579734231	not-significant
MIR4451	-0.687772853	0.751047491	-4.780286106	6.33E-06	8.37E-05	3.57947836	down
TMTC3	0.56345155	6.273047281	4.779891015	6.34E-06	8.38E-05	3.577977341	not-significant
FBXO27	0.556513754	4.756379585	4.779433803	6.35E-06	8.39E-05	3.576240412	not-significant
TLR4	-0.571013133	0.665246455	-4.779238789	6.36E-06	8.39E-05	3.575499591	not-significant
LHFPL2	-0.873753105	2.227458425	-4.779173951	6.36E-06	8.39E-05	3.575253289	down
KIT	0.703681342	6.516160743	4.776485578	6.43E-06	8.47E-05	3.565042631	up
HSH2D	-0.710947035	1.131209954	-4.773092048	6.52E-06	8.58E-05	3.552158699	down
ABCD3	0.408678306	6.252873532	4.771152733	6.57E-06	8.64E-05	3.544798351	not-significant
CEPT1	0.415098924	5.132602504	4.770936412	6.57E-06	8.65E-05	3.543977452	not-significant
ATP8B4	-0.520177017	0.84513667	-4.770602591	6.58E-06	8.65E-05	3.542710709	not-significant
VPS8	0.412985807	4.931210656	4.767932705	6.65E-06	8.74E-05	3.532581272	not-significant
SHC1	-0.501206294	4.803181903	-4.767792241	6.66E-06	8.74E-05	3.532048452	not-significant
XPO4	0.400514025	3.737079573	4.767562072	6.66E-06	8.74E-05	3.531175378	not-significant
CTSK	-1.005028882	3.2253877	-4.767273745	6.67E-06	8.74E-05	3.530081733	down
TMCO6	0.436192583	2.933481392	4.76718784	6.67E-06	8.74E-05	3.529755896	not-significant
CRELD1	0.440093382	2.837902332	4.766702753	6.69E-06	8.75E-05	3.52791604	not-significant
ADGRF1	0.588545059	6.465402617	4.764672329	6.74E-06	8.82E-05	3.520216201	up
PMS2	0.380971308	3.275788416	4.764579299	6.74E-06	8.82E-05	3.519863458	not-significant
ZNF589	0.465995757	3.288014597	4.763847377	6.76E-06	8.84E-05	3.517088361	not-significant
FAM222A-AS1	0.419376248	1.022429505	4.762573468	6.80E-06	8.88E-05	3.512258924	not-significant
GUSBP1	0.609940187	6.515929972	4.761918782	6.82E-06	8.89E-05	3.509777292	up
PVT1	-0.169766379	0.311236073	-4.761622105	6.82E-06	8.90E-05	3.508652785	not-significant
MEF2C	-0.39952992	0.433699024	-4.760843318	6.84E-06	8.92E-05	3.505701118	not-significant
INHBA	-1.121769372	0.952529451	-4.760571264	6.85E-06	8.92E-05	3.504670079	down
GMFG	-0.713160702	1.025766132	-4.76053645	6.85E-06	8.92E-05	3.504538144	down
MTERF4	0.359824356	3.950623069	4.760189636	6.86E-06	8.93E-05	3.503223838	not-significant
TGDS	0.383339738	4.095585639	4.759800275	6.87E-06	8.93E-05	3.501748361	not-significant
TTC31	0.440067744	3.680894627	4.759794225	6.87E-06	8.93E-05	3.501725435	not-significant
CRYZL1	0.334934805	3.775146672	4.759477056	6.88E-06	8.94E-05	3.500523582	not-significant
TRIM66	0.640613051	3.490750205	4.759142046	6.89E-06	8.94E-05	3.499254179	up
FAM133CP	-0.383253509	0.482415495	-4.758794847	6.90E-06	8.95E-05	3.497938646	not-significant
GEMIN6	0.311036367	2.43373435	4.758728176	6.90E-06	8.95E-05	3.497686036	not-significant
SLC25A13	0.369533093	4.623333568	4.757988218	6.92E-06	8.97E-05	3.494882564	not-significant
MIR100HG	-0.646663154	1.614238618	-4.757599056	6.93E-06	8.97E-05	3.493408255	down
ZMYND15	-0.456908776	1.264369597	-4.757106425	6.95E-06	8.99E-05	3.491542069	not-significant
AREL1	0.359767039	4.843689708	4.756309214	6.97E-06	9.01E-05	3.48852232	not-significant
ELL2	-0.640554746	5.278821223	-4.754866917	7.01E-06	9.05E-05	3.483059832	down
DRAP1	-0.61045034	5.702748692	-4.754818952	7.01E-06	9.05E-05	3.48287819	down
SYNJ2BP	0.518574565	4.341665924	4.75407992	7.03E-06	9.07E-05	3.480079623	not-significant
ZNF33A	0.558323469	5.340698716	4.753866804	7.04E-06	9.07E-05	3.479272645	not-significant
LMCD1	-0.657577888	1.327774275	-4.753839948	7.04E-06	9.07E-05	3.479170956	down
NCRNA00250	0.317596571	0.34163164	4.75357554	7.05E-06	9.07E-05	3.47816979	not-significant
QPCT	-0.938732129	2.403811743	-4.753169132	7.06E-06	9.08E-05	3.476631016	down
CADM3	-1.007387793	1.404197882	-4.752289614	7.08E-06	9.11E-05	3.473301188	down
NDRG1	-0.685734596	6.807579047	-4.751846656	7.10E-06	9.12E-05	3.471624304	down
ZNF680	0.585126345	4.387633208	4.75114376	7.12E-06	9.14E-05	3.468963583	up
EXO5	0.468696355	3.71377839	4.749489702	7.16E-06	9.19E-05	3.46270331	not-significant
TAPT1	0.395901212	3.435259215	4.746356048	7.25E-06	9.30E-05	3.450846699	not-significant
CCDC121	0.450920076	2.16781046	4.74579181	7.27E-06	9.32E-05	3.448712333	not-significant
HIRIP3	0.345384326	3.216868721	4.74495009	7.29E-06	9.35E-05	3.445528614	not-significant
CPNE3	0.491543336	5.959330656	4.744688051	7.30E-06	9.35E-05	3.444537545	not-significant
ZNF230	0.364297296	2.480227749	4.744625077	7.30E-06	9.35E-05	3.444299376	not-significant
LINC00839	-0.340569867	0.584917785	-4.744422083	7.31E-06	9.35E-05	3.443531655	not-significant
UMAD1	0.383672944	5.144912169	4.744313502	7.31E-06	9.35E-05	3.443121012	not-significant
LINC00886	0.643660124	4.27841754	4.742776918	7.36E-06	9.40E-05	3.437310399	up
LMO2	-0.733330934	1.347400876	-4.742535475	7.36E-06	9.40E-05	3.436397485	down
ESYT3	0.381474896	1.21078078	4.74247363	7.37E-06	9.40E-05	3.436163649	not-significant
MPDZ	-0.556093093	1.569508505	-4.741035891	7.41E-06	9.44E-05	3.430728071	not-significant
SLC44A4	-0.383449685	0.388920773	-4.740652258	7.42E-06	9.45E-05	3.42927786	not-significant
CHD6	0.457934713	5.013900627	4.740217984	7.43E-06	9.46E-05	3.427636305	not-significant
ZSCAN26	0.391077367	3.474699265	4.740109583	7.44E-06	9.46E-05	3.427226565	not-significant
CLN8	0.445533074	4.18172931	4.73998598	7.44E-06	9.46E-05	3.426759368	not-significant
FARP2	0.384075108	5.134641656	4.738371902	7.49E-06	9.52E-05	3.420659135	not-significant
ANAPC1	0.396569534	4.056371533	4.737223865	7.52E-06	9.55E-05	3.416321028	not-significant
RAP2B	-0.618795747	5.01132623	-4.735587611	7.57E-06	9.61E-05	3.410139194	down
UFL1	0.485245235	5.293986312	4.734643702	7.60E-06	9.64E-05	3.406573662	not-significant
MIR3138	-0.869220098	1.529105336	-4.734429246	7.61E-06	9.64E-05	3.405763632	down
KCNT2	-0.278949444	0.346709814	-4.734069062	7.62E-06	9.65E-05	3.40440322	not-significant
LSM6	0.400011985	4.3908178	4.733848156	7.62E-06	9.65E-05	3.403568894	not-significant
OLMALINC	0.315107822	1.673067818	4.73282656	7.66E-06	9.69E-05	3.399710789	not-significant
RNF141	0.437751159	6.392235304	4.731792939	7.69E-06	9.72E-05	3.395807788	not-significant
BNC2	0.565379501	5.280271803	4.731677777	7.69E-06	9.72E-05	3.395372963	not-significant
PMEL	-1.046262463	1.661285829	-4.73123418	7.70E-06	9.73E-05	3.393698107	down
TESC	-0.262681715	0.251776232	-4.730760233	7.72E-06	9.74E-05	3.391908765	not-significant
AOAH-IT1	-0.271003313	0.169879249	-4.730092194	7.74E-06	9.76E-05	3.389386833	not-significant
ACKR3	-0.974935311	3.381192918	-4.730012314	7.74E-06	9.76E-05	3.38908529	down
YWHAH	-0.45203485	5.719995208	-4.729824574	7.75E-06	9.76E-05	3.388376593	not-significant
RALGAPA1	0.366460698	3.831939354	4.729413458	7.76E-06	9.77E-05	3.386824741	not-significant
DAPL1	0.752244166	9.000406769	4.72866307	7.78E-06	9.79E-05	3.383992439	up
SYNE3	-0.289899269	0.603571914	-4.728088205	7.80E-06	9.81E-05	3.381822824	not-significant
MOCS1	0.64864442	4.734729671	4.727959662	7.81E-06	9.81E-05	3.381337712	up
NIFK-AS1	0.295604705	1.358657834	4.727654842	7.82E-06	9.81E-05	3.380187365	not-significant
CCL3	-1.158629452	0.89135594	-4.727522929	7.82E-06	9.81E-05	3.379689558	down
ZNF337	0.497804369	4.202033336	4.72732167	7.83E-06	9.82E-05	3.378930078	not-significant
TRIM41	0.356242085	4.717507032	4.726110214	7.86E-06	9.86E-05	3.374358868	not-significant
NKPD1	0.657188422	1.579094107	4.724926968	7.90E-06	9.89E-05	3.3698948	up
LINC00412	0.579726424	3.717681427	4.724827199	7.90E-06	9.89E-05	3.369518429	not-significant
FIG4	0.315014597	3.519117988	4.724795375	7.91E-06	9.89E-05	3.369398376	not-significant
PPP2R5C	0.403236741	5.960093891	4.724067864	7.93E-06	9.91E-05	3.36665406	not-significant
ANKH	0.354837376	5.349618891	4.723962239	7.93E-06	9.91E-05	3.36625564	not-significant
POPDC2	0.418163256	2.245476281	4.721722138	8.00E-06	9.99E-05	3.357807272	not-significant
RETSAT	0.441092816	6.522630063	4.721293344	8.02E-06	0.000100052	3.356190386	not-significant
ZNF839	0.349353225	3.62669651	4.720819829	8.03E-06	0.000100179	3.354404975	not-significant
HERC2	0.482129558	4.200118455	4.720667196	8.04E-06	0.000100179	3.353829487	not-significant
CDC23	0.407560175	4.59614781	4.720333571	8.05E-06	0.00010025	3.352571627	not-significant
MYO5B	0.372251444	5.677878611	4.720033555	8.06E-06	0.000100309	3.351440528	not-significant
PLK2	-0.721542793	6.397549777	-4.719754008	8.07E-06	0.000100359	3.350386642	down
PDK2	0.51259666	4.268272544	4.719573875	8.07E-06	0.00010037	3.349707565	not-significant
PIGX	0.448327507	3.933138667	4.719258897	8.08E-06	0.000100395	3.348520178	not-significant
ZNF691	0.408065957	2.921603089	4.71920297	8.08E-06	0.000100395	3.348309351	not-significant
CCDC25	0.432435501	5.581258065	4.715828332	8.19E-06	0.000101638	3.335590954	not-significant
PDGFC	-0.809625225	1.863333486	-4.715806972	8.19E-06	0.000101638	3.335510468	down
RFTN1	-0.740054992	0.799256848	-4.714921679	8.22E-06	0.000101935	3.332174895	down
ZNF605	0.506357582	2.84912366	4.714343404	8.24E-06	0.000102107	3.329996297	not-significant
RPIA	0.279045612	3.373139649	4.714039285	8.25E-06	0.000102169	3.328850623	not-significant
IGSF9	0.65168475	4.666822561	4.713871034	8.26E-06	0.000102175	3.328216807	up
FANCF	0.426701769	2.944588963	4.713322136	8.27E-06	0.000102336	3.326149167	not-significant
PROCR	-0.658811576	1.750724719	-4.713014228	8.28E-06	0.000102399	3.32498937	down
LOXL1	-1.111170594	2.981465866	-4.712832914	8.29E-06	0.000102411	3.324306439	down
CDH24	-0.418094825	1.457485475	-4.712323867	8.31E-06	0.000102556	3.322389165	not-significant
PCMTD1	0.527633993	5.901933252	4.711526247	8.33E-06	0.00010282	3.319385265	not-significant
C3	-1.345775699	2.274162946	-4.711196462	8.35E-06	0.000102892	3.318143361	down
FAM120C	0.413293032	2.783256061	4.71041021	8.37E-06	0.000103152	3.315182705	not-significant
PDCD2L	0.346998362	2.524679296	4.710248074	8.38E-06	0.000103156	3.314572214	not-significant
ZNF214	0.430956259	2.061967469	4.708368523	8.44E-06	0.000103868	3.30749609	not-significant
HACL1	0.320680556	4.858161674	4.707756643	8.46E-06	0.000104058	3.305192863	not-significant
RFT1	0.3158462	3.157187178	4.706463767	8.50E-06	0.000104531	3.300326842	not-significant
NBR1	0.409279007	6.47867741	4.705034983	8.55E-06	0.000105063	3.29495026	not-significant
IL10RA	-0.934434067	1.336510637	-4.704149458	8.58E-06	0.000105353	3.291618491	down
GLIPR2	-0.855923166	1.253515586	-4.704038079	8.59E-06	0.000105353	3.291199459	down
ZNF703	-0.553236935	1.351360152	-4.703518595	8.60E-06	0.000105507	3.289245119	not-significant
SWT1	0.428178776	3.707994758	4.703335236	8.61E-06	0.000105521	3.288555338	not-significant
CCDC110	0.599349664	1.50880805	4.703060861	8.62E-06	0.000105572	3.287523195	up
MS4A7	-0.922484594	0.9347017	-4.702714308	8.63E-06	0.000105654	3.286219588	down
TTC14	0.564338054	4.697158562	4.702304431	8.65E-06	0.000105763	3.284677854	not-significant
ZDHHC2	-0.566633089	1.110793966	-4.701327196	8.68E-06	0.000106062	3.28100236	not-significant
ROR2	-0.628546289	1.57585494	-4.701289603	8.68E-06	0.000106062	3.28086098	down
NT5DC2	0.596471641	4.869221479	4.70113663	8.69E-06	0.000106063	3.280285678	up
TM4SF4	0.352528021	1.227296866	4.698747703	8.77E-06	0.000107011	3.271302852	not-significant
TANC1	0.441763113	6.216268106	4.697708295	8.80E-06	0.000107389	3.267395355	not-significant
MTCH2	0.332848011	5.90173051	4.697558783	8.81E-06	0.000107389	3.26683333	not-significant
PPFIBP2	0.373463509	4.67798913	4.696443793	8.85E-06	0.000107801	3.262642368	not-significant
ZNF557	0.35832779	3.084036472	4.695288019	8.89E-06	0.000108232	3.258298756	not-significant
NSMAF	0.424183653	5.385713434	4.69454669	8.92E-06	0.000108427	3.255513054	not-significant
ARSB	-0.418859067	1.366091901	-4.694513064	8.92E-06	0.000108427	3.255386704	not-significant
FBXO17	-0.50108938	1.327699498	-4.694381569	8.92E-06	0.000108427	3.254892613	not-significant
CCDC154	0.594058286	1.443702234	4.69402551	8.93E-06	0.000108511	3.253554767	up
NOX4	-0.536804463	0.478731164	-4.693887192	8.94E-06	0.000108511	3.253035072	not-significant
TPCN1	0.598324405	6.164061264	4.69283158	8.98E-06	0.000108901	3.249069194	up
ELMO1	-0.427360108	0.467266805	-4.692167621	9.00E-06	0.000109098	3.246575014	not-significant
CAAP1	0.419948221	4.320894949	4.692017487	9.01E-06	0.000109098	3.246011065	not-significant
RNASEH2B	0.355142138	3.276261125	4.691925895	9.01E-06	0.000109098	3.24566702	not-significant
PTPRZ1	-1.087183993	1.469806879	-4.690976582	9.04E-06	0.000109445	3.242101391	down
HS3ST2	-0.399489412	0.244389326	-4.690443812	9.06E-06	0.000109612	3.240100499	not-significant
FAM114A2	0.347948424	3.63225765	4.689694733	9.09E-06	0.000109873	3.237287463	not-significant
ERCC3	0.324945103	5.556062944	4.68870538	9.13E-06	0.000110187	3.233572546	not-significant
IPP	0.475197199	3.407274592	4.688674825	9.13E-06	0.000110187	3.233457822	not-significant
FBXL4	0.382853619	3.931474829	4.688483486	9.13E-06	0.000110205	3.232739422	not-significant
LGALS4	0.370682957	0.911281643	4.687662083	9.16E-06	0.0001105	3.229655597	not-significant
FZD8	0.689021898	2.945967425	4.6868286	9.19E-06	0.0001108	3.226526759	up
SCD5	0.548260064	6.76584135	4.68554599	9.24E-06	0.000111299	3.221712598	not-significant
TYR	-0.777594992	0.581787975	-4.68477108	9.27E-06	0.000111576	3.218804439	down
METTL8	0.345310144	3.053166753	4.683575823	9.31E-06	0.00011204	3.214319341	not-significant
ZZZ3	0.401457419	5.447337738	4.68303667	9.33E-06	0.000112213	3.21229645	not-significant
ZNF283	0.349740608	2.781757429	4.681841124	9.38E-06	0.00011268	3.207811291	not-significant
CSRP2	0.625777252	9.357114229	4.680622489	9.42E-06	0.000113159	3.203240244	up
ITGA4	-0.674255486	0.844626026	-4.680011648	9.45E-06	0.000113366	3.200949282	down
GKAP1	0.55117792	2.893922202	4.679865045	9.45E-06	0.000113366	3.200399474	not-significant
HLA-A	-0.824339956	6.600933062	-4.679355262	9.47E-06	0.000113528	3.19848771	down
COQ6	0.361149524	3.876340057	4.678870491	9.49E-06	0.000113679	3.196669862	not-significant
TPRG1L	0.415790147	5.999372612	4.678198978	9.51E-06	0.000113915	3.194151943	not-significant
RNF20	0.412667452	5.085468251	4.677993011	9.52E-06	0.000113941	3.193379686	not-significant
XPO7	0.371357752	5.278166779	4.6777977	9.53E-06	0.000113962	3.192647408	not-significant
GFM2	0.39948378	5.628907369	4.677631613	9.54E-06	0.00011397	3.192024713	not-significant
ASH2L	0.322623747	4.595732196	4.677217044	9.55E-06	0.000114058	3.190470461	not-significant
RBBP8NL	0.654853805	2.347130639	4.677140598	9.55E-06	0.000114058	3.190183871	up
CYP27C1	0.518539103	4.694302849	4.676935084	9.56E-06	0.000114084	3.189413424	not-significant
OTOGL	1.050775562	1.820838049	4.6763928	9.58E-06	0.000114262	3.187380566	up
TMEM177	0.385601874	2.692165662	4.676159329	9.59E-06	0.000114272	3.186505397	not-significant
SELP	-0.201919089	0.157081995	-4.676038031	9.60E-06	0.000114272	3.186050723	not-significant
GPR180	0.428778079	2.645011625	4.675928137	9.60E-06	0.000114272	3.1856388	not-significant
KCNJ8	-0.15570982	0.101754823	-4.675150581	9.63E-06	0.000114557	3.182724415	not-significant
ZNF624	0.465607031	2.931847878	4.674372369	9.66E-06	0.000114844	3.179807869	not-significant
FSTL3	-0.904126839	2.569495555	-4.673086232	9.71E-06	0.000115363	3.174988404	down
NSUN3	0.38592533	3.215257451	4.67252228	9.73E-06	0.000115553	3.1728754	not-significant
FOXE1	-0.723774243	1.056588268	-4.672017076	9.75E-06	0.000115717	3.170982646	down
PEX19	0.311383708	5.204472653	4.671791186	9.76E-06	0.000115753	3.170136384	not-significant
FLRT1	0.472402971	0.988247723	4.671321499	9.78E-06	0.000115901	3.168376863	not-significant
CLEC19A	0.091839402	0.131830297	4.669312418	9.85E-06	0.000116657	3.160851753	not-significant
LGALS3	0.440602285	9.955633821	4.669253238	9.86E-06	0.000116657	3.160630122	not-significant
TGFBI	0.646914814	12.88665775	4.669238186	9.86E-06	0.000116657	3.160573753	up
ADGRL4	-0.408090888	0.351608022	-4.668910986	9.87E-06	0.000116741	3.159348414	not-significant
EML2	0.592985326	5.542784799	4.668602343	9.88E-06	0.000116815	3.158192616	up
TTC13	0.433194247	4.097512607	4.668243138	9.90E-06	0.000116913	3.156847533	not-significant
CSF1	-0.679565158	1.672779975	-4.666992343	9.95E-06	0.000117426	3.152164299	down
OSM	-0.465066076	0.30446445	-4.664837193	1.00E-05	0.000118363	3.1440968	not-significant
TMEM241	0.371038587	2.989720685	4.664385465	1.00E-05	0.000118506	3.142406111	not-significant
RBL2	0.438861379	5.53367632	4.661218302	1.02E-05	0.000119931	3.130555185	not-significant
EXOSC3	0.358481351	5.291204123	4.657032606	1.03E-05	0.000121863	3.114900765	not-significant
HES5	1.117480436	5.004704267	4.656437506	1.04E-05	0.000122079	3.112675813	up
JUND	-0.82065171	5.141897434	-4.656023352	1.04E-05	0.000122208	3.11112748	down
WDR31	0.367553587	1.717880921	4.655656331	1.04E-05	0.000122315	3.109755433	not-significant
LYRM7	0.549836192	3.296619363	4.655333871	1.04E-05	0.0001224	3.10855002	not-significant
NCBP1	0.369194109	5.04228574	4.65454881	1.04E-05	0.00012271	3.105615546	not-significant
DMRTA2	0.736871801	6.256525545	4.654384079	1.05E-05	0.000122719	3.104999838	up
WIPF1	-0.786769283	1.478703511	-4.652384915	1.05E-05	0.000123621	3.097528728	down
TGM1	-1.201671434	5.036706987	-4.6520114	1.06E-05	0.000123732	3.096133079	down
WDR88	0.240084453	0.841598154	4.651724065	1.06E-05	0.000123795	3.095059491	not-significant
SH3RF3	-0.591755991	1.003662765	-4.651590624	1.06E-05	0.000123795	3.094560919	down
SPRR2D	-1.301323233	1.179994435	-4.650523757	1.06E-05	0.000124247	3.090575152	down
NR1I3	0.149039875	0.319574383	4.650335998	1.06E-05	0.000124267	3.089873751	not-significant
ZW10	0.30785681	4.723478388	4.649785894	1.06E-05	0.000124466	3.087818859	not-significant
FRZB	-0.595493323	0.961400562	-4.647702851	1.07E-05	0.000125422	3.080039111	down
EEF2K	0.516540983	4.598407899	4.647553951	1.07E-05	0.000125424	3.079483084	not-significant
TENM3	-0.756846601	1.061264787	-4.645015675	1.08E-05	0.000126605	3.070006248	down
TMPRSS4	0.443645939	8.069990136	4.64489097	1.09E-05	0.000126605	3.069540736	not-significant
IER3IP1	0.593938662	5.047124115	4.644622636	1.09E-05	0.000126666	3.068539099	up
DDX25	0.413727339	1.047324478	4.643990316	1.09E-05	0.00012691	3.066178912	not-significant
B3GALT5	0.646991139	4.166201572	4.642356822	1.10E-05	0.000127658	3.06008269	up
ST3GAL5-AS1	-0.256235064	0.385106531	-4.641796908	1.10E-05	0.000127867	3.057993389	not-significant
LAMC2	-0.838422833	6.010921584	-4.639253533	1.11E-05	0.000129083	3.04850485	down
TTC12	0.47546438	4.929587794	4.638334289	1.11E-05	0.000129478	3.045076232	not-significant
LPCAT2	-0.711561157	1.898924589	-4.637710811	1.12E-05	0.000129723	3.042751015	down
FASTKD1	0.403107393	3.587777394	4.634944733	1.13E-05	0.000131071	3.032437459	not-significant
ARHGEF9	0.308914681	2.921390488	4.634782771	1.13E-05	0.00013108	3.031833689	not-significant
PSMG3-AS1	0.39910816	1.764771861	4.634559595	1.13E-05	0.000131121	3.031001741	not-significant
TRIO	-0.504460845	3.744682069	-4.633187084	1.14E-05	0.000131757	3.02588591	not-significant
CRTAM	-0.155453416	0.156262139	-4.631756255	1.14E-05	0.000132427	3.020553712	not-significant
FAM149B1	0.380302322	3.491257202	4.628435441	1.16E-05	0.000134095	3.008182168	not-significant
SPRR1B	-1.738149103	2.589568587	-4.628171729	1.16E-05	0.000134158	3.007199956	down
IL1B	-1.073249609	1.269770421	-4.627566655	1.16E-05	0.000134402	3.004946457	down
ZNF577	0.423761949	2.968302028	4.625065697	1.17E-05	0.000135656	2.995634	not-significant
TSC22D2	-0.692443916	4.610843156	-4.624554512	1.18E-05	0.000135852	2.993730961	down
MYH7	0.345437041	1.060301751	4.624142828	1.18E-05	0.000135992	2.992198443	not-significant
NR4A1	-1.38215414	3.165748466	-4.624004789	1.18E-05	0.000135992	2.991684601	down
RCC2	0.44316497	6.232979816	4.623301715	1.18E-05	0.000136292	2.989067607	not-significant
PTPN4	0.398621555	3.109068664	4.62290034	1.18E-05	0.00013643	2.987573717	not-significant
ZBTB33	0.544305499	4.710407294	4.621879501	1.19E-05	0.000136902	2.983774581	not-significant
LBR	0.428291639	4.863231154	4.621129044	1.19E-05	0.000137229	2.98098203	not-significant
PITPNM2	0.512495545	2.947018518	4.620353211	1.20E-05	0.000137571	2.978095352	not-significant
RNASE6	-0.940734349	1.320947757	-4.619361465	1.20E-05	0.000138031	2.974405755	down
UGT2A2	0.285639039	0.286739755	4.617771712	1.21E-05	0.000138792	2.968492427	not-significant
PRIMPOL	0.387079692	3.725205635	4.617676994	1.21E-05	0.000138792	2.968140149	not-significant
CLDN1	-0.655470999	7.878997631	-4.616367491	1.21E-05	0.000139431	2.963270272	down
RASSF9	-0.617858855	3.260211043	-4.615870443	1.22E-05	0.000139625	2.961422039	down
EXPH5	0.647853481	5.475770013	4.614375087	1.22E-05	0.000140369	2.955862433	up
MAGED2	-0.506208206	5.050158628	-4.614142283	1.23E-05	0.000140419	2.954996989	not-significant
ZNF37A	0.496303488	3.188316165	4.613034902	1.23E-05	0.000140952	2.950880698	not-significant
HLA-DQA1	-1.266591432	2.603596159	-4.612083653	1.24E-05	0.000141401	2.947345265	down
SLPI	-1.460507243	6.034564301	-4.611579761	1.24E-05	0.000141602	2.945472675	down
NAPB	0.342258428	4.100113436	4.611405526	1.24E-05	0.000141619	2.944825204	not-significant
PYGO1	-0.346094102	0.560271051	-4.610504602	1.24E-05	0.000142042	2.941477541	not-significant
ASB1	0.384559965	3.183604802	4.61031058	1.24E-05	0.000142045	2.940756645	not-significant
HLA-L	-0.781143946	1.511802426	-4.610120506	1.24E-05	0.000142045	2.940050438	down
ANKRD33B	-0.530442178	0.91457688	-4.610069134	1.25E-05	0.000142045	2.93985957	not-significant
IFITM2	-1.018098138	2.987672821	-4.609403176	1.25E-05	0.000142292	2.937385406	down
MMP19	-0.619514886	0.784423533	-4.609342653	1.25E-05	0.000142292	2.937160562	down
TRNT1	0.385371228	2.825547651	4.608872208	1.25E-05	0.000142475	2.935412919	not-significant
EPHX2	0.516997082	5.641517826	4.608441132	1.25E-05	0.000142637	2.933811621	not-significant
FAM20B	0.448027303	4.63243745	4.606879492	1.26E-05	0.000143435	2.928011465	not-significant
NSMCE4A	0.375976917	5.085884279	4.605848936	1.27E-05	0.000143937	2.924184507	not-significant
ZNF571-AS1	0.227924618	0.739349781	4.605461718	1.27E-05	0.000144075	2.922746713	not-significant
PTN	-1.404479472	2.109212108	-4.605027079	1.27E-05	0.000144241	2.921132934	down
PSMD10	0.461355838	6.066730912	4.603837262	1.28E-05	0.000144676	2.916715723	not-significant
ING5	0.478811811	2.590544829	4.603710237	1.28E-05	0.000144676	2.916244185	not-significant
TRUB1	0.416675132	4.327483863	4.603694927	1.28E-05	0.000144676	2.916187353	not-significant
SECISBP2	0.379667304	5.817170038	4.603692988	1.28E-05	0.000144676	2.916180152	not-significant
RWDD2A	0.299280375	2.359223714	4.603191477	1.28E-05	0.00014488	2.914318541	not-significant
KLF12	-0.433281085	0.770977481	-4.602658472	1.28E-05	0.000145039	2.912340158	not-significant
LMBR1	0.395546462	4.191710882	4.60247859	1.28E-05	0.000145039	2.911672515	not-significant
ATF7IP2	0.486281642	4.584868559	4.602366659	1.28E-05	0.000145039	2.911257082	not-significant
RGL3	0.678255988	1.626006498	4.602292319	1.28E-05	0.000145039	2.910981175	up
MAPK14	0.344683556	5.753326933	4.602203315	1.28E-05	0.000145039	2.910650845	not-significant
ZSCAN9	0.377469773	3.413903219	4.60169244	1.29E-05	0.00014525	2.908754858	not-significant
TBXAS1	-0.58244145	0.762832247	-4.599955609	1.30E-05	0.000146112	2.902310027	not-significant
SBNO1	0.447176915	4.627956999	4.599903169	1.30E-05	0.000146112	2.902115464	not-significant
BIRC6	0.440152962	5.360973007	4.598574344	1.30E-05	0.000146795	2.897185681	not-significant
CBFA2T3	0.387763323	1.260832415	4.597282879	1.31E-05	0.000147444	2.892395359	not-significant
AMY2B	0.567678323	4.553755771	4.59716846	1.31E-05	0.000147444	2.891970994	not-significant
ARHGEF16	0.785834486	4.656195851	4.593861792	1.33E-05	0.000149259	2.879709901	up
EIF5A2	-0.363742839	1.154235709	-4.593770358	1.33E-05	0.000149259	2.879370941	not-significant
EPM2A	0.329420067	2.709412772	4.592003109	1.34E-05	0.000150214	2.872820356	not-significant
PREPL	0.47568757	4.401503768	4.591581098	1.34E-05	0.00015038	2.871256343	not-significant
URB1	0.398124543	4.247629296	4.591305154	1.34E-05	0.00015046	2.870233714	not-significant
PPM1N	0.532993591	2.240373354	4.589709734	1.35E-05	0.000151321	2.864321971	not-significant
DCAF4L1	0.408313744	1.123401123	4.588583958	1.35E-05	0.000151856	2.860151245	not-significant
CBR4	0.442143595	5.5355305	4.588435133	1.36E-05	0.000151856	2.859599935	not-significant
PIGP	0.344105925	2.785902817	4.588386923	1.36E-05	0.000151856	2.859421344	not-significant
HEATR5A	0.446779017	3.541640831	4.588130261	1.36E-05	0.000151925	2.85847059	not-significant
CCDC74A	-0.354176751	0.739471895	-4.587730874	1.36E-05	0.00015208	2.856991206	not-significant
SRSF6	0.445070597	6.389146944	4.587411776	1.36E-05	0.000152186	2.855809284	not-significant
KCND3	-0.404469086	0.499206067	-4.587160537	1.36E-05	0.000152252	2.854878739	not-significant
ZSCAN12	0.310263411	2.107712013	4.586791683	1.36E-05	0.000152389	2.853512633	not-significant
RPP40	0.371501466	3.059894813	4.586439195	1.37E-05	0.000152516	2.852207207	not-significant
PEBP1	0.445070479	8.467660326	4.585530856	1.37E-05	0.000152976	2.848843493	not-significant
MGST2	0.348838999	6.473408322	4.584259447	1.38E-05	0.000153656	2.844135983	not-significant
FBXL2	-0.460869946	3.005816549	-4.583027266	1.38E-05	0.000154315	2.839574507	not-significant
ADAM28	-0.610402483	0.774170216	-4.582078728	1.39E-05	0.000154805	2.836063589	down
TBP	0.326878284	4.76560982	4.58133816	1.39E-05	0.000155115	2.833322771	not-significant
COL1A1	-2.290316085	3.622130839	-4.581287993	1.39E-05	0.000155115	2.833137114	down
BTBD9	0.285310215	3.227872438	4.58101493	1.40E-05	0.00015517	2.832126594	not-significant
TIGD6	0.321573152	2.572921114	4.580918333	1.40E-05	0.00015517	2.831769129	not-significant
ZNF678	0.403546832	2.753552273	4.579724335	1.40E-05	0.000155812	2.827351022	not-significant
FAM200A	0.431195728	3.221043507	4.578667222	1.41E-05	0.000156374	2.823440033	not-significant
COL6A4P1	0.187029496	0.261001356	4.575774566	1.42E-05	0.000158069	2.812741025	not-significant
GBP1	-1.248748476	3.091598737	-4.57496428	1.43E-05	0.000158346	2.809744803	down
TMSB4Y	1.037664587	1.562129089	4.574870698	1.43E-05	0.000158346	2.809398783	up
RBBP9	0.420337334	4.563046241	4.57481336	1.43E-05	0.000158346	2.809186778	not-significant
SULF1	-0.786931141	4.653598384	-4.574755014	1.43E-05	0.000158346	2.808971046	down
ADAMTS12	-0.878834172	0.902992181	-4.574631002	1.43E-05	0.000158346	2.808512525	down
EZH1	0.360517917	3.986139245	4.573907011	1.43E-05	0.000158709	2.805835805	not-significant
MAPK8IP1	-0.573261795	1.704728384	-4.573374726	1.44E-05	0.000158953	2.803868028	not-significant
CRIP3	0.30094621	0.616935317	4.572464449	1.44E-05	0.000159434	2.800503203	not-significant
TDRD3	0.448377679	4.871444358	4.572001282	1.45E-05	0.000159636	2.798791277	not-significant
KNOP1	0.388249206	3.483974895	4.571680113	1.45E-05	0.000159678	2.797604256	not-significant
LYRM2	0.396943486	3.877283531	4.571657175	1.45E-05	0.000159678	2.797519481	not-significant
RBM24	-0.323500932	0.644178257	-4.570627768	1.45E-05	0.000160236	2.793715233	not-significant
ZYG11B	0.388292219	3.990981477	4.568577967	1.47E-05	0.000161438	2.78614165	not-significant
DSG4	-0.509152908	1.188676449	-4.567788655	1.47E-05	0.00016185	2.783225884	not-significant
MROH6	0.977770317	4.325040857	4.565044275	1.49E-05	0.000163508	2.773090455	up
MTMR4	0.424156014	4.527015539	4.564561261	1.49E-05	0.000163729	2.771307007	not-significant
DDR2	-0.623304207	1.507771385	-4.56376015	1.49E-05	0.000164119	2.768349304	down
EFEMP2	-0.800506877	3.07143603	-4.563675507	1.49E-05	0.000164119	2.768036821	down
GOLGA7B	0.67268426	2.59120945	4.5631848	1.50E-05	0.000164345	2.766225312	up
TTYH3	-0.738961103	2.050671382	-4.562462195	1.50E-05	0.000164645	2.763557946	down
THYN1	0.399639622	5.415774677	4.562442714	1.50E-05	0.000164645	2.763486039	not-significant
FAM76A	0.410489921	4.158162108	4.561717649	1.51E-05	0.000165023	2.760809872	not-significant
ANO6	-0.562788921	3.783525125	-4.56132095	1.51E-05	0.00016519	2.759345794	not-significant
TDH	0.435788852	1.083181922	4.560398349	1.51E-05	0.000165697	2.755941109	not-significant
LINC01134	0.177070141	0.410392895	4.559602182	1.52E-05	0.000166124	2.753003357	not-significant
RGS4	-0.845819637	1.103925033	-4.559298375	1.52E-05	0.000166232	2.751882436	down
PCID2	0.285438286	4.823188891	4.557285262	1.53E-05	0.000167454	2.744456075	not-significant
MS4A6A	-0.97115115	1.671823519	-4.55682184	1.53E-05	0.000167668	2.742746809	down
FHOD3	0.640674538	7.400112114	4.55627676	1.54E-05	0.000167935	2.7407365	up
ATG2B	0.454759293	4.320335808	4.5556904	1.54E-05	0.000168229	2.738574113	not-significant
ADGRF3	0.191575879	0.711244573	4.555494644	1.54E-05	0.000168259	2.737852243	not-significant
PTPRB	-0.183234919	0.150016719	-4.555370706	1.54E-05	0.000168259	2.737395217	not-significant
MAP1A	-0.531971851	0.935342213	-4.553952601	1.55E-05	0.000169102	2.73216648	not-significant
TBC1D5	0.38592899	4.514640219	4.552559911	1.56E-05	0.000169933	2.727032457	not-significant
DOCK9	0.392228615	5.909765108	4.552423709	1.56E-05	0.000169933	2.726530416	not-significant
VSIG4	-1.041398774	1.030558305	-4.552263489	1.56E-05	0.000169948	2.725939853	down
ESAM	-0.311534774	0.355313502	-4.551476998	1.57E-05	0.000170379	2.723041086	not-significant
ZNF551	0.349569348	3.205342536	4.550571874	1.57E-05	0.000170891	2.719705469	not-significant
DUSP4	-1.011227375	2.395717403	-4.550262984	1.57E-05	0.000171005	2.718567227	down
MARS2	0.338957207	2.880227723	4.549318781	1.58E-05	0.000171545	2.715088189	not-significant
EGR3	-0.644505032	0.586097425	-4.548980252	1.58E-05	0.000171605	2.713840949	down
XPC	0.420888621	6.495731192	4.548955889	1.58E-05	0.000171605	2.713751189	not-significant
PPIE	0.293664014	3.904836145	4.548520163	1.58E-05	0.000171805	2.71214594	not-significant
PPP2R2B	-0.176431705	0.290826528	-4.547495623	1.59E-05	0.000172353	2.708371831	not-significant
NSL1	0.339146308	2.412826789	4.547431373	1.59E-05	0.000172353	2.708135172	not-significant
ITIH4	0.565653804	2.234837912	4.546729362	1.60E-05	0.000172733	2.705549504	not-significant
HCG25	0.190625357	0.472766786	4.546427156	1.60E-05	0.000172845	2.704436485	not-significant
ZSCAN29	0.373520718	3.625497896	4.546275707	1.60E-05	0.000172855	2.703878721	not-significant
NFYC	0.311451271	4.775824919	4.544740139	1.61E-05	0.000173801	2.698224114	not-significant
CD163L1	-0.487174522	0.663933204	-4.544101824	1.61E-05	0.000174142	2.695873924	not-significant
FANCD2	0.320634851	2.660601105	4.543939672	1.61E-05	0.000174159	2.695276938	not-significant
IPO8	0.44908476	4.702997164	4.542804966	1.62E-05	0.000174839	2.69109972	not-significant
DCAF8	0.36651226	5.166285576	4.542335428	1.62E-05	0.000175066	2.689371394	not-significant
WDR5	0.385530286	4.519172764	4.541718699	1.63E-05	0.000175395	2.687101443	not-significant
ARMC8	0.334494075	4.363818158	4.539717543	1.64E-05	0.000176644	2.679737281	not-significant
PKDREJ	0.135583593	0.315803931	4.53962631	1.64E-05	0.000176644	2.679401598	not-significant
RPS27	-0.444302177	10.86240827	-4.539331697	1.64E-05	0.000176753	2.678317626	not-significant
MPI	0.338029554	3.09263976	4.538612833	1.65E-05	0.000177156	2.675672884	not-significant
MRPS14	0.4031795	4.595163757	4.538431246	1.65E-05	0.000177187	2.67500486	not-significant
ARHGAP44	0.535503543	2.482857326	4.53813172	1.65E-05	0.0001773	2.673902996	not-significant
AMPD3	0.473051724	6.206171886	4.536477097	1.66E-05	0.000178353	2.667816974	not-significant
SV2C	0.11909583	0.208958083	4.536044751	1.66E-05	0.000178559	2.666226954	not-significant
TSPAN31	0.307220828	4.19873639	4.534766446	1.67E-05	0.000179213	2.661526356	not-significant
CLEC7A	0.450385641	6.515929256	4.534725937	1.67E-05	0.000179213	2.661377411	not-significant
MED18	0.417460661	4.130599965	4.534700201	1.67E-05	0.000179213	2.661282783	not-significant
MSANTD4	0.371087135	3.860829082	4.53431173	1.67E-05	0.00017939	2.659854475	not-significant
NDC1	0.425619281	4.163757289	4.534054371	1.68E-05	0.000179475	2.658908274	not-significant
SCAND2P	0.377034581	5.16515511	4.533193327	1.68E-05	0.000179983	2.655742825	not-significant
SLC38A9	0.378633639	4.562085253	4.532935019	1.68E-05	0.000180038	2.654793284	not-significant
CSTF1	0.312037601	4.222746845	4.532845414	1.68E-05	0.000180038	2.654463906	not-significant
ADAM12	-0.850733228	1.163931575	-4.53212959	1.69E-05	0.000180446	2.651832748	down
PIGN	0.366006076	3.544320329	4.531706053	1.69E-05	0.000180648	2.650276077	not-significant
DBNDD2	-0.420554118	1.322242765	-4.531436856	1.69E-05	0.000180743	2.649286714	not-significant
ZNF507	0.470086099	3.633662288	4.530670487	1.70E-05	0.000181188	2.646470339	not-significant
PRKAA2	0.475297885	1.846532712	4.530197534	1.70E-05	0.000181427	2.644732407	not-significant
ZGLP1	0.41176179	1.090907681	4.529803466	1.70E-05	0.000181558	2.643284434	not-significant
TLE6	0.486908228	1.758730835	4.529742974	1.70E-05	0.000181558	2.643062168	not-significant
PDE11A	-0.251192846	0.387175773	-4.52866749	1.71E-05	0.000182224	2.639110835	not-significant
FCGR2B	-1.105494631	1.991045624	-4.527260759	1.72E-05	0.000183094	2.633943399	down
ASB8	0.348845719	4.022237332	4.527139334	1.72E-05	0.000183094	2.633497412	not-significant
PYY2	0.772999534	3.215034847	4.527039739	1.72E-05	0.000183094	2.633131607	up
GSTZ1	0.421612523	5.519657935	4.526737103	1.73E-05	0.000183214	2.632020084	not-significant
C5	0.376702461	1.974175077	4.526379858	1.73E-05	0.000183373	2.630708053	not-significant
VCAN	-1.460200994	1.280194992	-4.525333092	1.73E-05	0.000184026	2.626864042	down
PRIM1	0.426536231	3.77715533	4.524167522	1.74E-05	0.000184766	2.622584421	not-significant
PARG	0.332834059	4.283174015	4.522182223	1.76E-05	0.000186101	2.615296621	not-significant
COL1A2	-1.746614866	5.038062431	-4.521749348	1.76E-05	0.000186318	2.613707858	down
GPR12	0.660964196	1.378727063	4.521562737	1.76E-05	0.000186356	2.613022978	up
DCLK2	0.98285344	4.352653721	4.520595688	1.77E-05	0.000186961	2.609474106	up
PRKAG2	0.416285627	3.601887761	4.519925372	1.77E-05	0.000187351	2.607014467	not-significant
C1QTNF1	-0.657824621	0.934875415	-4.51896356	1.78E-05	0.000187939	2.603485629	down
TGFBR2	-0.633010154	3.877330264	-4.518851112	1.78E-05	0.000187939	2.603073096	down
ARL4C	-0.595290843	4.389712116	-4.518592057	1.78E-05	0.000188031	2.602122734	down
SRP68	0.34432689	6.385675574	4.517850952	1.79E-05	0.000188476	2.599404129	not-significant
PDLIM4	-0.937389916	2.253378222	-4.517357164	1.79E-05	0.00018874	2.597592918	down
NCOA4	0.381217786	7.537451694	4.517076602	1.79E-05	0.00018884	2.596563873	not-significant
PAQR7	0.626714804	5.280126788	4.516953313	1.79E-05	0.00018884	2.596111687	up
ZNF233	0.23946711	0.691613866	4.51654735	1.79E-05	0.00018904	2.594622797	not-significant
YPEL4	-0.406395432	0.629268921	-4.516160481	1.80E-05	0.000189227	2.593204017	not-significant
TEC	0.544421299	5.038952765	4.515668515	1.80E-05	0.000189406	2.591399922	not-significant
POSTN	-2.27626427	2.399736598	-4.51564967	1.80E-05	0.000189406	2.591330816	down
PPP4R4	-0.3555249	0.392328506	-4.514989053	1.81E-05	0.00018973	2.588908463	not-significant
SNPH	0.539811463	2.548458111	4.514943988	1.81E-05	0.00018973	2.588743228	not-significant
ADCY3	-0.526207913	2.217282469	-4.513235337	1.82E-05	0.000190895	2.582479025	not-significant
MTR	0.480662704	4.587988612	4.513092025	1.82E-05	0.000190903	2.581953688	not-significant
GUF1	0.466139815	4.580372632	4.512912159	1.82E-05	0.000190938	2.581294371	not-significant
TSN	0.364022359	5.33260043	4.511969921	1.83E-05	0.000191539	2.577840777	not-significant
SHC2	-0.534138523	0.7021268	-4.511751029	1.83E-05	0.000191603	2.577038535	not-significant
TTC39B	-0.385252838	2.179148064	-4.510475879	1.84E-05	0.000192455	2.572365594	not-significant
CACNA1E	0.703495961	1.807652817	4.508178185	1.85E-05	0.00019408	2.563947555	up
CRIPT	0.426724194	3.759858081	4.507151659	1.86E-05	0.000194755	2.56018757	not-significant
ZNF730	0.427755194	1.248277132	4.506828558	1.86E-05	0.000194815	2.559004223	not-significant
UBE2S	-0.616776638	3.111846374	-4.506807509	1.86E-05	0.000194815	2.558927134	down
HSD17B8	0.554945059	5.501172133	4.506274635	1.87E-05	0.000195118	2.55697562	not-significant
PXMP4	0.425888633	2.640168925	4.505832282	1.87E-05	0.000195353	2.555355727	not-significant
NCAPD3	0.359075759	3.055486903	4.504867703	1.88E-05	0.000195985	2.551823808	not-significant
ADRB2	0.553393451	7.555468735	4.504407131	1.88E-05	0.000196235	2.550137539	not-significant
ADCK1	0.469531828	3.414584426	4.504034554	1.88E-05	0.000196418	2.548773523	not-significant
TRPV1	0.411926373	1.809167034	4.502028805	1.90E-05	0.000197851	2.541431657	not-significant
DUSP6	-0.582100424	4.850843509	-4.501211402	1.90E-05	0.000198378	2.538440225	not-significant
NHSL2	-0.226611008	0.245388886	-4.500942317	1.91E-05	0.000198483	2.537455541	not-significant
BBS10	0.50221044	3.380150376	4.499460553	1.92E-05	0.000199525	2.532033859	not-significant
MMP15	0.598312129	2.361961496	4.498621011	1.92E-05	0.000200074	2.52896254	up
ZNF322	0.373107618	3.680382941	4.49793923	1.93E-05	0.000200501	2.526468631	not-significant
PIGW	0.38955293	3.406269805	4.497477411	1.93E-05	0.000200757	2.524779465	not-significant
NFS1	0.440568764	2.576552365	4.496878519	1.94E-05	0.000201086	2.522589103	not-significant
MAP3K1	0.487102105	5.422430167	4.496791626	1.94E-05	0.000201086	2.522271322	not-significant
APOL1	-0.996759752	2.880273575	-4.496352847	1.94E-05	0.000201225	2.520666687	down
SEPHS1	0.35079276	4.76485993	4.496350329	1.94E-05	0.000201225	2.520657479	not-significant
IQGAP2	-0.65967324	1.042324262	-4.49563337	1.95E-05	0.000201682	2.51803575	down
LNP1	0.312610828	1.755034456	4.495139599	1.95E-05	0.000201966	2.516230315	not-significant
ZFP64	0.448660523	3.913477544	4.494969252	1.95E-05	0.000201996	2.515607485	not-significant
TLR7	-0.360444534	0.386816645	-4.491720164	1.98E-05	0.000204452	2.503730915	not-significant
GALNT18	0.723789158	8.029934811	4.49087978	1.98E-05	0.000205014	2.500659915	up
ALOX5AP	-0.909174877	1.357555297	-4.490124388	1.99E-05	0.00020551	2.497899812	down
CCDC69	-0.583235928	0.988391083	-4.489013922	2.00E-05	0.000206273	2.493842859	not-significant
NFATC3	0.348455029	4.232067231	4.48884405	2.00E-05	0.000206273	2.493222307	not-significant
HAUS4	0.281220553	4.627141278	4.488774827	2.00E-05	0.000206273	2.492969437	not-significant
BOLA1	0.464040097	3.507873577	4.488326209	2.00E-05	0.000206527	2.491330705	not-significant
ZDHHC17	0.454065182	4.384766617	4.487648739	2.01E-05	0.000206964	2.488856209	not-significant
ZNF613	0.277477932	2.944837366	4.486989053	2.01E-05	0.000207388	2.486446906	not-significant
MIR5194	-0.541531322	1.179454202	-4.486331696	2.02E-05	0.000207812	2.48404633	not-significant
S100A16	-0.733075261	6.308984331	-4.48523073	2.03E-05	0.000208594	2.48002627	down
LGR6	-0.617716718	1.155064546	-4.483743495	2.04E-05	0.000209692	2.474596793	down
ATF6	0.375133375	4.558381431	4.482922983	2.04E-05	0.000210252	2.471601831	not-significant
TPI1P2	0.284578436	1.03670202	4.480781397	2.06E-05	0.000211895	2.463786466	not-significant
DPYSL4	-0.408855637	0.561480962	-4.480577857	2.06E-05	0.000211955	2.463043802	not-significant
RPS6KA3	0.494642848	5.52162282	4.479852151	2.07E-05	0.000212443	2.460396081	not-significant
TNFRSF10B	-0.557747186	4.78017245	-4.479523278	2.07E-05	0.000212514	2.459196286	not-significant
RGS11	0.554233376	1.617072174	4.479504885	2.07E-05	0.000212514	2.459129189	not-significant
OR10AD1	0.315672862	0.766957177	4.478866845	2.08E-05	0.000212932	2.456801658	not-significant
RCN3	-0.928268443	2.231716489	-4.478276309	2.08E-05	0.000213311	2.454647611	down
WDFY3	0.408364805	4.952063589	4.477659093	2.09E-05	0.000213649	2.452396438	not-significant
CIPC	0.446885646	5.111541942	4.477606938	2.09E-05	0.000213649	2.452206224	not-significant
AKR1B15	-0.521189853	0.621359374	-4.477443471	2.09E-05	0.000213676	2.45161005	not-significant
LIMD1	0.39723066	3.230441208	4.477298758	2.09E-05	0.000213688	2.451082283	not-significant
FAM13A-AS1	0.348376123	1.08823455	4.476890534	2.09E-05	0.000213918	2.449593554	not-significant
ZC3H10	0.261523267	1.652308714	4.474985397	2.11E-05	0.000215392	2.442646983	not-significant
INTS4	0.264251218	3.000372639	4.474546603	2.11E-05	0.000215589	2.44104731	not-significant
LINC01588	0.283317671	1.289008797	4.47448832	2.11E-05	0.000215589	2.440834842	not-significant
TMEM9B	0.366428388	5.870772867	4.473608149	2.12E-05	0.000216113	2.437626408	not-significant
TXNRD3	0.364701102	3.706008548	4.473601044	2.12E-05	0.000216113	2.437600511	not-significant
ORC5	0.377911791	4.285112406	4.472539224	2.13E-05	0.000216893	2.433730468	not-significant
CTSL3P	0.28874649	0.332783831	4.47211913	2.13E-05	0.000217136	2.432199506	not-significant
ANKRD34C-AS1	0.052292359	0.072996651	4.471744253	2.14E-05	0.000217342	2.430833408	not-significant
ITPKC	-0.746268189	5.739430022	-4.470742723	2.14E-05	0.000218076	2.427184067	down
IGFBPL1	0.48226058	1.967913116	4.47029589	2.15E-05	0.000218343	2.425556084	not-significant
TUBGCP5	0.390309831	4.105198265	4.47002856	2.15E-05	0.000218372	2.42458215	not-significant
MTHFSD	0.338939785	3.972731525	4.470002496	2.15E-05	0.000218372	2.424487193	not-significant
[truncated: 18,308 more rows]
