# Supplementary material for: Identification of the immune-associated characteristics and predictive biomarkers of keratoconus based on single-cell RNA-sequencing and bulk RNA-sequencing
Source: Front Immunol. 2023 Oct 27;14:1220646. doi: 10.3389/fimmu.2023.1220646 (PMC10641680; doi:10.3389/fimmu.2023.1220646)
Supplement: Supplementary file 3 [file DataSheet_3.csv]

Gene	PTS	PTS_Rest	Identy	Score	Pvalue	Padj	LogFC	Change
SAMD4A	0.7218769247998208	0.0540615033271646	CSC	121.9839859008789	0.0	0.0	4.929451942443848	Significant up
AL133444.1	0.0202138977546335	7.874945859747215e-05	CSC	3.5714118480682373	0.0003550619323384	0.000822831997045	9.221899032592772	Significant up
WDHD1	0.0940142225208578	0.0365791235185258	CSC	10.159360885620115	3.010430904147343e-24	9.518278814546434e-24	1.2769248485565186	Significant up
FBXO34	0.296769136009855	0.5515612080166948	CSC	-61.6341438293457	0.0	0.0	-1.8702343702316284	Significant down
LGALS3	0.992048826922	0.9940937906051897	CSC	-97.05425262451172	0.0	0.0	-1.338950276374817	Significant down
AL158801.2	0.0073352371353379	0.0525652636138126	CSC	-8.02517318725586	1.0138292495260868e-15	2.947645379864309e-15	-2.8657495975494385	Significant down
BMP4	0.1748138193627862	0.0785919596802772	CSC	17.05945587158203	2.973078630415821e-65	1.190373883334767e-64	1.1369192600250244	Significant up
DDHD1	0.3128954588722772	0.0434697011458046	CSC	48.09226989746094	0.0	0.0	3.0090792179107666	Significant up
FERMT2	0.7054706310543704	0.0542190022443595	CSC	118.75254821777344	0.0	0.0	4.654946804046631	Significant up
SLC35F4	0.0033596505963379	0.0218529747607985	CSC	-3.281760931015014	0.0010316100064806	0.0023402522196566	-2.894226312637329	Significant down
CNIH1	0.7147096701942998	0.4075678229712171	CSC	63.777000427246094	0.0	0.0	1.1804170608520508	Significant up
AL158801.3	0.0128226664426899	0.0352403827223687	CSC	-3.97889256477356	6.923699518854759e-05	0.0001644888972098	-1.5428882837295532	Significant down
AL139317.5	0.1079567724956604	0.0270504390282316	CSC	14.310544967651367	1.8803348198931816e-46	6.8414301327769135e-46	1.940603733062744	Significant up
AP5M1	0.2859622599249678	0.1283222427845808	CSC	28.33970832824707	1.1208951497324129e-176	6.324946543317333e-176	1.2497940063476562	Significant up
AL137100.3	0.0008399126490844	0.0170098830570539	CSC	-2.867091655731201	0.004142631325631	0.0091131254198161	-3.639566421508789	Significant down
LINC02284	0.1005655411837169	0.0162223884710792	CSC	14.969325065612791	1.1649670414156614e-50	4.338938628184031e-50	2.62447738647461	Significant up
LINC00520	0.0258133154151968	0.1282434933259834	CSC	-18.364845275878903	2.5116456751332356e-75	1.0489895973116928e-74	-2.9109528064727783	Significant down
ATG14	0.339940646172798	0.4763948497854077	CSC	-37.34517288208008	3.0365990292613294e-305	2.2271095356113975e-304	-1.282584547996521	Significant down
NIN	0.2762752673721932	0.1396227900933181	CSC	24.37576675415039	3.0912949518905047e-131	1.544216557468596e-130	1.0519609451293943	Significant up
SAV1	0.6066969035220338	0.254360751269835	CSC	69.13731384277344	0.0	0.0	1.729871153831482	Significant up
LINC01588	0.1362338316815051	0.2977910776863409	CSC	-30.97228240966797	1.2735168398932705e-210	7.780399990104115e-210	-1.6282033920288086	Significant down
ARF6	0.8123635141945238	0.9344017009883056	CSC	-122.79016876220705	0.0	0.0	-2.0482277870178223	Significant down
AL627171.1	0.0343804244358586	0.0937512304602905	CSC	-10.62203311920166	2.3537686192326598e-26	7.587350796602654e-26	-1.7095438241958618	Significant down
AL627171.2	0.4930847191892043	0.2344765129739733	CSC	47.03821563720703	0.0	0.0	1.2937449216842651	Significant up
KLHDC2	0.4991880844392183	0.2618813245658936	CSC	42.68956756591797	0.0	0.0	1.0437092781066897	Significant up
KLHDC1	0.1054370345484069	0.0231917155569555	CSC	14.598376274108888	2.8761420038952586e-48	1.0593415764468919e-47	2.2282838821411133	Significant up
POLE2	0.0402038188028445	0.0118911682482182	CSC	5.016477108001709	5.26274802772305e-07	1.329858313712221e-06	1.5358744859695437	Significant up
PYGL	0.2368553670418276	0.3846911052486514	CSC	-31.90399932861328	2.3499246939047303e-223	1.478710422234886e-222	-1.245558261871338	Significant down
ERO1A	0.6484685592698359	0.7273299996062527	CSC	-63.00695037841797	0.0	0.0	-1.4076995849609375	Significant down
PTGER2	0.0463071840528585	0.0041343465763672	CSC	7.470187664031982	8.008061295232442e-14	2.278312665078982e-13	3.143584728240967	Significant up
NID2	0.0529144968923232	0.0017718628184431	CSC	9.068283081054688	1.209071416976482e-19	3.663709487242113e-19	4.6051926612854	Significant up
GNG2	0.0997256285346324	0.0094499350316966	CSC	15.924219131469728	4.3035080054706e-57	1.6514998907963565e-56	2.416700601577759	Significant up
GNPNAT1	0.5205778599025701	0.165295113596094	CSC	66.00459289550781	0.0	0.0	2.0260822772979736	Significant up
FRMD6-AS2	0.01371857326838	0.0727251250147655	CSC	-10.412379264831545	2.1771142302637726e-25	6.962940378480146e-25	-1.7623651027679443	Significant down
LINC00640	0.0118707654403941	0.028782927117376	CSC	-2.996054410934448	0.0027349762163351	0.0060735486388623	-1.2220159769058228	Significant down
TMX1	0.658995464471695	0.3065322675906603	CSC	68.18084716796875	0.0	0.0	1.4227770566940308	Significant up
FUT8	0.3105996976314463	0.0312635350631964	CSC	49.68497467041016	0.0	0.0	3.4011125564575195	Significant up
FNTB	0.1236911361218433	0.1995117533566956	CSC	-14.535799980163574	7.186925962216445e-48	2.638087242471991e-47	-1.0504685640335083	Significant down
GPX2	0.0166862646284786	0.1944717880064574	CSC	-31.696067810058594	1.7600955407576703e-220	1.0979522492789951e-219	-3.8911497592926025	Significant down
PLEKHG3	0.0351643429083375	0.3049179036894121	CSC	-48.41764831542969	0.0	0.0	-3.4924685955047607	Significant down
AL049869.3	0.0520745842432387	0.0144899003819348	CSC	6.647834777832031	2.974357877992685e-11	8.162398692153752e-11	1.621367573738098	Significant up
ZBTB1	0.4739347107900778	0.1452140016537386	CSC	60.25299835205078	0.0	0.0	1.9671555757522583	Significant up
ZBTB25	0.138081639509491	0.0438634484387919	CSC	16.7187557220459	9.569782142046216e-63	3.777532423072639e-62	1.6219698190689087	Significant up
DCAF5	0.3065121227392351	0.4882466433043272	CSC	-43.366600036621094	0.0	0.0	-1.3216280937194824	Significant down
ACTN1	0.8399686432611009	0.2505414025278576	CSC	126.44356536865234	0.0	0.0	3.0566389560699463	Significant up
ZFP36L1	0.8391847247886219	0.4276095601842737	CSC	84.97061157226562	0.0	0.0	1.5422614812850952	Significant up
AL122035.1	0.0695447673441962	0.0067330787100838	CSC	11.144359588623049	7.629110464697316e-29	2.5120282326659997e-28	3.3036904335021973	Significant up
RDH11	0.4932527017190212	0.2562507382761743	CSC	42.9688720703125	0.0	0.0	1.0523481369018557	Significant up
ARG2	0.3127274763424604	0.4538725046265306	CSC	-36.61634063720703	1.571802163894087e-293	1.127347400578866e-292	-1.2820595502853394	Significant down
PIGH	0.5068032924575844	0.2165216364137496	CSC	53.04576873779297	0.0	0.0	1.413251280784607	Significant up
PLEK2	0.0097429867293801	0.1671851006024333	CSC	-27.955875396728516	5.592769617236664e-172	3.112278444273302e-171	-4.309080123901367	Significant down
MPP5	0.3957668402486141	0.6297594204039847	CSC	-66.7769546508789	0.0	0.0	-1.7021379470825195	Significant down
MTHFD1	0.1912201131082367	0.0497302831043036	CSC	25.137012481689453	1.9599211064319792e-139	1.0022497220012711e-138	1.9680798053741455	Significant up
DHRS7	0.7405229856094966	0.3079497578454148	CSC	91.6455307006836	0.0	0.0	2.014199495315552	Significant up
PCNX4	0.4886051850607537	0.0878843957947789	CSC	73.21227264404297	0.0	0.0	2.9427287578582764	Significant up
JKAMP	0.5462791869645557	0.2385321100917431	CSC	56.70729446411133	0.0	0.0	1.407482028007507	Significant up
L3HYPDH	0.4703510834873173	0.0210654801748238	CSC	80.32162475585938	0.0	0.0	5.044198036193848	Significant up
GPR135	0.1260428915392799	0.0041343465763672	CSC	21.61981964111328	1.169330119291118e-103	5.385405915960937e-103	4.730372428894043	Significant up
DAAM1	0.3696175597737835	0.825451825018703	CSC	-119.92493438720705	0.0	0.0	-2.843195915222168	Significant down
KIAA0586	0.1910521305784198	0.0493365358113163	CSC	25.11541748046875	3.3748990006882176e-139	1.724079849599254e-138	1.9226065874099731	Significant up
TIMM9	0.3776807212049947	0.1311572232940898	CSC	44.0352897644043	0.0	0.0	1.6279430389404297	Significant up
PSMA3-AS1	0.4410101349459656	0.1944717880064574	CSC	44.10614776611328	0.0	0.0	1.2650763988494873	Significant up
PSMA3	0.8807324038300017	0.5700279560578021	CSC	87.70987701416016	0.0	0.0	1.3657424449920654	Significant up
SIX4	0.033708494316591	0.0135449068787652	CSC	3.5692901611328125	0.0003579497465796	0.0008294606972698	1.1711989641189575	Significant up
ESR2	0.0241894842936334	0.0928062369571209	CSC	-12.217254638671877	2.5143319850403255e-34	8.577056851655397e-34	-2.127791404724121	Significant down
SYNE2	0.184164846855927	0.7150844587943458	CSC	-108.08454132080078	0.0	0.0	-3.3095595836639404	Significant down
SGPP1	0.295089310711686	0.1129660983580738	CSC	32.27751922607422	1.4464910396886143e-228	9.182483139972867e-228	1.3709386587142944	Significant up
AL136038.5	0.2250965899546447	0.1001299366066858	CSC	22.27860641479492	5.958408489951211e-110	2.804006063554831e-109	1.234620451927185	Significant up
WDR89	0.1655747802228568	0.0394928534866322	CSC	22.343969345092773	1.38200473134673e-110	6.51381016488912e-110	2.0537726879119873	Significant up
RHOJ	0.2788509994960524	0.0059455841241091	CSC	48.41285705566406	0.0	0.0	5.668826103210449	Significant up
HIF1A-AS3	0.1827649924407861	0.4213489782257747	CSC	-48.60537338256836	0.0	0.0	-2.1726067066192627	Significant down
HIF1A	0.8465759561005656	0.6356262550694964	CSC	66.78910064697266	0.0	0.0	1.1229231357574463	Significant up
AL355916.1	0.041491684864774	0.0178367523723274	CSC	4.18492317199707	2.852624478180818e-05	6.875074400135631e-05	1.0978423357009888	Significant up
LINC01303	0.3306456128562629	0.0234279639327479	CSC	55.269779205322266	0.0	0.0	4.875704288482666	Significant up
AL355916.2	0.0254213561789573	0.0021656101114304	CSC	4.124905586242676	3.7088673391584845e-05	8.906528203715482e-05	3.472046375274658	Significant up
AL359220.1	0.0018478078279858	0.0482734181202504	CSC	-8.228177070617676	1.9008454938366243e-16	5.580824746138872e-16	-4.13300895690918	Significant down
TMEM30B	0.0234055658211546	0.3607118951057211	CSC	-59.86457061767578	0.0	0.0	-4.059635639190674	Significant down
PRKCH	0.0784478414244918	0.4204433594519037	CSC	-63.4885368347168	0.0	0.0	-3.2298521995544434	Significant down
SLC38A6	0.229464135729884	0.0774500925306138	CSC	26.9134464263916	1.5287650769067608e-159	8.260853778414089e-159	1.549816370010376	Significant up
MNAT1	0.6143681057170054	0.2959404654093003	CSC	60.971954345703125	0.0	0.0	1.333095669746399	Significant up
SNAPC1	0.4999160087350915	0.1987242587707209	CSC	53.66709518432617	0.0	0.0	1.4004656076431274	Significant up
STXBP6	0.0030236855367041	0.0615427018939244	CSC	-10.371413230895996	3.3454061077561262e-25	1.0679076310803598e-24	-3.780770778656006	Significant down
SDR39U1	0.3802004591522481	0.1300153561444265	CSC	45.19375991821289	0.0	0.0	1.727993726730347	Significant up
NYNRIN	0.0155663810963659	0.0506752766074733	CSC	-6.235682964324951	4.4981155052427855e-10	1.2101100090983015e-09	-1.73478102684021	Significant down
NFATC4	0.3934150848311775	0.0224042209709808	CSC	65.99365234375	0.0	0.0	4.3332319259643555	Significant up
LTB4R	0.0413796965115628	0.0763082253809505	CSC	-6.274080753326416	3.517061233083703e-10	9.473617336431652e-10	-1.162488579750061	Significant down
LTB4R2	0.0045355283050562	0.0398866007796196	CSC	-6.2733917236328125	3.5326673351180116e-10	9.51480603130947e-10	-3.279384136199951	Significant down
CIDEB	0.0111428411445209	0.0327991495058471	CSC	-3.8398795127868657	0.0001230947251554	0.0002898654387486	-1.5158623456954956	Significant down
DHRS1	0.1232991768856038	0.4193014923022404	CSC	-56.315677642822266	0.0	0.0	-2.3803224563598633	Significant down
RABGGTA	0.1470407077663923	0.351183210615427	CSC	-39.80316925048828	0.0	0.0	-1.842440724372864	Significant down
TGM1	0.0655691808051962	0.5690435878253337	CSC	-92.23497009277344	0.0	0.0	-4.292896270751953	Significant down
LINC02306	0.0642813147432667	0.0023231090286254	CSC	10.994600296020508	4.0570778864039295e-28	1.3284863729244429e-27	4.9911274909973145	Significant up
NOVA1	0.3266140321406574	0.0020081111942355	CSC	57.55573654174805	0.0	0.0	7.237887382507324	Significant up
PRKD1	0.1893163111036452	0.0090561877387092	CSC	31.999387741088867	1.1120355552058888e-224	7.012182464869855e-224	4.443872451782227	Significant up
MDP1	0.4291393695055714	0.158286411780919	CSC	49.09516906738281	0.0	0.0	1.632366180419922	Significant up
AL110292.1	0.0229016182317039	0.0044493444107571	CSC	3.2745397090911865	0.0010583422465933	0.0023996344012389	2.50522518157959	Significant up
SLC22A17	0.3383728092278403	0.1206441705713273	CSC	38.789363861083984	0.0	0.0	1.5723682641983032	Significant up
HOMEZ	0.07475222576852	0.1723825648698665	CSC	-17.823169708251953	4.671271178698689e-71	1.918083995199596e-70	-1.5061057806015017	Significant down
SLC7A8	0.20566661067249	0.3734299326692128	CSC	-36.80378723144531	1.605847759822869e-296	1.1561568205520046e-295	-1.7120798826217651	Significant down
AP1G2	0.0455792597569852	0.0850494152852699	CSC	-7.053583145141602	1.7436808628682216e-12	4.881757123440105e-12	-1.0603469610214231	Significant down
TM9SF1	0.674393863038244	0.1946686616529511	CSC	93.05008697509766	0.0	0.0	2.4190163612365723	Significant up
AL136295.17	0.0225656531720701	0.0037799740126786	CSC	3.332043409347534	0.000862107915828	0.0019620633345315	2.6356348991394043	Significant up
IPO4	0.1898762528697015	0.0265385675473481	CSC	29.05078125	1.5042240690962264e-185	8.685866366497359e-185	2.9104626178741455	Significant up
PSME2	0.8800044795341284	0.5119108556128676	CSC	118.6754379272461	0.0	0.0	2.156782865524292	Significant up
EMC9	0.294473374769024	0.1156042052210891	CSC	32.0712776184082	1.1089913877778413e-225	7.00321687867984e-225	1.4777939319610596	Significant up
NRL	0.044851335461112	0.0192936173563806	CSC	4.520949840545654	6.15627733140708e-06	1.5143620329137718e-05	1.0388154983520508	Significant up
DHRS4L2	0.3794165406797693	0.1198960507146513	CSC	46.866676330566406	0.0	0.0	1.862471103668213	Significant up
DHRS4	0.2871941318102917	0.1014293026735441	CSC	33.34340286254883	9.078989224768448e-244	5.938091285818791e-243	1.6191574335098269	Significant up
DHRS4-AS1	0.1360658491516882	0.0368547466236169	CSC	17.581768035888672	3.39811521498799e-69	1.3853325344211023e-68	1.8060204982757568	Significant up
PCK2	0.1552158575508147	0.0698507697759577	CSC	15.088643074035645	1.923573083519117e-51	7.193639587214995e-51	1.0726512670516968	Significant up
AL442163.1	0.0012318718853239	0.0227585935346694	CSC	-3.8179781436920166	0.0001345498398026	0.0003165194635513	-4.073361873626709	Significant down
MIA2	0.4227560333725292	0.1756112926723629	CSC	45.03817367553711	0.0	0.0	1.4259217977523804	Significant up
GEMIN2	0.1673105996976314	0.0647320549671221	CSC	18.270641326904297	1.4177384241416285e-74	5.899986498042636e-74	1.4040248394012451	Significant up
SEC23A	0.573380368441682	0.3014923022404221	CSC	50.673954010009766	0.0	0.0	1.130903959274292	Significant up
LINC00517	0.0822554454336749	0.0005512462101823	CSC	14.48918628692627	1.4181192488544115e-47	5.196617674343168e-47	6.990914821624756	Significant up
MGAT2	0.3838400806316143	0.0610308304130409	CSC	58.17259216308594	0.0	0.0	2.993713140487671	Significant up
LRR1	0.3411725180581219	0.1201716738197424	CSC	39.82832717895508	0.0	0.0	1.628467082977295	Significant up
FANCM	0.0878548630942382	0.0161436390124817	CSC	12.717511177062988	4.72676772620604e-37	1.6394483515010093e-36	2.347641706466675	Significant up
TOGARAM1	0.2717957332437427	0.1139504665905421	CSC	28.24009132385254	1.8836500352657864e-175	1.0593384164456775e-174	1.356959581375122	Significant up
C14orf28	0.2240886947757433	0.0825294326101508	CSC	25.26817512512207	7.151008718772192e-141	3.6736149346334466e-140	1.5422133207321167	Significant up
MIS18BP1	0.3358530712805868	0.1193841792337677	CSC	38.81873321533203	0.0	0.0	1.5790159702301023	Significant up
FOXA1	0.0017918136513802	0.028782927117376	CSC	-4.787623405456543	1.6876802512707397e-06	4.209032201440074e-06	-3.833271980285645	Significant down
AL121790.1	0.0167982529816899	0.0005512462101823	CSC	2.881131887435913	0.0039624968488608	0.0087295689181998	4.608824729919434	Significant up
EGLN3	0.3430763200627135	0.5950702838917983	CSC	-61.101898193359375	0.0	0.0	-1.8694236278533936	Significant down
NPAS3	0.0930063273419564	0.037445367563098	CSC	10.023365020751951	1.2033517188332077e-23	3.779407430410875e-23	1.5944863557815552	Significant up
CFL2	0.444313791365698	0.0929243611450171	CSC	62.538856506347656	0.0	0.0	2.3760571479797363	Significant up
ARHGAP5-AS1	0.0458032364634078	0.1544670630389416	CSC	-19.632457733154297	8.166691176332194e-86	3.5364417780915723e-85	-2.1729207038879395	Significant down
NUBPL	0.1610392519178005	0.0652439264480056	CSC	16.885786056518555	5.7248522050879265e-64	2.2740615102029957e-63	1.1918883323669434	Significant up
DTD2	0.0944621759337028	0.0322872780249635	CSC	10.99887466430664	3.869310378058751e-28	1.2672767363299511e-27	1.4717397689819336	Significant up
AL136418.1	0.0152304160367321	0.080560696145214	CSC	-11.630534172058104	2.8828703915845957e-31	9.63838179049698e-31	-2.662809133529663	Significant down
HECTD1	0.7064785262332718	0.9206599204630468	CSC	-127.60466766357422	0.0	0.0	-2.264662027359009	Significant down
ARHGAP5	0.6412453104877093	0.8527385124227271	CSC	-108.91529846191406	0.0	0.0	-2.049017906188965	Significant down
DNAAF2	0.3331653508035164	0.0992243178328148	CSC	41.51990509033203	0.0	0.0	1.7901506423950195	Significant up
MIPOL1	0.2448065401198275	0.0380753632318777	CSC	36.872013092041016	1.2983871618164746e-297	9.368043187346804e-297	2.8492863178253174	Significant up
SLC25A21	0.0763200627134778	0.0300035437256368	CSC	8.227745056152344	1.9077128740071316e-16	5.600443011160351e-16	1.335250973701477	Significant up
PAX9	0.0024077495940422	0.0544946253494507	CSC	-9.238079071044922	2.509611676556597e-20	7.65834538785202e-20	-4.613189697265625	Significant down
AL121603.2	0.0678649420460272	0.0283891798243887	CSC	6.983247756958008	2.884328138912902e-12	8.049108180045358e-12	1.1887563467025757	Significant up
BRMS1L	0.305616215913545	0.0525258888845139	CSC	45.08564376831055	0.0	0.0	2.6408729553222656	Significant up
PPP2R3C	0.4746626350859511	0.2226640941843524	CSC	45.83647918701172	0.0	0.0	1.2404216527938845	Significant up
EXD2	0.0983817682960972	0.0366578729771232	CSC	10.985628128051758	4.481116728898757e-28	1.4665428809393883e-27	1.4069010019302368	Significant up
AL160313.1	0.0086790973738731	0.0439028231680907	CSC	-6.239825248718262	4.380594050133618e-10	1.178703565564448e-09	-2.17069935798645	Significant down
CCDC85C	0.0502267764152528	0.2518407685947159	CSC	-36.43180465698242	1.335744819661473e-290	9.532876999459312e-290	-2.7340919971466064	Significant down
SETD3	0.4445937622487261	0.2136079064456431	CSC	42.12407684326172	0.0	0.0	1.2069785594940186	Significant up
BCL11B	0.0049834817179013	0.0245304563531125	CSC	-3.4587841033935547	0.0005426197253253	0.0012476289940767	-1.714866042137146	Significant down
LINC01550	0.0082871381376336	0.0418553372445564	CSC	-5.9534993171691895	2.6246869414460118e-09	6.958863324530502e-09	-2.3026909828186035	Significant down
GSKIP	0.2403830001679825	0.4283576800409497	CSC	-40.25524139404297	0.0	0.0	-1.3851635456085205	Significant down
ATG2B	0.2440226216473486	0.0859944087884395	CSC	27.9742431640625	3.3438955513626943e-172	1.861505008760621e-171	1.4820961952209473	Significant up
AL355102.4	0.0291729660115348	0.0047249675158483	CSC	4.333831787109375	1.4653609011857427e-05	3.565982954910976e-05	2.399191379547119	Significant up
BDKRB1	0.2964891651268268	0.0840256723235027	CSC	38.79541015625	0.0	0.0	2.331390380859375	Significant up
MEG3	0.0162383112156335	0.0668976650785525	CSC	-9.032066345214844	1.6846074758371072e-19	5.09802544790885e-19	-2.5149362087249756	Significant down
WDR25	0.2009630998376169	0.080403197228019	CSC	21.395750045776367	1.463544489314675e-101	6.69957943245289e-101	1.3221211433410645	Significant up
DEGS2	0.0093510274931407	0.0939481041067842	CSC	-15.036109924316406	4.2585271481378424e-51	1.5892295274210346e-50	-3.502163887023926	Significant down
BDKRB2	0.3424043899434459	0.0861912824349332	CSC	47.04962539672851	0.0	0.0	2.55171275138855	Significant up
GON7	0.3929111372417269	0.1118636059377091	CSC	50.64754867553711	0.0	0.0	2.0013678073883057	Significant up
ITPK1	0.1589114732067865	0.073236996495649	CSC	15.11898422241211	1.2140020810136504e-51	4.5439738488776764e-51	1.0735840797424316	Significant up
LGMN	0.5726524441458088	0.2387289837382368	CSC	62.130393981933594	0.0	0.0	1.5134856700897217	Significant up
CPSF2	0.3796965115627975	0.1856124739142418	CSC	34.0611686706543	2.773780174278943e-254	1.8510449542002387e-253	1.0298765897750854	Significant up
TRIP11	0.6588834761184836	0.3411820293735481	CSC	62.01394271850586	0.0	0.0	1.2667078971862793	Significant up
FBLN5	0.6916960636093846	0.0150411465921171	CSC	121.04479217529295	0.0	0.0	6.913989067077637	Significant up
TC2N	0.3104317151016294	0.1118636059377091	CSC	35.94905471801758	5.2367603755413055e-283	3.686840360385173e-282	1.6847344636917114	Significant up
AL121839.2	0.0307408029564925	0.0040949718470685	CSC	4.726761817932129	2.2812851305857374e-06	5.6716795121695926e-06	2.8016481399536133	Significant up
ASB2	0.0085671090206618	0.1300941056030239	CSC	-21.592748641967773	2.1013803782795672e-103	9.66769349733156e-103	-4.208428859710693	Significant down
OTUB2	0.0179741306904081	0.1217860377209906	CSC	-18.50389862060547	1.920617065028932e-76	8.055980823706169e-76	-3.0247342586517334	Significant down
GLRX5	0.7799428859398623	0.4398944757254794	CSC	70.59505462646484	0.0	0.0	1.1878037452697754	Significant up
SYNE3	0.1659667394590962	0.0179548765602236	CSC	26.319881439208984	1.1357536078271006e-152	6.032530632397872e-152	3.3635122776031494	Significant up
CLMN	0.0647292681561117	0.4095759341654526	CSC	-63.373748779296875	0.0	0.0	-3.5370259284973145	Significant down
C14orf132	0.4293073520353883	0.067133913454345	CSC	65.43111419677734	0.0	0.0	3.073105812072754	Significant up
SERPINA5	0.1682625006999272	0.0138205299838563	CSC	27.431400299072266	1.1581955580445946e-165	6.359657491810561e-165	3.828969717025757	Significant up
PPP4R4	0.0623215185620695	0.1801000118124188	CSC	-21.59917259216309	1.828586075164207e-103	8.416509586174688e-103	-2.099558115005493	Significant down
IFI27L2	0.6382216249510051	0.2962160885143914	CSC	63.07146072387695	0.0	0.0	1.3731989860534668	Significant up
IFI27	0.8415924743826642	0.4522581407252825	CSC	70.93963623046875	0.0	0.0	1.142972707748413	Significant up
SERPINA3	0.3457640405397839	0.0037799740126786	CSC	60.73942565917969	0.0	0.0	7.196904182434082	Significant up
CATSPERB	0.0899826418052522	0.012521163916998	CSC	13.760775566101074	4.3879142476554234e-43	1.5700367652031252e-42	2.957251787185669	Significant up
BRF1	0.1278906993672658	0.053707130763476	CSC	13.177982330322266	1.1749129776836492e-39	4.1349109534901966e-39	1.1995772123336792	Significant up
NUDT14	0.1650148384568004	0.2653463007441823	CSC	-19.64124870300293	6.868943114191409e-86	2.975327610113558e-85	-1.0171823501586914	Significant down
CDCA4	0.1239151128282658	0.2804268220655983	CSC	-30.23139381408691	9.16382787955764e-201	5.461605266993949e-200	-1.7893345355987549	Significant down
AHNAK2	0.1257069264796461	0.609875182108123	CSC	-91.7315673828125	0.0	0.0	-3.2083702087402344	Significant down
CEP170B	0.1151800212777871	0.2235697129582234	CSC	-20.278831481933594	1.977705336284076e-91	8.735612066437061e-91	-1.297688364982605	Significant down
CRIP2	0.2314799260876869	0.1016261763200378	CSC	22.421676635742188	2.4189869765606272e-111	1.1428162831571681e-110	1.075898051261902	Significant up
TEDC1	0.1025813315415196	0.0416978383273615	CSC	10.83704662322998	2.2976936305837964e-27	7.469543672442234e-27	1.3132538795471191	Significant up
NDN	0.5503107676801613	0.0757569791707682	CSC	86.96497344970703	0.0	0.0	3.481259346008301	Significant up
MKRN3	0.0731843888235623	0.0041343465763672	CSC	12.248405456542969	1.7133084391009799e-34	5.852480341884955e-34	3.99913477897644	Significant up
TUBGCP5	0.1819810739683073	0.0594558412410914	CSC	21.699615478515625	2.068876173529566e-104	9.550142275518317e-104	1.5727791786193848	Significant up
NIPA1	0.2044907329637717	0.0676064102059298	CSC	24.195777893066406	2.464429487160109e-129	1.2243943737835746e-128	1.5194048881530762	Significant up
TMEM121	0.0876308863878156	0.0031893530731976	CSC	14.982994079589844	9.484670763657077e-51	3.5338877492654233e-50	4.834370136260986	Significant up
AMN	0.0280530824794221	0.0498484072921998	CSC	-3.956334829330444	7.610848764242229e-05	0.0001805157120165	-1.2920236587524414	Significant down
TRAF3	0.5178341452488942	0.1619876363350001	CSC	66.5859603881836	0.0	0.0	2.064955472946167	Significant up
RCOR1	0.37107340836553	0.6845690435878253	CSC	-84.86882019042969	0.0	0.0	-2.2375893592834473	Significant down
LINC02323	0.0028557030068872	0.0429972043942197	CSC	-7.119424819946289	1.0837832425536487e-12	3.0404491913697524e-12	-3.8901615142822266	Significant down
TECPR2	0.2179853295257293	0.0876087726896877	CSC	22.925859451293945	2.5661872772817474e-116	1.2312238958021997e-115	1.237154245376587	Significant up
ZNF839	0.0516826250069992	0.0226404693467732	CSC	5.140133857727051	2.7454278087745265e-07	6.982458723822899e-07	1.0678222179412842	Significant up
HSP90AA1	0.9883532112660284	0.88317517817065	CSC	71.5833740234375	0.0	0.0	1.224118709564209	Significant up
DYNC1H1	0.7918136513802565	0.4470213017285506	CSC	75.62647247314453	0.0	0.0	1.3277645111083984	Significant up
AL137779.2	0.0072792429587322	0.0346891365121864	CSC	-4.856064796447754	1.1974144954793846e-06	2.9984481486616857e-06	-2.043656349182129	Significant down
PPP2R5C	0.4987401310263732	0.7596960270898138	CSC	-89.76834106445312	0.0	0.0	-1.7797681093215942	Significant down
TNFAIP2	0.6791533680497228	0.1191085561286766	CSC	103.4225845336914	0.0	0.0	3.359614849090576	Significant up
AL161669.3	0.0694327789909849	0.0048824664330432	CSC	11.450666427612305	2.333452304431804e-30	7.755161491752729e-30	3.7911410331726074	Significant up
KIF26A	0.0351083487317319	0.0124424144584006	CSC	4.028561115264893	5.611925911835556e-05	0.0001338507895476	1.554931879043579	Significant up
ASPG	0.0118707654403941	0.1099736189313698	CSC	-17.4798641204834	2.039861774780058e-68	8.284745060286158e-68	-3.818887710571289	Significant down
PPP1R13B	0.1495044515370401	0.3611056423987085	CSC	-40.32180404663086	0.0	0.0	-1.726353406906128	Significant down
TRMT61A	0.2615487989249118	0.0324054022128597	CSC	40.69347381591797	0.0	0.0	3.039353609085083	Significant up
CKB	0.3011926759616999	0.4261133204709217	CSC	-29.253482818603516	4.054914660006847e-188	2.3490674133709144e-187	-1.2498148679733276	Significant down
MARK3	0.6363738171230192	0.7950939087293775	CSC	-83.60958862304688	0.0	0.0	-1.5664948225021362	Significant down
CCDC88C	0.0064953244862534	0.0591408434067015	CSC	-9.34223175048828	9.4324991445651e-21	2.891861065861644e-20	-3.12910532951355	Significant down
ABCD4	0.2109860574500252	0.0715832578651021	CSC	24.7299747467041	5.09238847264707e-135	2.5718987544371806e-134	1.5591522455215454	Significant up
LIN52	0.3126154879892491	0.1457652478639209	CSC	29.444488525390625	1.481067589274154e-190	8.636321757062352e-190	1.0929317474365234	Significant up
COQ6	0.1358418724452657	0.0661495452218766	CSC	12.389720916748049	2.9707687643781526e-35	1.0188142067099607e-34	1.045636534690857	Significant up
FAM161B	0.0531384735987457	0.0233885892034492	CSC	5.284940242767334	1.2574583689256746e-07	3.224698254589418e-07	1.1622607707977295	Significant up
PTGR2	0.1543759449017302	0.0620939481041067	CSC	16.38197898864746	2.572387299892951e-60	1.002836111996714e-59	1.3141865730285645	Significant up
ELMSAN1	0.3242622767232208	0.1553333070835138	CSC	29.81436538696289	2.5446057117260506e-195	1.4982531331104066e-194	1.0646721124649048	Significant up
DNAL1	0.2240327005991376	0.0532740087411899	CSC	30.25191307067871	4.9236283803790914e-201	2.9385202206185073e-200	1.9467862844467163	Significant up
ACOT4	0.0212217929335349	0.0036224750954837	CSC	3.12135648727417	0.0018002000735566	0.0040368568180081	2.473083257675171	Significant up
NPC2	0.8913712973850719	0.6518092688112769	CSC	81.43118286132812	0.0	0.0	1.2094476222991943	Significant up
LTBP2	0.2568452880900386	0.0093711855730991	CSC	43.94855880737305	0.0	0.0	4.960972785949707	Significant up
AC013451.1	0.0427235567500979	0.0002756231050911	CSC	7.527399063110352	5.1760986630892864e-14	1.4752515874605638e-13	6.83467960357666	Significant up
JDP2	0.3293577467943334	0.4459581840374847	CSC	-30.78937339782715	3.6361916920765738e-208	2.206764498081499e-207	-1.1085400581359863	Significant down
AL691403.1	0.0117027829105773	0.0777650903650037	CSC	-11.703080177307127	1.2290944515248222e-31	4.119293150147022e-31	-2.5949556827545166	Significant down
TMED10	0.906937678481438	0.6578336023939836	CSC	96.04734802246094	0.0	0.0	1.3452794551849363	Significant up
ACOT2	0.1980514026541239	0.030279166830728	CSC	29.8195743560791	2.1782494947545063e-195	1.2827940943869987e-194	2.7827348709106445	Significant up
NEK9	0.300576740019038	0.0975312044729692	CSC	35.8912353515625	4.185388435035803e-282	2.941844204267896e-281	1.6138474941253662	Significant up
ACYP1	0.6224312671482166	0.1476552348702602	CSC	88.15221405029297	0.0	0.0	2.6430742740631104	Significant up
MLH3	0.2653564029340948	0.0776075914478088	CSC	33.60342025756836	1.4951766856597976e-247	9.866729397375432e-247	1.9087382555007937	Significant up
PGF	0.0739123131194355	0.1912036854746623	CSC	-21.569700241088867	3.4592142943560153e-103	1.5904911493085169e-102	-1.9388601779937744	Significant down
YLPM1	0.3482837784870373	0.1655313619718864	CSC	32.29624938964844	7.896236597757403e-229	5.016833079782074e-228	1.0826458930969238	Significant up
FCF1	0.3334453216865446	0.1272984998228137	CSC	36.79508972167969	2.212106165877047e-296	1.5918840679758686e-295	1.4700655937194824	Significant up
ZC2HC1C	0.1487765272411669	0.0072055754616687	CSC	25.150148391723633	1.4079546292385015e-139	7.20721074567166e-139	4.709646224975586	Significant up
AC004816.1	0.010974858614704	0.1356459424341457	CSC	-22.141525268554688	1.259009501622361e-108	5.902791328242495e-108	-3.8539013862609863	Significant down
MAP3K9	0.0435074752225768	0.4725755010434303	CSC	-76.64599609375	0.0	0.0	-3.8040385246276855	Significant down
LINC01269	0.0028557030068872	0.0237035870378391	CSC	-3.6953418254852295	0.000219591166414	0.000513058553741	-2.5885143280029297	Significant down
TTC9	0.0446273587546895	0.4665117927314249	CSC	-75.38731384277344	0.0	0.0	-3.8300960063934326	Significant down
AL357153.2	0.0611456408533512	0.2661337953301571	CSC	-37.15507125854492	3.630815069411831e-302	2.64941654074903e-301	-2.58648943901062	Significant down
ERH	0.9382944173805924	0.6549592471551758	CSC	115.85504150390624	0.0	0.0	1.6243425607681274	Significant up
AC004825.2	0.0524665434794781	0.0122849155412056	CSC	7.132637023925781	9.846392190043408e-13	2.7630797994663973e-12	2.17769455909729	Significant up
RIOX1	0.1026933198947309	0.0161830137417805	CSC	15.332841873168944	4.613511052233985e-53	1.7373686872551636e-52	2.57745099067688	Significant up
PAPLN	0.0138865557981969	0.0498484072921998	CSC	-6.389985084533691	1.6590202844273963e-10	4.4903812195039974e-10	-1.919217109680176	Significant down
DPF3	0.0922224088694775	0.0038980982005748	CSC	15.665038108825684	2.622708195292193e-55	9.969854514674071e-55	4.5554609298706055	Significant up
RGS6	0.0109188644380984	0.034610387053589	CSC	-4.226528167724609	2.373244135435108e-05	5.735608897100108e-05	-2.2662532329559326	Significant down
DCAF4	0.0766560277731115	0.0155530180730007	CSC	10.825592041015623	2.6039194784101548e-27	8.461408202937913e-27	2.225487232208252	Significant up
ZC3H14	0.506411333221345	0.1616332637713115	CSC	63.512542724609375	0.0	0.0	1.940859317779541	Significant up
PTPN21	0.1775015398398566	0.0681182816868134	CSC	19.407068252563477	6.725605743455617e-84	2.894568134881048e-83	1.3659027814865112	Significant up
GPR65	0.104821098605745	0.0070480765444737	CSC	17.240211486816406	1.3255236784624952e-66	5.33546676330108e-66	2.7514610290527344	Significant up
GALC	0.168598465759561	0.0357128794739536	CSC	23.636859893798828	1.6112847533253046e-123	7.879623141484178e-123	2.303916931152344	Significant up
FLRT2	0.2726356458928271	0.0990668189156199	CSC	30.94831657409668	2.6767007902868197e-210	1.6326578074302954e-209	1.5181421041488647	Significant up
AL049775.1	0.0218937230528025	0.0035043509075875	CSC	3.2593626976013184	0.001116628234318	0.0025304601287227	2.40749454498291	Significant up
TTC8	0.3099277675121787	0.040713470094893	CSC	48.109622955322266	0.0	0.0	3.1649112701416016	Significant up
TTC7B	0.1451369057618007	0.0186636216876008	CSC	22.433195114135746	1.8673026270467707e-111	8.824567325848023e-111	2.912858486175537	Significant up
NRDE2	0.2566213113836161	0.0849706658266724	CSC	30.58811378479004	1.7614183605163955e-205	1.0634321398546238e-204	1.6819697618484497	Significant up
TDP1	0.170726244470575	0.0767413474032366	CSC	16.598316192626953	7.167263772827922e-62	2.8151983546541184e-61	1.076347827911377	Significant up
EFCAB11	0.2872501259868973	0.0872937748552978	CSC	35.95475387573242	4.2657418285347984e-283	3.0046135392269457e-282	1.877179741859436	Significant up
POMT2	0.1187636485805476	0.0291372996810646	CSC	15.868467330932615	1.0476772173785754e-56	4.0108529681399226e-56	1.9820624589920044	Significant up
IRF2BPL	0.5887227728316256	0.2961767137850927	CSC	53.283180236816406	0.0	0.0	1.1814494132995603	Significant up
ANGEL1	0.0758721093006327	0.0272079379454266	CSC	8.608370780944824	7.410649030625969e-18	2.2085766028052557e-17	1.3822141885757446	Significant up
VASH1-AS1	0.0323646340780558	0.0084261920699295	CSC	4.242085933685303	2.214518613741981e-05	5.357145861135333e-05	1.802082896232605	Significant up
ESRRB	0.0292289601881404	0.0114186714966334	CSC	3.1625466346740723	0.0015639570599213	0.0035162269702116	1.3799437284469604	Significant up
TGFB3	0.0473150792317599	0.0035043509075875	CSC	7.774450778961182	7.577557914518045e-15	2.1804691696313855e-14	3.608012199401855	Significant up
SEL1L	0.6329581723500756	0.3652793637043745	CSC	51.379112243652344	0.0	0.0	1.061528205871582	Significant up
STON2	0.2976090486589394	0.5225420325235264	CSC	-52.040672302246094	0.0	0.0	-1.5794583559036257	Significant down
DIO2-AS1	0.0477070384679993	0.0070480765444737	CSC	7.200974941253662	5.9783476228391e-13	1.6826353401576852e-12	2.402019500732422	Significant up
DIO2	0.6433730891987234	0.0554002441233216	CSC	106.87763214111328	0.0	0.0	4.614601135253906	Significant up
ADCK1	0.0486029452936894	0.0157105169901956	CSC	5.817914962768555	5.958622678385838e-09	1.5675753218943483e-08	1.4243391752243042	Significant up
SLIRP	0.9091774455456632	0.5945584124109147	CSC	105.08909606933594	0.0	0.0	1.6176817417144775	Significant up
SPTLC2	0.2830505627414749	0.4870654014253652	CSC	-48.10018157958984	0.0	0.0	-1.5215281248092651	Significant down
AHSA1	0.7324598241782855	0.3663424813954404	CSC	67.6137466430664	0.0	0.0	1.368160605430603	Significant up
CENPJ	0.1288985945461672	0.0253967003976847	CSC	18.32261848449707	5.462126082922995e-75	2.2774812177133177e-74	2.271066904067993	Significant up
PCOTH	0.0718965227616327	0.0084261920699295	CSC	11.277562141418455	1.693749154841953e-29	5.595279131065844e-29	3.273045301437378	Significant up
MIPEP	0.1789573884316031	0.0474465488049769	CSC	23.457077026367188	1.1194023701305931e-121	5.4468569111491356e-121	2.0121922492980957	Significant up
WASF3	0.2109300632734195	0.0644958065913296	CSC	26.139968872070312	1.2815690678183412e-150	6.758319811913929e-150	1.797774314880371	Significant up
MTUS2	0.0230136065849151	0.0913099972437689	CSC	-12.205269813537598	2.9133976498164902e-34	9.93389040673718e-34	-2.2422170639038086	Significant down
SLC46A3	0.1950837112940254	0.0160648895538843	CSC	31.743860244750977	3.859363712183297e-221	2.4124615906297616e-220	3.5351874828338623	Significant up
FLT1	0.1838848759728988	0.0132299090443753	CSC	30.139347076416016	1.479309557747106e-199	8.787162749448457e-199	3.08347749710083	Significant up
TNFRSF19	0.1308023965507587	0.009686183407489	CSC	21.50005531311035	1.555029428191239e-102	7.141082709977913e-102	3.743319034576416	Significant up
LNX2	0.069264796461168	0.3192109304248533	CSC	-45.463523864746094	0.0	0.0	-2.617159843444824	Significant down
GTF3A	0.7515538384008064	0.4686380281135567	CSC	60.890045166015625	0.0	0.0	1.0639389753341677	Significant up
RASL11A	0.0349963603785206	0.0795763279127456	CSC	-7.906388759613037	2.6496282401414928e-15	7.658677686278507e-15	-1.096881628036499	Significant down
POLR1D	0.803628422644045	0.8363979997637516	CSC	-97.2412109375	0.0	0.0	-1.609456181526184	Significant down
MPHOSPH8	0.7157735595498068	0.3968578966019608	CSC	65.18755340576172	0.0	0.0	1.2211164236068726	Significant up
ZNF10	0.2260484909569405	0.0657164231995905	CSC	28.28852081298828	4.7839966816714184e-176	2.6944646361615147e-175	1.6926501989364624	Significant up
ZNF891	0.0568900834313231	0.0108280505571524	CSC	8.162203788757324	3.289658007294406e-16	9.626534573543973e-16	2.2407288551330566	Significant up
ZNF26	0.197883420124307	0.0905225026577942	CSC	19.089242935180664	3.1022889901558807e-81	1.3219837317097763e-80	1.123011589050293	Significant up
ZNF605	0.113052242566773	0.0370516202701106	CSC	13.462053298950195	2.615463601993934e-41	9.292353164191734e-41	1.5636811256408691	Significant up
ANKLE2	0.5854191164118931	0.7726109382997992	CSC	-86.25906372070312	0.0	0.0	-1.6656137704849243	Significant down
PGAM5	0.1619911529200963	0.0670551639957475	CSC	16.869098663330078	7.594702011112444e-64	3.0152294136090477e-63	1.2782732248306274	Significant up
ZMYM5	0.2625006999272076	0.4213096034964759	CSC	-34.36680603027344	7.902516296519077e-259	5.321826051524782e-258	-1.1230851411819458	Significant down
ZMYM2	0.5014838456800492	0.6263338189549947	CSC	-45.53773880004883	0.0	0.0	-1.050398588180542	Significant down
SACS	0.5421916120723445	0.0392172303815411	CSC	90.63362884521484	0.0	0.0	4.450475215911865	Significant up
FGF9	0.0033596505963379	0.0269716895696342	CSC	-4.187629699707031	2.818830616894898e-05	6.795644227757551e-05	-2.943031072616577	Significant down
MRPL57	0.8403606024973402	0.5283694924597393	CSC	81.26409912109375	0.0	0.0	1.314558982849121	Significant up
LINC00327	0.1273307576012095	0.0013781155254557	CSC	22.338871002197266	1.549086253955498e-110	7.300177688049482e-110	6.438385963439941	Significant up
XPO4	0.3622263284618399	0.0956805921959286	CSC	48.2142448425293	0.0	0.0	2.135622978210449	Significant up
EEF1AKMT1	0.3778487037348115	0.07756821671851	CSC	53.90755462646485	0.0	0.0	2.4885342121124268	Significant up
IFT88	0.2257685200739123	0.0860337835177383	CSC	24.687768936157227	1.447328149049555e-134	7.298717403175968e-134	1.352510690689087	Significant up
GJB6	0.0479870093510274	0.5632948773477182	CSC	-93.1954574584961	0.0	0.0	-4.520370006561279	Significant down
GJB2	0.0229016182317039	0.3483088553766192	CSC	-58.13792037963867	0.0	0.0	-4.563907623291016	Significant down
GJA3	0.0007279242958732	0.0199629877544591	CSC	-3.4116904735565186	0.0006456137454592	0.0014790379489418	-4.683071613311768	Significant down
SLC7A1	0.6177277563133434	0.3384651730519352	CSC	53.66069412231445	0.0	0.0	1.1219600439071655	Significant up
LINC00598	0.0172462063945349	0.0493365358113163	CSC	-5.7074995040893555	1.1464796912169036e-08	2.998370852475435e-08	-1.6865116357803345	Significant down
LHFPL6	0.7843664258917072	0.3260621333228334	CSC	92.34188079833984	0.0	0.0	1.9391541481018064	Significant up
NHLRC3	0.1200515146424771	0.0405559711776981	CSC	14.07640552520752	5.303972691070137e-45	1.9157320440600805e-44	1.519378662109375	Significant up
LINC02334	0.0197099501651828	0.0025593574044178	CSC	3.041584730148315	0.0023533637789129	0.0052438310823253	2.752493381500244	Significant up
EXOSC8	0.5583739291113724	0.2542032523526401	CSC	57.93705368041992	0.0	0.0	1.4305036067962646	Significant up
ALG5	0.6521641749258077	0.1498602197109894	CSC	95.08483123779295	0.0	0.0	2.7437260150909424	Significant up
ELF1	0.735875468951229	0.856794109540497	CSC	-86.72977447509766	0.0	0.0	-1.381517767906189	Significant down
KBTBD6	0.0752001791813651	0.0099618065125802	CSC	11.557733535766602	6.7465652180423735e-31	2.2496243786535687e-30	2.792491912841797	Significant up
AL354696.2	0.0549302872501259	0.0269323148403354	CSC	4.97305965423584	6.590430383326076e-07	1.6620183182520786e-06	1.0313360691070557	Significant up
NRAD1	0.0339324710230136	0.0024806079458203	CSC	5.576629638671875	2.45223280777551e-08	6.370829572053358e-08	3.5911319255828857	Significant up
LACC1	0.3873117195811635	0.0556758672284128	CSC	59.6303596496582	0.0	0.0	3.1382594108581543	Significant up
CCDC122	0.2295761240830953	0.0592983423238965	CSC	30.328460693359375	4.8330453376645475e-202	2.8901668507462817e-201	2.0303118228912354	Significant up
ENOX1	0.0973178789405901	0.0047249675158483	CSC	16.420841217041016	1.3567313247299853e-60	5.296686103277258e-60	4.366365432739258	Significant up
DNAJC15	0.7883980066073129	0.4263101941174154	CSC	84.48943328857422	0.0	0.0	1.551507592201233	Significant up
EPSTI1	0.1020213897754633	0.0061424577706028	CSC	16.984447479248047	1.0705534382990586e-64	4.26935637390559e-64	3.651360034942627	Significant up
RFXAP	0.0618175709726188	0.0076780722132535	CSC	9.582191467285156	9.500698357136962e-22	2.9381087120827713e-21	2.7369489669799805	Significant up
AKAP11	0.4358026765216417	0.1274953734693074	CSC	56.069583892822266	0.0	0.0	2.0160470008850098	Significant up
VWA8	0.2632846183996864	0.0903256290113005	CSC	30.549625396728516	5.719826923455052e-205	3.445693982177857e-204	1.482038974761963	Significant up
RGCC	0.2955372641245311	0.040122849155412	CSC	45.9857063293457	0.0	0.0	3.671550750732422	Significant up
MTRF1	0.1529200963099837	0.0725282513682718	CSC	14.181231498718262	1.1972675698023766e-45	4.3389103090331524e-45	1.0065547227859497	Significant up
SPART-AS1	0.1112604289153928	0.0519746426743316	CSC	10.576940536499023	3.8120334895751694e-26	1.2272343485456307e-25	1.1660211086273191	Significant up
B3GLCT	0.2642365194019822	0.1263928810489427	CSC	24.352344512939453	5.474962073418307e-131	2.7326879579200687e-130	1.0504300594329834	Significant up
MEDAG	0.0996136401814211	0.0021262353821317	CSC	17.303075790405273	4.4593679070221336e-67	1.8004906473341502e-66	6.122471332550049	Significant up
TEX26-AS1	0.0202698919312391	0.003268102531795	CSC	3.0118563175201416	0.0025965537618502	0.0057716687525252	2.134704828262329	Significant up
USPL1	0.2925695727644325	0.0851281647438673	CSC	37.26619338989258	5.793098243123164e-304	4.236448441734091e-303	2.1285295486450195	Significant up
HMGB1	0.9674113892155216	0.8010001181241879	CSC	91.9305419921875	0.0	0.0	1.1848433017730713	Significant up
KATNAL1	0.1958116355898986	0.0160648895538843	CSC	31.94252586364746	6.861054270318729e-224	4.3218777754058994e-223	3.683085441589355	Significant up
NBEA	0.3336692983929671	0.0593770917824939	CSC	48.84918594360352	0.0	0.0	2.6181576251983643	Significant up
STARD13-AS	0.0257013270619855	0.0071662007323699	CSC	3.285585403442383	0.0010177072155424	0.0023095800925307	1.7258312702178955	Significant up
STARD13	0.1820370681449129	0.0681576564161121	CSC	20.363752365112305	3.506706721199568e-92	1.5536973166347118e-91	1.4991767406463623	Significant up
N4BP2L1	0.084831177557534	0.0347678859707839	CSC	8.860568046569824	7.960761820134862e-19	2.394965550766777e-18	1.1690852642059326	Significant up
RHOF	0.0792877540735763	0.3764224120959168	CSC	-54.674434661865234	0.0	0.0	-2.939791440963745	Significant down
TMEM120B	0.0828153871997312	0.1693900854431625	CSC	-16.3380069732666	5.295604808072e-60	2.0620784856380364e-59	-1.540058732032776	Significant down
MORN3	0.0081191556078167	0.0248060794582037	CSC	-2.970670223236084	0.0029715073400679	0.0065838126774331	-2.011418342590332	Significant down
ANAPC5	0.5926423651940198	0.2669606646454305	CSC	61.43936538696289	0.0	0.0	1.4228485822677612	Significant up
OASL	0.0049834817179013	0.0268929401110367	CSC	-3.886357069015503	0.0001017597462547	0.0002404687770845	-2.445027112960815	Significant down
C12orf43	0.2394310991656867	0.0879631452533763	CSC	26.832706451416016	1.3425361509828596e-158	7.236427911924557e-158	1.4515957832336426	Significant up
CCDC62	0.0222296881124363	0.0534315076583848	CSC	-5.556921005249023	2.7457472010446898e-08	7.12479546362966e-08	-1.335770606994629	Significant down
HCAR3	0.0358362730276051	0.4566681104067409	CSC	-75.81415557861328	0.0	0.0	-4.639469146728516	Significant down
HCAR2	0.0204938686376616	0.3644918691183998	CSC	-61.33553314208984	0.0	0.0	-4.614003658294678	Significant down
AC026333.3	0.0033596505963379	0.0246485805410087	CSC	-3.775059223175049	0.0001599696533607	0.0003754410109206	-2.8796956539154053	Significant down
AC156455.1	0.0412117139817459	0.0022443595700279	CSC	6.913852214813232	4.7166670943842315e-12	1.3128549151714104e-11	4.334170818328857	Significant up
BCL7A	0.1289545887227728	0.2590069693270859	CSC	-24.5301570892334	7.043969223201773e-133	3.534500465252208e-132	-1.3335623741149902	Significant down
HIP1R	0.0801836608992664	0.2154978934519825	CSC	-24.810382843017575	6.926584434334595e-136	3.505285577830991e-135	-1.8376277685165403	Significant down
MLEC	0.7143177109580604	0.3078710083868173	CSC	85.14863586425781	0.0	0.0	1.850837469100952	Significant up
HSPB8	0.125258973066801	0.1791943930385478	CSC	-11.061078071594238	1.937547800617121e-28	6.3610258465066855e-28	-1.3160744905471802	Significant down
AC026367.3	0.0213897754633518	0.0044887191400559	CSC	2.9953720569610596	0.0027411026000995	0.0060867061483837	2.0071635246276855	Significant up
WSB2	0.5838512794669355	0.2618419498365948	CSC	60.7795524597168	0.0	0.0	1.4460318088531494	Significant up
NOS1	0.0022957612408309	0.0532740087411899	CSC	-9.037139892578123	1.6082483897271794e-19	4.868407292364876e-19	-4.145575046539307	Significant down
FBXO21	0.4926927599529649	0.2465251801393865	CSC	44.573883056640625	0.0	0.0	1.126834273338318	Significant up
SNRPN	0.8027885099949605	0.3251171398196637	CSC	101.5500717163086	0.0	0.0	2.072112798690796	Significant up
CIT	0.1257069264796461	0.023861085955034	CSC	18.097885131835938	3.3113782275375744e-73	1.370683779472642e-72	2.4276340007781982	Significant up
POP5	0.3587546895122907	0.0895381344253258	CSC	48.24040985107422	0.0	0.0	2.1716115474700928	Significant up
TRIAP1	0.506411333221345	0.1511595857778477	CSC	64.62982177734375	0.0	0.0	2.0145633220672607	Significant up
COX6A1	0.9680273251581836	0.9711383234240264	CSC	-115.85427856445312	0.0	0.0	-1.1372758150100708	Significant down
SIRT4	0.0679209362226328	0.0186242469583021	CSC	8.722329139709473	2.725372556365857e-18	8.159376056247606e-18	1.7696750164031982	Significant up
PXN	0.1865166022733635	0.3424420207111076	CSC	-32.801597595214844	5.587070391018851e-236	3.5996696376421446e-235	-1.556887149810791	Significant down
PXN-AS1	0.1007895178901394	0.0460684332795212	CSC	9.673911094665527	3.8921107404489856e-22	1.2082176930773268e-21	1.0420129299163818	Significant up
GCN1	0.3427963491796853	0.160215773516557	CSC	32.27772903442383	1.436674537771053e-228	9.122083317467517e-228	1.102362871170044	Significant up
BICDL1	0.0091830449633238	0.0627633185021852	CSC	-9.49570083618164	2.187356654153657e-21	6.741672380514183e-21	-2.6773316860198975	Significant down
MSI1	0.0243574668234503	0.3650037405992833	CSC	-60.572021484375	0.0	0.0	-3.996918201446533	Significant down
VPS37B	0.3370849431659107	0.5049415285269914	CSC	-43.84574890136719	0.0	0.0	-1.3483564853668213	Significant down
FZD10-AS1	0.0761520801836609	0.0130724101271803	CSC	11.170331001281738	5.696830340933969e-29	1.8784496116543182e-28	2.3360466957092285	Significant up
SLC15A4	0.6508203146872725	0.224514706461393	CSC	86.01705169677734	0.0	0.0	2.315807819366455	Significant up
AC025160.1	0.000447953412845	0.0165767610347678	CSC	-2.8606605529785156	0.0042275930085472	0.0092952905434964	-5.320451736450195	Significant down
STX2	0.2861862366313903	0.0075205732960585	CSC	49.46249008178711	0.0	0.0	5.239668846130371	Significant up
RAN	0.9567165014838456	0.7349293223609088	CSC	82.63036346435547	0.0	0.0	1.2308640480041504	Significant up
GALNT9	0.0955820594658155	0.0447690672126629	CSC	9.011353492736816	2.035297015378729e-19	6.156829503824111e-19	1.0198557376861572	Significant up
NOC4L	0.2189932247046307	0.1034374138677796	CSC	20.412870407104492	1.285103678579476e-92	5.708905888802709e-92	1.0655930042266846	Significant up
DDX51	0.1525841312503499	0.0311847856045989	CSC	21.560138702392575	4.2532563576750473e-103	1.9552814142684756e-102	2.335522174835205	Significant up
AC079949.2	0.0049274875412957	0.0590620939481041	CSC	-9.603951454162598	7.693721065613009e-22	2.381979195078159e-21	-3.546004056930542	Significant down
ULK1	0.2522537656083767	0.4821435602630232	CSC	-50.259334564208984	0.0	0.0	-1.7552192211151123	Significant down
MMP17	0.0603057282042667	0.0028349805095089	CSC	10.190958976745604	2.176066453743667e-24	6.889585083065004e-24	4.166903495788574	Significant up
PUS1	0.185676689624279	0.0278773083435051	CSC	28.005746841430664	1.3829508115202963e-172	7.708656091442317e-172	2.697618007659912	Significant up
AC079949.3	0.0040315807156055	0.0622514470213017	CSC	-10.322218894958496	5.5915758113240605e-25	1.7804072317258074e-24	-3.6918599605560303	Significant down
ATP6V0A2	0.2857382832185453	0.0986730716226326	CSC	33.41752624511719	7.629296747010066e-245	4.9996629755888784e-244	1.6004600524902344	Significant up
EIF2B1	0.2878100677529537	0.129188486829153	CSC	28.19731330871582	6.308378105487819e-175	3.5411529112674238e-174	1.1775126457214355	Significant up
DDX55	0.2364074136289826	0.0649683033429145	CSC	30.57320785522461	2.779985598356651e-205	1.6773727001905535e-204	1.9316622018814087	Significant up
TMED2	0.9024021501763816	0.6429499547190614	CSC	91.43016815185548	0.0	0.0	1.3137118816375732	Significant up
RILPL1	0.2518058121955316	0.1125723510650864	CSC	24.88974380493164	9.608404834780979e-137	4.8763380734393156e-136	1.2284303903579712	Significant up
RILPL2	0.5154263956548519	0.0718195062408945	CSC	79.71788787841797	0.0	0.0	3.0313844680786133	Significant up
SBNO1	0.6434850775519346	0.311493483482301	CSC	63.916622161865234	0.0	0.0	1.353803277015686	Significant up
CDK2AP1	0.892435186740579	0.54049690908375	CSC	105.04850769042967	0.0	0.0	1.6831140518188477	Significant up
C12orf65	0.2855143065121227	0.1277709965743985	CSC	27.686542510986328	1.0140437015161978e-168	5.600686991174364e-168	1.1375237703323364	Significant up
MPHOSPH9	0.1500643933030964	0.0454384376107414	CSC	18.54711151123047	8.605291657206776e-77	3.6149881552317135e-76	1.6700788736343384	Significant up
ARL6IP4	0.91729660115348	0.6918927432373903	CSC	90.27404022216795	0.0	0.0	1.2016228437423706	Significant up
LINC02405	0.0012318718853239	0.0227192188053707	CSC	-3.8111257553100586	0.0001383353987504	0.0003252727993185	-4.149099349975586	Significant down
TMEM132B	0.0070552662523097	0.0367366224357207	CSC	-5.262955665588379	1.4175784752639992e-07	3.6313130541753363e-07	-2.3709182739257812	Significant down
AACS	0.142505179461336	0.3337795802653857	CSC	-37.0434455871582	2.2897615535124808e-300	1.6620159707539425e-299	-1.7519686222076416	Significant down
DHX37	0.2256005375440954	0.0326416505886522	CSC	34.298431396484375	8.281752407545938e-258	5.563577423272912e-257	2.875552177429199	Significant up
BRI3BP	0.0902066185116747	0.1773437807615072	CSC	-16.125911712646484	1.6776322647055662e-58	6.489121114005132e-58	-1.308518648147583	Significant down
SERP2	0.1615431995072512	0.002677481592314	CSC	28.16431427001953	1.600626849967188e-174	8.969981736917382e-174	5.672549724578857	Significant up
FAM155A	0.0274371465367601	0.0020081111942355	CSC	4.510519504547119	6.466907063258612e-06	1.5892203214906104e-05	3.8909404277801514	Significant up
ARGLU1	0.7957892379192564	0.4623774461550576	CSC	68.46784973144531	0.0	0.0	1.166900634765625	Significant up
AL138689.1	0.0013998544151408	0.0237823364964365	CSC	-3.9706881046295166	7.166537976093583e-05	0.0001701510788273	-4.322258949279785	Significant down
EFNB2	0.0436754577523937	0.3584281608063944	CSC	-56.20694351196289	0.0	0.0	-3.2376112937927246	Significant down
BIVM	0.1108684696791533	0.0359097531204472	CSC	13.403639793395996	5.756895789359653e-41	2.0412593295832043e-40	1.7365440130233765	Significant up
POGLUT2	0.0722324878212666	0.0055518368311217	CSC	11.830604553222656	2.7118288716771565e-32	9.136284202861927e-32	3.566004514694214	Significant up
TEX30	0.5599977602329358	0.161121392290428	CSC	74.69340515136719	0.0	0.0	2.22949743270874	Significant up
CCDC168	0.025477350355563	0.004016222388471	CSC	3.803379774093628	0.000142735301077	0.0003354879116868	2.4211344718933105	Significant up
LINC00346	0.1257069264796461	0.0274048115919203	CSC	17.2847957611084	6.123760082054705e-67	2.4701863355953415e-66	1.805709958076477	Significant up
RAB20	0.0466991432890979	0.0109461747450486	CSC	6.294829368591309	3.077384380484756e-10	8.297432303480668e-10	1.3457183837890625	Significant up
TPP2	0.4665994736547399	0.1952592825924321	CSC	49.17322540283203	0.0	0.0	1.4001011848449707	Significant up
LINC00370	0.0006159359426619	0.0167736346812615	CSC	-2.865586042404175	0.0041623807340403	0.0091552379269541	-4.865721225738525	Significant down
AL161431.1	0.06988073240383	0.5638854982871992	CSC	-89.02336120605469	0.0	0.0	-3.6827280521392822	Significant down
MYO16-AS1	0.0050394758945069	0.0502815293144859	CSC	-8.022703170776367	1.0344300575312414e-15	3.0063838653863153e-15	-3.1427555084228516	Significant down
SLC15A1	0.0078951789013942	0.0775288419892113	CSC	-12.386618614196776	3.0879022232990216e-35	1.0586242509805595e-34	-3.7824556827545166	Significant down
STK24-AS1	0.0083991264908449	0.0329172736937433	CSC	-4.347830295562744	1.3749082029248713e-05	3.348021691335388e-05	-1.9050089120864868	Significant down
STK24	0.6502603729212162	0.7583572862936567	CSC	-58.621585845947266	0.0	0.0	-1.0428303480148315	Significant down
FARP1	0.3026485245534464	0.1306453518132062	CSC	30.989147186279297	7.548795600484095e-211	4.6155798595675424e-210	1.304413080215454	Significant up
IPO5	0.6557478022285682	0.2503445288813639	CSC	80.36105346679688	0.0	0.0	1.923444986343384	Significant up
MBNL2	0.7170614256117364	0.3605543961885262	CSC	68.48538208007812	0.0	0.0	1.3572614192962646	Significant up
UGGT2	0.5337364914048939	0.1225735323069654	CSC	76.76071166992188	0.0	0.0	2.6855645179748535	Significant up
DNAJC3	0.7948373369169607	0.3957160294522975	CSC	92.28572082519533	0.0	0.0	1.8025676012039185	Significant up
UBAC2-AS1	0.0393079119771543	0.0760719770051581	CSC	-6.588500022888184	4.442922986846097e-11	1.2150584115623904e-10	-1.1621458530426023	Significant down
AL160153.1	0.0842712357914776	0.0002756231050911	CSC	14.895381927490234	3.531619480689941e-50	1.3129299439961608e-49	7.393545150756836	Significant up
FGF14	0.0585699087294921	0.0056305862897192	CSC	9.380497932434082	6.566203578095509e-21	2.0155523518824863e-20	3.0330967903137207	Significant up
ITGBL1	0.9233439722268884	0.0416584635980627	CSC	162.46572875976562	0.0	0.0	7.450039863586426	Significant up
NALCN	0.2305280250853911	0.0017718628184431	CSC	40.5660514831543	0.0	0.0	6.867824077606201	Significant up
TMTC4	0.1012934654795901	0.0181517502067173	CSC	14.737701416015623	3.6913604234602586e-49	1.3652611739987598e-48	2.445265531539917	Significant up
PCCA	0.3896634749986001	0.058628971925818	CSC	59.26205825805664	0.0	0.0	2.95367693901062	Significant up
FGF14-AS2	0.0246934318830841	0.0059455841241091	CSC	3.325888156890869	0.0008813726611335	0.0020048507754796	2.0420117378234863	Significant up
PCCA-DT	0.1661347219889131	0.0166555104933653	CSC	26.469079971313477	2.2007669223865023e-154	1.1728496312831205e-153	3.2284271717071533	Significant up
DZIP1	0.0269891931239151	0.0028349805095089	CSC	4.281670093536377	1.8549581893749065e-05	4.498857982851076e-05	2.957148313522339	Significant up
RNASE7	0.0255333445321686	0.3149978343898885	CSC	-51.75229263305664	0.0	0.0	-4.239896774291992	Significant down
NDRG2	0.1715101629430539	0.4758829783045241	CSC	-60.28433609008789	0.0	0.0	-2.4226720333099365	Significant down
SLC39A2	0.0152864102133378	0.2348702602669606	CSC	-39.03952407836914	0.0	0.0	-4.17270565032959	Significant down
AL161668.3	0.0037516098325774	0.0345316375949915	CSC	-5.45490837097168	4.8998139052851535e-08	1.266532735466223e-07	-2.835939407348633	Significant down
METTL17	0.1555518226104485	0.4496200338622672	CSC	-59.41253662109375	0.0	0.0	-2.645141124725342	Significant down
AL355922.4	0.0026317263004647	0.0300429184549356	CSC	-4.856559753417969	1.1944284734049328e-06	2.9912187287317137e-06	-2.99412202835083	Significant down
RNASE1	0.0011198835321126	0.0180730007481198	CSC	-3.007124900817871	0.0026373134985941	0.0058588223781074	-4.1895270347595215	Significant down
RNASE4	0.4962763872557254	0.0472103004291845	CSC	80.59590911865234	0.0	0.0	3.897042751312256	Significant up
ANG	0.3748250181981074	0.0478009213686655	CSC	58.289894104003906	0.0	0.0	3.1739606857299805	Significant up
ARHGEF40	0.1568956828489837	0.0450053155884553	CSC	19.874895095825195	6.712710174273231e-88	2.928222366623563e-87	1.7642107009887695	Significant up
TMEM253	0.007615208018366	0.043705949521597	CSC	-6.410716533660889	1.4483707223005816e-10	3.9240937968041486e-10	-2.6737561225891113	Significant down
MRPL52	0.8770367881740299	0.6457455604992716	CSC	72.8043441772461	0.0	0.0	1.044756293296814	Significant up
SLC7A7	0.0706646508763088	0.0131905343150765	CSC	10.132803916931152	3.951539484952069e-24	1.247556876155017e-23	1.923987865447998	Significant up
DAD1	0.9544207402430148	0.8331692719612552	CSC	95.04969787597656	0.0	0.0	1.0896391868591309	Significant up
APEX1	0.6401814211322022	0.272118754183565	CSC	69.70087432861328	0.0	0.0	1.5666980743408203	Significant up
SALL2	0.0226216473486757	0.0011024924203646	CSC	3.8160922527313232	0.0001355818600109	0.0003189223932703	4.05678129196167	Significant up
METTL3	0.2958172350075592	0.0771744694255227	CSC	39.041778564453125	0.0	0.0	2.0427558422088623	Significant up
SUPT16H	0.6195195699647237	0.2420758357286293	CSC	74.51640319824219	0.0	0.0	1.865143060684204	Significant up
LINC00641	0.0927823506355339	0.0320904043784699	CSC	10.69459342956543	1.078912700165806e-26	3.4879111009853604e-26	1.3565558195114136	Significant up
OSGEP	0.2376952796909121	0.0686695278969957	CSC	29.985387802124023	1.521799384556047e-197	8.995346635980062e-197	1.8109409809112549	Significant up
ADPRHL1	0.0403718013326614	0.0109068000157498	CSC	5.227602958679199	1.717219928592675e-07	4.3892094892814134e-07	1.8841755390167236	Significant up
PCID2	0.5503107676801613	0.1854156002677481	CSC	66.5425033569336	0.0	0.0	1.777302861213684	Significant up
F10	0.3633462119939526	0.0022837342993266	CSC	64.08407592773438	0.0	0.0	7.769914150238037	Significant up
AL139384.2	0.0258693095918024	0.0001574989171949	CSC	4.559853553771973	5.11892819363836e-06	1.2618588124259285e-05	7.1545305252075195	Significant up
TUBGCP3	0.2256005375440954	0.0662676694097728	CSC	28.454832077026367	4.2464559088275297e-178	2.4047068627631457e-177	1.854764938354492	Significant up
TEX29	0.0461392015230416	0.0140567783596487	CSC	5.68838357925415	1.2824757456931817e-08	3.35113884534857e-08	1.68739652633667	Significant up
TTC5	0.1525281370737443	0.0391384809229436	CSC	20.16631507873535	1.9353582867665531e-90	8.513716894922832e-90	2.025550842285156	Significant up
CHAMP1	0.1940198219385183	0.0250029531046974	CSC	30.031658172607425	3.790382789562745e-198	2.2440046385622545e-197	2.998594045639038	Significant up
UPF3A	0.655635813875357	0.2395558530535102	CSC	79.906982421875	0.0	0.0	1.8988174200057983	Significant up
RASA3	0.3492356794893331	0.0647320549671221	CSC	50.44744491577149	0.0	0.0	2.439378023147583	Significant up
LINC00565	0.0171342180413237	0.0002756231050911	CSC	2.9900054931640625	0.0027897238848679	0.0061901223842749	6.085206031799316	Significant up
GAS6	0.4346267988129234	0.0865850297279206	CSC	63.27385711669922	0.0	0.0	2.8303802013397217	Significant up
TMEM255B	0.5700767120219498	0.0201598614009528	CSC	97.6078109741211	0.0	0.0	4.9325480461120605	Significant up
TFDP1	0.5522145696847528	0.2916092451864393	CSC	48.28742218017578	0.0	0.0	1.0865415334701538	Significant up
ABCC4	0.1132202250965899	0.0058668346655116	CSC	19.016468048095703	1.2460124958067715e-80	5.2984463250483e-80	3.60880708694458	Significant up
AL162377.1	0.029900890307408	0.0812694412725912	CSC	-9.159153938293455	5.2305630148739334e-20	1.5918326916086553e-19	-1.581943154335022	Significant down
DHRS12	0.0857830785598297	0.1670669764145371	CSC	-14.837181091308594	8.422167282514757e-50	3.1241422633899878e-49	-1.140960454940796	Significant down
SERPINE3	0.0534744386583795	0.009095562468008	CSC	7.858999252319336	3.872147876868359e-15	1.1172032120245508e-14	2.220150947570801	Significant up
RNASEH2B	0.2901618231703903	0.1174548174981297	CSC	30.433116912841797	2.0039016009362578e-203	1.2030974503375895e-202	1.2607719898223877	Significant up
DLEU2	0.0810795677249566	0.1412371539945663	CSC	-10.972856521606444	5.1615578547311645e-28	1.6883177494740378e-27	-1.10183846950531	Significant down
SPRYD7	0.3800324766224313	0.1788793952041579	CSC	35.928279876708984	1.1054230458285742e-282	7.778893380484867e-282	1.164985179901123	Significant up
NEK5	0.036452208970267	0.0098043075953852	CSC	4.724430084228516	2.307614993941724e-06	5.73478100764348e-06	1.7452729940414429	Significant up
DIAPH3	0.0158463519793941	0.0500059062093948	CSC	-6.08912467956543	1.1352964243797815e-09	3.034520305659785e-09	-2.1665778160095215	Significant down
PCDH17	0.0391399294473374	0.0113005473087372	CSC	4.940276145935059	7.801203065156049e-07	1.963589779423743e-06	1.8918352127075195	Significant up
SUGT1	0.7169494372585251	0.3937079182580619	CSC	62.4798469543457	0.0	0.0	1.1469169855117798	Significant up
HNRNPA1L2	0.0524105493028725	0.0218529747607985	CSC	5.419086456298828	5.990431076254835e-08	1.5464575466142018e-07	1.2110923528671265	Significant up
AL359513.1	0.0056554118371689	0.0487852896011339	CSC	-7.651803493499756	1.9818027011678543e-14	5.6799897772160734e-14	-3.0439341068267822	Significant down
NEK3	0.097485861470407	0.0462653069260148	CSC	9.089159965515137	9.980727793116084e-20	3.028900790645663e-19	1.059831142425537	Significant up
LCP1	0.0152864102133378	0.0629601921486789	CSC	-8.53710651397705	1.376244653660598e-17	4.0910953959333285e-17	-2.9797182083129883	Significant down
TPT1-AS1	0.2678201467047427	0.5282119935425444	CSC	-59.167781829833984	0.0	0.0	-1.846427083015442	Significant down
TPT1	0.99910409317431	0.99968500216561	CSC	-150.98777770996094	0.0	0.0	-2.1926047801971436	Significant down
GTF2F2	0.6008175149784423	0.7272512501476552	CSC	-62.20817565917969	0.0	0.0	-1.2049723863601685	Significant down
GPALPP1	0.296601153480038	0.1235972752687325	CSC	30.78261375427246	4.4783846649943806e-208	2.7167907934578438e-207	1.3001857995986938	Significant up
NUFIP1	0.2776751217873341	0.0638658109225499	CSC	37.97208404541016	0.0	0.0	2.171109437942505	Significant up
AL356515.1	0.028837000951901	0.001929361735638	CSC	4.770906925201416	1.83398482730915e-06	4.5686331019621255e-06	3.7096354961395264	Significant up
TSC22D1	0.8735091550478751	0.3614993896916958	CSC	125.48079681396484	0.0	0.0	3.090932846069336	Significant up
RUBCNL	0.0314687272523657	0.0060637083120053	CSC	4.489343166351318	7.144314786205654e-06	1.7538367039952577e-05	1.6250773668289185	Significant up
FNDC3A	0.7294361386415813	0.174548174981297	CSC	109.0138931274414	0.0	0.0	3.0363810062408447	Significant up
AL161421.1	0.1287306120163503	0.0456746859865338	CSC	14.514620780944824	9.789779089173431e-48	3.5913288179865684e-47	1.2609816789627075	Significant up
ESD	0.7220449073296377	0.1691144623380714	CSC	107.33354949951172	0.0	0.0	2.9235334396362305	Significant up
LINC00375	0.0232375832913377	7.874945859747215e-05	CSC	4.107436656951904	4.000743856527206e-05	9.59829115622728e-05	8.416781425476074	Significant up
AL445588.1	0.0296209194243798	0.0003149978343898	CSC	5.196926116943359	2.0261070684959867e-07	5.169977815296675e-07	6.091716289520264	Significant up
AL158064.1	0.0203818802844504	0.0406347206362956	CSC	-3.594245433807373	0.0003253329859986	0.0007555016014387	-1.0316179990768433	Significant down
AL136442.1	0.0138305616215913	0.0341772650313029	CSC	-3.629379749298096	0.0002841030457056	0.0006609748792799	-1.713504433631897	Significant down
LINC01068	0.0174141889243518	0.0473677993463795	CSC	-5.359626770019531	8.339414806663524e-08	2.146440351047289e-07	-1.8400815725326536	Significant down
NDFIP2	0.4765664370905426	0.7351655707367012	CSC	-86.81547546386719	0.0	0.0	-1.8226977586746216	Significant down
RBM26	0.6065289209922168	0.267787533960704	CSC	64.47998046875	0.0	0.0	1.496331810951233	Significant up
SLITRK6	0.0493308695895626	0.1189510572114816	CSC	-12.488476753234863	8.629016830538553e-36	2.9666970254680103e-35	-1.3928709030151367	Significant down
GPR180	0.2459824178285458	0.0913099972437689	CSC	26.967912673950195	3.5171238355015435e-160	1.903581066404265e-159	1.3218379020690918	Significant up
GPC6	0.0491628870597457	0.2874748986100721	CSC	-42.882022857666016	0.0	0.0	-3.0739145278930664	Significant down
GPC5	0.1045971218993224	0.0432334527700122	CSC	10.952359199523926	6.47391029751656e-28	2.1152913868950894e-27	1.3965439796447754	Significant up
MIR17HG	0.0360602497340276	0.0164586368468716	CSC	3.4756805896759033	0.0005095588058647	0.0011728624647178	1.0003759860992432	Significant up
LINC02336	0.0019038020045915	0.0194511162735756	CSC	-3.1131420135498047	0.0018510692794133	0.0041493887548985	-3.683532238006592	Significant down
LINC00393	0.0036956156559717	0.0877268968775839	CSC	-14.90543270111084	3.0383740807120915e-50	1.129836938184559e-49	-4.719151020050049	Significant down
KLF5	0.2449185284730388	0.93987478836083	CSC	-153.23680114746094	0.0	0.0	-4.275482654571533	Significant down
PCDH9	0.0427235567500979	0.0072449501909674	CSC	6.2838215827941895	3.3034960813331384e-10	8.902322401644826e-10	2.244534492492676	Significant up
KLF12	0.0623215185620695	0.1348978225774697	CSC	-13.189629554748535	1.006793078086898e-39	3.5457186993650107e-39	-1.52247953414917	Significant down
SLAIN1	0.0748082199451257	0.0038193487419773	CSC	12.577448844909668	2.8095570470554736e-36	9.694688282616792e-36	3.810741424560547	Significant up
SCEL	0.0893107116859846	0.7113438595109659	CSC	-112.92434692382812	0.0	0.0	-4.097020149230957	Significant down
MYCBP2	0.8016126322862422	0.3091309997243769	CSC	106.14086151123048	0.0	0.0	2.3337976932525635	Significant up
MYCBP2-AS1	0.0939582283442522	0.0339803913848092	CSC	10.562678337097168	4.438146636451967e-26	1.4277384958338026e-25	1.2884801626205444	Significant up
CLN5	0.3699535248334173	0.1170610702051423	CSC	45.37272262573242	0.0	0.0	1.7847291231155396	Significant up
EDNRB	0.7647684640797358	0.0485096664960428	CSC	131.73020935058594	0.0	0.0	5.74256706237793	Significant up
KCTD12	0.6816171118203707	0.0504390282316809	CSC	114.6893539428711	0.0	0.0	4.841745376586914	Significant up
AL136441.1	0.0328125874909009	0.0080718195062408	CSC	4.396602153778076	1.099587194800497e-05	2.685381578055978e-05	2.407226324081421	Significant up
LMO7	0.4294753345652052	0.9354254439500728	CSC	-146.033203125	0.0	0.0	-3.8002829551696777	Significant down
LMO7-AS1	0.1103645220897026	0.0066543292514863	CSC	18.405296325683594	1.1912934571279756e-75	4.9830169426960195e-75	4.123490333557129	Significant up
TBC1D4	0.3189988241222913	0.0411465921171791	CSC	49.58953475952149	0.0	0.0	3.2377829551696777	Significant up
SNHG14	0.364354107172854	0.0631570657951726	CSC	54.0192985534668	0.0	0.0	2.7282402515411377	Significant up
VASN	0.5139145528864998	0.248100169311336	CSC	45.444488525390625	0.0	0.0	1.0257245302200315	Significant up
PAM16	0.6674505851391456	0.3773674055990865	CSC	55.60611343383789	0.0	0.0	1.0570515394210815	Significant up
GLIS2	0.1971554958284338	0.0579202267984407	CSC	24.87837600708008	1.2755446722680524e-136	6.469139537080185e-136	1.8692834377288816	Significant up
TFAP4	0.03936390615376	0.0124424144584006	CSC	4.774532794952393	1.801249781053838e-06	4.488937289410625e-06	1.6225955486297607	Significant up
ADCY9	0.3958228344252197	0.0749694845847934	CSC	57.07342529296875	0.0	0.0	2.563746452331543	Significant up
AC005736.1	0.1274427459544207	0.0098043075953852	CSC	20.917064666748047	3.7447056833006166e-97	1.6896188089039085e-96	3.846489667892456	Significant up
TRAP1	0.2292401590234615	0.0921762412883411	CSC	24.181875228881836	3.4515870784777e-129	1.7137135515997478e-128	1.299865961074829	Significant up
CLUAP1	0.2241446889523489	0.093081860062212	CSC	23.482120513916016	6.212543819664437e-122	3.02439884966651e-121	1.3556523323059082	Significant up
DNAJA3	0.2787950053194468	0.082647556798047	CSC	34.83689880371094	6.723476668597633e-266	4.581941689107232e-265	1.787728190422058	Significant up
EEF2KMT	0.2436306624111092	0.023861085955034	CSC	39.075687408447266	0.0	0.0	3.4770781993865967	Significant up
ALG1	0.1538719973122795	0.0196086151907705	CSC	23.8068904876709	2.833708902180988e-125	1.3909386273099888e-124	2.9373409748077393	Significant up
NAGPA	0.1028613024245478	0.0285860534708823	CSC	13.147122383117676	1.7677400030097028e-39	6.211861806133759e-39	1.7174720764160156	Significant up
PPL	0.117027829105773	0.8047407174075678	CSC	-128.98985290527344	0.0	0.0	-4.105570316314697	Significant down
ZNF500	0.0704966683464919	0.0224042209709808	CSC	8.5494384765625	1.2368856133710563e-17	3.6797255665288177e-17	1.6233923435211182	Significant up
ANKS3	0.2122179293353491	0.0312635350631964	CSC	32.14859390258789	9.241149440886747e-227	5.847954191733504e-226	2.776679515838623	Significant up
SMIM22	0.014950445153704	0.1818718746308619	CSC	-29.686796188354492	1.1369682344884315e-193	6.67102313427902e-193	-3.9021847248077393	Significant down
FLYWCH1	0.2008511114844056	0.0428790802063235	CSC	28.106443405151367	8.171599926785881e-174	4.570076531328687e-173	2.282115936279297	Significant up
FLYWCH2	0.5569740746962316	0.2119541678150962	CSC	62.19293975830078	0.0	0.0	1.5632200241088867	Significant up
PRSS22	0.0213337812867461	0.2023467338662046	CSC	-32.25702667236328	2.8037892273786044e-228	1.7791284981877212e-227	-3.68524432182312	Significant down
PRSS27	0.0379640517386191	0.1934086703153915	CSC	-28.057554244995117	3.2308130404929973e-173	1.8042039852998871e-172	-3.0109972953796387	Significant down
KCTD5	0.1758217145416876	0.2963342127022876	CSC	-24.27225685119629	3.84982866308073e-130	1.9177427087423413e-129	-1.2059032917022705	Significant down
ZNF263	0.2219609160647292	0.1025317950939087	CSC	21.10824966430664	6.679985021813919e-99	3.0325887530671755e-98	1.1198060512542725	Significant up
LINC00921	0.0277731115963939	0.0046462180572508	CSC	4.097983360290527	4.167650059223206e-05	9.994752526948224e-05	2.203697443008423	Significant up
ZNF205	0.1377456744498572	0.0642201834862385	CSC	13.023627281188965	8.980195831410458e-39	3.14358870989029e-38	1.0441958904266355	Significant up
IL32	0.828657819586763	0.1464739929912981	CSC	135.29002380371094	0.0	0.0	4.244556427001953	Significant up
MMP25-AS1	0.0312447505459432	0.0096468086781903	CSC	3.826956272125244	0.0001297375626318	0.0003052702016857	1.560782551765442	Significant up
BICDL2	0.0422196091606472	0.4315076583848486	CSC	-69.49571990966797	0.0	0.0	-3.703948736190796	Significant down
THOC6	0.3370849431659107	0.1276134976572036	CSC	37.12494659423828	1.1123138597945806e-301	8.102890043735015e-301	1.438341498374939	Significant up
HCFC1R1	0.2429587322918416	0.4795842028586053	CSC	-51.26894760131836	0.0	0.0	-1.6818954944610596	Significant down
AC004233.2	0.0014558485917464	0.022522345158877	CSC	-3.7366554737091064	0.000186484105646	0.0004366855409413	-3.749518156051636	Significant down
RBFOX1	0.0919424379864494	0.013426782690869	CSC	13.910531997680664	5.467096930234597e-44	1.96712631508572e-43	2.6354353427886963	Significant up
LINC02185	0.0406517722156895	0.0002756231050911	CSC	7.1600141525268555	8.066879314156629e-13	2.2672950631185084e-12	6.510895729064941	Significant up
ERCC4	0.2831065569180805	0.0829231799031381	CSC	35.57411575317383	3.522006981932747e-277	2.4544392290835286e-276	1.8154265880584717	Significant up
U91319.1	0.002127778711014	0.0325629011300547	CSC	-5.398471832275391	6.721095717073824e-08	1.733305020763162e-07	-3.843270778656006	Significant down
SHISA9	0.0110308527913097	0.1058786470843013	CSC	-16.886581420898438	5.648251297451212e-64	2.2442236614738106e-63	-3.645505905151367	Significant down
SNX29	0.680497228288258	0.2025042327833996	CSC	93.85395050048828	0.0	0.0	2.482578754425049	Significant up
NPIPB2	0.1795173301976594	0.0851675394731661	CSC	16.821855545043945	1.6878819497889826e-63	6.686251819189e-63	1.14466392993927	Significant up
GSPT1	0.8328573828321855	0.5501043430326417	CSC	71.78602600097656	0.0	0.0	1.1667901277542114	Significant up
MIR193BHG	0.5323366369897531	0.7677678465960547	CSC	-80.05976104736328	0.0	0.0	-1.5887631177902222	Significant down
AC026401.3	0.0414356906881684	0.1090286254282001	CSC	-12.149466514587402	5.774123962381927e-34	1.964385316047002e-33	-1.6898033618927002	Significant down
BMERB1	0.8605745002519738	0.1695082096310587	CSC	140.81166076660156	0.0	0.0	4.048354148864746	Significant up
MPV17L	0.0712805868189708	0.0091743119266055	CSC	11.016761779785156	3.1726918474606207e-28	1.039909204411732e-27	2.9283385276794434	Significant up
NPIPA5	0.0297889019541967	0.0074418238374611	CSC	3.968906164169311	7.220333554055328e-05	0.0001713918544554	1.9691683053970337	Significant up
RSL1D1	0.7829665714765665	0.4049690908375005	CSC	82.75203704833984	0.0	0.0	1.5381267070770264	Significant up
RRN3	0.4419620359482614	0.1095404969090837	CSC	60.31672286987305	0.0	0.0	2.2969541549682617	Significant up
NPIPA1	0.198499356066969	0.0459109343623262	CSC	27.19007682800293	8.509830672378548e-163	4.632346485809089e-162	2.1687185764312744	Significant up
NOMO1	0.2659163447001512	0.1032799149505847	CSC	28.54204368591309	3.526094084567621e-179	2.0035348806577626e-178	1.2388250827789309	Significant up
ZC3H7A	0.4477854303152472	0.1925030515415206	CSC	45.977317810058594	0.0	0.0	1.335600972175598	Significant up
GRIN2A	0.0413237023349571	0.3974091428121432	CSC	-63.760894775390625	0.0	0.0	-3.6977367401123047	Significant down
PMM2	0.4308191948037404	0.168720715045084	CSC	47.941749572753906	0.0	0.0	1.5327380895614624	Significant up
TMEM186	0.2500139985441514	0.0730401228491554	CSC	31.54106903076172	2.377316776305513e-218	1.476271702211749e-217	1.8257428407669067	Significant up
ABAT	0.0872949213281818	0.3720124424144584	CSC	-52.90519714355469	0.0	0.0	-2.68888783454895	Significant down
AC099489.1	0.020437874461056	0.082490057880852	CSC	-11.015193939208984	3.228409576824004e-28	1.0580569651072767e-27	-2.0544304847717285	Significant down
RMI2	0.014334509211042	0.0466590542190022	CSC	-5.744136810302734	9.239103840824516e-09	2.4215283264653872e-08	-1.7409394979476929	Significant down
DEXI	0.3828321854527129	0.0901287553648068	CSC	52.40604019165039	0.0	0.0	2.2131314277648926	Significant up
NUBP1	0.3195027717117419	0.143954010316179	CSC	30.58686637878418	1.8299538411063854e-205	1.1043681888698156e-204	1.0808442831039429	Significant up
POLR3K	0.4417380592418388	0.1304091034374138	CSC	56.67706680297851	0.0	0.0	2.025462865829468	Significant up
TARSL2	0.2975530544823338	0.073236996495649	CSC	39.9996223449707	0.0	0.0	2.1111197471618652	Significant up
PCSK6	0.0050394758945069	0.0432334527700122	CSC	-6.770305156707764	1.2851119930382064e-11	3.5492394747861686e-11	-2.839064598083496	Significant down
SELENOS	0.9114732067864942	0.4810016931133598	CSC	129.33030700683594	0.0	0.0	2.417978048324585	Significant up
CHSY1	0.5504227560333725	0.1116273575619167	CSC	81.3741683959961	0.0	0.0	2.912034511566162	Significant up
AC015712.2	0.0142225208578307	0.1208016694885222	CSC	-18.932109832763672	6.202789373768993e-80	2.631700175613278e-79	-3.144284248352051	Significant down
ALDH1A3	0.3294697351475446	0.8645509312123479	CSC	-130.4759979248047	0.0	0.0	-3.640838384628296	Significant down
AC087762.1	0.0146144800940702	0.0715832578651021	CSC	-10.11388111114502	4.7946178840215694e-24	1.5119909058806072e-23	-2.4069888591766357	Significant down
ASB7	0.1467047427067584	0.2428239555853053	CSC	-18.70951271057129	4.1414598490252846e-78	1.7470681594024435e-77	-1.114114761352539	Significant down
CERS3	0.0394758945069712	0.4308382879867701	CSC	-69.89450073242188	0.0	0.0	-3.9084255695343018	Significant down
SNRNP25	0.4127890699367266	0.0922943654762373	CSC	57.66889953613281	0.0	0.0	2.3828837871551514	Significant up
RHBDF1	0.1460328125874909	0.2384139859038469	CSC	-17.95935821533203	4.0546706694740755e-72	1.6698921033051402e-71	-1.160239338874817	Significant down
MPG	0.64174925807716	0.3731936842934205	CSC	52.32723236083984	0.0	0.0	1.0432151556015017	Significant up
NPRL3	0.1971554958284338	0.0532346340118911	CSC	25.569860458374023	3.30230696157171e-144	1.7098322388247492e-143	1.8974394798278809	Significant up
RAB11FIP3	0.2023069600761521	0.0424065834547387	CSC	28.492164611816406	1.464865935946421e-178	8.309339963674297e-178	2.3026375770568848	Significant up
DECR2	0.0787838064841256	0.0255148245855809	CSC	9.472915649414062	2.721388801493518e-21	8.381633412978252e-21	1.6673223972320557	Significant up
NME4	0.3668738451201075	0.1207622947592235	CSC	44.89378356933594	0.0	0.0	1.874764323234558	Significant up
TMEM8A	0.2093062321518562	0.0993030672914123	CSC	19.60046768188477	1.5320873067731137e-85	6.626836837784595e-85	1.0701923370361328	Significant up
MRPL28	0.6424771823730332	0.3458282474307989	CSC	56.391990661621094	0.0	0.0	1.111214280128479	Significant up
LUC7L	0.5359762584691192	0.2770012206166082	CSC	47.236026763916016	0.0	0.0	1.1007401943206787	Significant up
HBA1	0.036452208970267	0.0125605386462968	CSC	4.247893333435059	2.1579025902310747e-05	5.221858137984495e-05	1.7159608602523804	Significant up
HBZ	0.0372921216193515	0.0031499783438988	CSC	6.057642936706543	1.3813076840982768e-09	3.6839341827358893e-09	3.77018928527832	Significant up
NR2F2	0.1451928999384064	0.2912548726227507	CSC	-28.46961212158203	2.786815104686621e-178	1.5787250097172035e-177	-1.593925952911377	Significant down
NR2F2-AS1	0.0067752953692815	0.1001693113359845	CSC	-16.566102981567383	1.2251384857305486e-61	4.8040500419569154e-61	-3.8086791038513184	Significant down
AC012409.2	0.0012318718853239	0.0226010946174745	CSC	-3.790001630783081	0.00015064622881	0.0003538067072869	-4.159809589385986	Significant down
AC110023.1	0.0032476622431267	0.0200811119423553	CSC	-2.9843735694885254	0.002841596719343	0.0063024462763056	-2.373712062835694	Significant down
ADAMTS17	0.0443473878716613	0.2024648580541009	CSC	-28.44497299194336	5.62312399064767e-178	3.183101116998888e-177	-2.570516586303711	Significant down
AC090825.1	0.143121115403998	0.0036618498247824	CSC	24.71406936645508	7.550160892081711e-135	3.8112798475782335e-134	4.902464866638184	Significant up
AC015660.1	0.0015678369449577	0.0185454974997046	CSC	-3.0111730098724365	0.0026024062155478	0.0057842521967789	-3.659750461578369	Significant down
SYNM	0.126322862422308	0.0135449068787652	CSC	20.05214500427246	1.933272337693716e-89	8.472471389135754e-89	3.393595933914185	Significant up
TTC23	0.1829889691472087	0.0696538961294641	CSC	20.08393287658691	1.0199067337728222e-89	4.474233707086726e-89	1.3788323402404783	Significant up
TBC1D24	0.0941822050506747	0.0075205732960585	CSC	15.357550621032717	3.152604113672221e-53	1.1879565843974749e-52	3.428586006164551	Significant up
MCRIP2	0.3486197435466711	0.1109973618931369	CSC	42.45693588256836	0.0	0.0	1.7420086860656738	Significant up
NOXO1	0.002743714653676	0.0299641689963381	CSC	-4.82772970199585	1.3809845641204209e-06	3.452975637072963e-06	-3.2726593017578125	Significant down
HS3ST6	0.1576796013214625	0.542898767570973	CSC	-75.76605987548828	0.0	0.0	-2.981327533721924	Significant down
FAHD1	0.2670362282322638	0.0840256723235027	CSC	32.631568908691406	1.463358166585109e-233	9.376228524109888e-233	1.7393243312835691	Significant up
HAGH	0.7352595330085671	0.4162696381462377	CSC	63.10740280151367	0.0	0.0	1.1093993186950684	Significant up
NUBP2	0.4927487541295705	0.1510414615899515	CSC	61.99845886230469	0.0	0.0	1.908819556236267	Significant up
EME2	0.0370121507363234	0.0084261920699295	CSC	5.067032337188721	4.040656471983759e-07	1.02375312730481e-06	1.9552655220031736	Significant up
MRPS34	0.6570916624671034	0.3366933102334921	CSC	59.60674285888672	0.0	0.0	1.189920425415039	Significant up
SYNGR3	0.0195979618119715	0.0025199826751191	CSC	3.029517412185669	0.0024494479434688	0.005451898092796	2.9361839294433594	Significant up
ZNF598	0.2856822890419396	0.1335984565106115	CSC	26.61244010925293	4.873101126869861e-156	2.61314102485584e-155	1.036152720451355	Significant up
ABCA3	0.0529704910689288	0.0048037169744458	CSC	8.538671493530273	1.3577364112841273e-17	4.0364739413392826e-17	3.347935914993286	Significant up
MLST8	0.1942997928215465	0.0652833011773044	CSC	22.899065017700195	4.7469865225595345e-116	2.276097933230426e-115	1.5762057304382324	Significant up
PKD1	0.2685480710006159	0.0804425719573178	CSC	33.67293930053711	1.439511064027648e-248	9.518097553987624e-248	1.832305669784546	Significant up
SLC9A3R2	0.5073072400470351	0.08816001889987	CSC	76.51386260986328	0.0	0.0	3.1387898921966553	Significant up
PGP	0.469175205778599	0.211087923770524	CSC	46.026004791259766	0.0	0.0	1.2244925498962402	Significant up
LMF1-AS1	0.0263732571812531	0.0017324880891443	CSC	4.369326591491699	1.2463021193694556e-05	3.039018006858202e-05	3.9644322395324703	Significant up
LMF1	0.162943053922392	0.0642201834862385	CSC	17.52399444580078	9.398929119763711e-69	3.822956538052229e-68	1.3581587076187134	Significant up
RPUSD1	0.1842208410325326	0.0447296924833641	CSC	24.666351318359375	2.4573869267672186e-134	1.23799367732786e-133	1.9673681259155271	Significant up
MSLN	0.0094630158463519	0.1393865417175256	CSC	-23.046619415283203	1.590301126123563e-117	7.661691506389621e-117	-3.784334182739258	Significant down
HAGHL	0.1028053082479422	0.0130330353978816	CSC	15.949520111083984	2.8709508539452285e-57	1.102726858442392e-56	3.0419535636901855	Significant up
ANTKMT	0.4558485917464583	0.1715163208252943	CSC	51.506046295166016	0.0	0.0	1.570653200149536	Significant up
WDR24	0.098101797413069	0.0339410166555104	CSC	11.29656219482422	1.3645625731650046e-29	4.5102808218471827e-29	1.2896333932876587	Significant up
JMJD8	0.3293017526177277	0.0748119856675985	CSC	45.037654876708984	0.0	0.0	2.169328451156616	Significant up
STUB1	0.8126994792541575	0.4824191833681143	CSC	76.87652587890625	0.0	0.0	1.2746810913085938	Significant up
RHBDL1	0.003807604009183	0.0239792101429302	CSC	-3.5763752460479736	0.0003483913725886	0.0008077451166663	-2.4667651653289795	Significant down
AC009041.2	0.0274931407133658	0.0057487104776154	CSC	3.8560423851013184	0.0001152375053011	0.0002718503940733	2.1343119144439697	Significant up
TMEM204	0.5510386919760345	0.0150017718628184	CSC	95.56472778320312	0.0	0.0	5.827984809875488	Significant up
IFT140	0.192395990816955	0.036697247706422	CSC	27.427980422973633	1.2722754805542586e-165	6.9835328239614935e-165	2.017333507537842	Significant up
TELO2	0.1119323590346604	0.0283498050950899	CSC	14.77673625946045	2.0695566184159026e-49	7.660883540202539e-49	1.7883564233779907	Significant up
C16orf91	0.3939750265972339	0.1700988305705398	CSC	39.405540466308594	0.0	0.0	1.228516697883606	Significant up
AC120498.4	0.0041995632454224	0.0494546599992125	CSC	-8.027974128723145	9.909546236191789e-16	2.881416076010462e-15	-3.370945692062378	Significant down
AC120498.8	0.0356122963211825	0.0005118714808835	CSC	6.225170612335205	4.810318518991883e-10	1.2935249149094752e-09	5.881875991821289	Significant up
GNPTG	0.4907889579483733	0.2250659526715754	CSC	48.192039489746094	0.0	0.0	1.2631189823150637	Significant up
C16orf58	0.2492860742482781	0.07414261526952	CSC	31.143434524536133	6.224196926723445e-213	3.8195889223152386e-212	1.7895257472991943	Significant up
TGFB1I1	0.3428523433562909	0.0347678859707839	CSC	55.27617645263672	0.0	0.0	3.676928997039795	Significant up
ARMC5	0.1305784198443361	0.028940426034571	CSC	17.99155616760254	2.2689943228419317e-72	9.357472560845457e-72	2.0555531978607178	Significant up
AC026471.1	0.0405957780390839	0.0081899436941371	CSC	5.738933086395264	9.527489629984798e-09	2.496463355439218e-08	2.1234638690948486	Significant up
AC026471.4	0.0650092390391399	0.0229160924518643	CSC	7.453450679779053	9.093007921063421e-14	2.585278701079916e-13	1.4617267847061155	Significant up
PYCARD	0.0844392183212945	0.2346340118911682	CSC	-27.421283721923828	1.5291608253676813e-165	8.390530717293486e-165	-1.8377307653427124	Significant down
ZNF267	0.2918976426451649	0.4691105248651415	CSC	-42.652069091796875	0.0	0.0	-1.382198929786682	Significant down
NETO2	0.1411053250461952	0.0368941213529157	CSC	18.449941635131836	5.2201353138860727e-76	2.1868408260043735e-75	1.7823504209518433	Significant up
GPT2	0.0775519345988017	0.0210654801748238	CSC	9.976237297058104	1.936728925522161e-23	6.074542032645124e-23	1.6764490604400637	Significant up
FBRS	0.2556134162047147	0.3962279009331811	CSC	-31.280920028686523	8.482456724521418e-215	5.226639372856112e-214	-1.1939697265625	Significant down
ZNF689	0.1054370345484069	0.0107099263692562	CSC	16.815189361572266	1.8888831090528145e-63	7.480521743938256e-63	3.3125436305999756	Significant up
ZNF785	0.0999496052410549	0.0186636216876008	CSC	14.47407054901123	1.766990062512014e-47	6.469543041188118e-47	2.5268092155456543	Significant up
ZNF688	0.1842208410325326	0.0846950427215812	CSC	17.6865291595459	5.325700569204894e-70	2.1761554306918767e-69	1.1298084259033203	Significant up
ZNF747	0.1227952292961532	0.0286254282001811	CSC	16.752838134765625	5.398849923885135e-63	2.1336260548003805e-62	2.119804620742798	Significant up
SEPHS2	0.536312223528753	0.2410520927668622	CSC	54.198917388916016	0.0	0.0	1.3348625898361206	Significant up
DCTPP1	0.4487373313175429	0.1674607237075245	CSC	50.719974517822266	0.0	0.0	1.574936032295227	Significant up
ZNF771	0.2796909121451369	0.0509508997125644	CSC	40.80464172363281	0.0	0.0	2.5676076412200928	Significant up
ZNF48	0.0925583739291113	0.0352797574516675	CSC	10.158473014831545	3.0379729206833734e-24	9.604355277703442e-24	1.3237227201461792	Significant up
TMEM265	0.2143457080463632	0.8903020041737213	CSC	-144.11241149902344	0.0	0.0	-4.038362979888916	Significant down
VKORC1	0.7410829273755529	0.3135015946765366	CSC	88.72329711914062	0.0	0.0	1.886087417602539	Significant up
STX4	0.5472870821434571	0.3025160452021892	CSC	45.462646484375	0.0	0.0	1.0220911502838137	Significant up
PRSS8	0.0586818970827033	0.6705516399574752	CSC	-109.71385955810548	0.0	0.0	-4.230339050292969	Significant down
SETD1A	0.1863486197435466	0.0584320982793243	CSC	22.602197647094727	4.1233510941872275e-113	1.9593536721663067e-112	1.6264960765838623	Significant up
ORAI3	0.2758273139593482	0.1297003583100366	CSC	26.227725982666016	1.2833720982224764e-151	6.793912875260786e-151	1.1718783378601074	Significant up
CTF1	0.0687608488717173	0.0341378903020041	CSC	6.157046318054199	7.411420255690737e-10	1.988023842576183e-09	1.045500636100769	Significant up
BCL7C	0.5711406013774567	0.2970823325589636	CSC	50.6305046081543	0.0	0.0	1.1229649782180786	Significant up
ZNF629	0.0995576460048155	0.0264991928180493	CSC	13.01093864440918	1.0603152212827479e-38	3.709568720794349e-38	1.975316286087036	Significant up
HSD3B7	0.108012766672266	0.0379966137732803	CSC	12.441524505615234	1.555072714581603e-35	5.340337790261654e-35	1.5154588222503662	Significant up
LINC02133	0.0273251581835489	0.0033468519903925	CSC	4.252288818359375	2.1159678737890353e-05	5.1220220493698055e-05	2.818587303161621	Significant up
CAPNS2	0.009295033316535	0.145450250029531	CSC	-24.20258331298828	2.0896798053247368e-129	1.0388919821898249e-128	-4.215217113494873	Significant down
AC007336.1	0.0189260316927039	0.0012206166082608	CSC	3.1406142711639404	0.0016859386325583	0.0037845633801364	3.8237721920013423	Significant up
LPCAT2	0.5067472982809788	0.0403590975312044	CSC	83.8648681640625	0.0	0.0	4.2298903465271	Significant up
MMP2	0.8517834145248894	0.0356341300153561	CSC	148.96351623535156	0.0	0.0	6.746254920959473	Significant up
AC106738.1	0.0451313063441402	0.0022049848407292	CSC	7.615011215209961	2.6366892833108173e-14	7.545491057278431e-14	4.507683277130127	Significant up
IRX5	0.3279018982025869	0.0116942946017246	CSC	56.21127700805664	0.0	0.0	5.117517471313477	Significant up
CRNDE	0.8761968755249454	0.077725715635705	CSC	151.08004760742188	0.0	0.0	5.224069118499756	Significant up
IRX3	0.296769136009855	0.0300429184549356	CSC	47.62369537353515	0.0	0.0	3.587620496749878	Significant up
OGFOD1	0.3284618399686432	0.1218647871795881	CSC	37.01006317138672	7.888267269719425e-300	5.720176915985406e-299	1.5345137119293213	Significant up
CPNE2	0.1911081247550254	0.0844194196164901	CSC	19.101985931396484	2.4306453762119166e-81	1.0363596914490683e-80	1.2112925052642822	Significant up
NLRC5	0.0404837896858726	0.0906012521163917	CSC	-8.945396423339844	3.70617031215432e-19	1.118439511858255e-18	-1.2338130474090576	Significant down
MT1H	0.0752561733579707	0.1397015395519155	CSC	-12.156465530395508	5.30027396233252e-34	1.803382257851613e-33	-1.9201436042785645	Significant down
MT1F	0.1752057785990257	0.0784738354923809	CSC	17.346446990966797	2.0982736708372387e-67	8.490028858019395e-67	1.274699091911316	Significant up
MT1A	0.4137409709390223	0.0869787770209079	CSC	57.39946746826172	0.0	0.0	2.1838901042938232	Significant up
MT1M	0.6888403606024973	0.0900893806355081	CSC	110.13468933105467	0.0	0.0	3.9669716358184814	Significant up
MT1E	0.9079455736603392	0.3303146040870969	CSC	111.80626678466795	0.0	0.0	2.9455981254577637	Significant up
AC026461.3	0.0333725292569572	0.0028743552388077	CSC	5.406435966491699	6.429122754961589e-08	1.6587158665187356e-07	3.3940682411193848	Significant up
MT2A	0.9969763144632958	0.767413474032366	CSC	165.36485290527344	0.0	0.0	6.030050754547119	Significant up
MT1X	0.8809563805364242	0.5312832224278458	CSC	59.52643203735352	0.0	0.0	1.138649582862854	Significant up
NKD1	0.0257013270619855	0.0650076780722132	CSC	-7.03487491607666	1.9944012564947297e-12	5.5780102524529105e-12	-1.5642069578170776	Significant down
LINC02178	0.0337644884931967	0.3906366893727606	CSC	-63.67997741699219	0.0	0.0	-3.929744958877563	Significant down
BRD7	0.600705526625231	0.7344568256093239	CSC	-69.7584228515625	0.0	0.0	-1.2572342157363892	Significant down
HEATR3	0.0805196259589002	0.0160255148245855	CSC	11.397181510925291	4.3187681691651325e-30	1.4324941577130934e-29	2.0901505947113037	Significant up
ZNF423	0.0605856990872949	0.0035043509075875	CSC	10.124760627746582	4.290279180126295e-24	1.353935937189308e-23	3.912290811538696	Significant up
N4BP1	0.3525393359090654	0.5675867228412804	CSC	-56.266727447509766	0.0	0.0	-1.4984605312347412	Significant down
NOD2	0.0371801332661403	0.0655589242823955	CSC	-5.095525741577148	3.477748437983189e-07	8.826400516591468e-07	-1.0060216188430786	Significant down
FTO	0.5814995240494989	0.1498602197109894	CSC	80.38719940185547	0.0	0.0	2.406890869140625	Significant up
RPGRIP1L	0.1090766560277731	0.0340985155727054	CSC	13.396023750305176	6.37902692289549e-41	2.2605260528806503e-40	1.7877249717712402	Significant up
AKTIP	0.2369673553950389	0.4088278143087766	CSC	-37.528846740722656	3.1185522479431663e-308	2.3034293149865226e-307	-1.471921443939209	Significant down
AC007906.2	0.0061033652500139	0.0315391581682875	CSC	-4.520550727844238	6.167899861915819e-06	1.5170975183354524e-05	-2.629925489425659	Significant down
AC007728.2	0.0794557366033932	0.0271291884868291	CSC	9.249518394470217	2.255058041237351e-20	6.885720375108027e-20	1.4077086448669434	Significant up
CRYM	0.0323086399014502	0.199905500649683	CSC	-29.978111267089844	1.8932679689167477e-197	1.1186718462408558e-196	-2.970865488052368	Significant down
TMEM159	0.2375272971610952	0.8321455289994881	CSC	-128.47879028320312	0.0	0.0	-3.4093995094299316	Significant down
POLR3E	0.2363514194523769	0.1112729849982281	CSC	22.11908912658691	2.0707090130696386e-108	9.696360490922866e-108	1.0798197984695437	Significant up
AC092338.3	0.0527465143625063	0.0200023624837579	CSC	5.7892985343933105	7.068088566089792e-09	1.857509412085017e-08	1.2731139659881592	Significant up
CHP2	0.0031356738899154	0.0517777690278379	CSC	-8.62941837310791	6.1664686283007454e-18	1.839591100220788e-17	-3.936537504196167	Significant down
NDUFAB1	0.9039699871213394	0.6390124817891877	CSC	95.39913940429688	0.0	0.0	1.3463759422302246	Significant up
UBFD1	0.3678817402990089	0.1069023900460684	CSC	46.60918045043945	0.0	0.0	1.9063262939453125	Significant up
EARS2	0.0881348339772663	0.0203567350474465	CSC	12.005239486694336	3.334967818286713e-33	1.1302458789274292e-32	2.0307047367095947	Significant up
AC008915.2	0.1748698135393919	0.011773044060322	CSC	28.911312103271484	8.605852440899707e-184	4.939089139727758e-183	3.788701057434082	Significant up
DNAH3	0.009910969259197	0.1025317950939087	CSC	-16.426525115966797	1.2353999065400772e-60	4.824254196939973e-60	-3.3988001346588135	Significant down
SCNN1B	0.0450753121675345	0.5500255935740441	CSC	-90.24598693847656	0.0	0.0	-4.061374664306641	Significant down
AC099482.1	0.0017358194747746	0.0195692404614718	CSC	-3.160611391067505	0.0015743840220042	0.0035388798625978	-2.785471200942993	Significant down
SCNN1G	0.0383560109748586	0.3704768279718077	CSC	-59.146217346191406	0.0	0.0	-3.602577209472656	Significant down
HS3ST2	0.0866789853855199	0.0352797574516675	CSC	9.14820957183838	5.78848744642977e-20	1.760728056862979e-19	1.39971661567688	Significant up
PRKCB	0.0017358194747746	0.0212623538213174	CSC	-3.4647860527038574	0.0005306535039327	0.0012204869027504	-4.262161731719971	Significant down
LYRM1	0.3252701719021221	0.6504705280151198	CSC	-80.19157409667969	0.0	0.0	-2.1752421855926514	Significant down
TMC7	0.0123747130298448	0.1002874355238807	CSC	-15.593419075012209	8.069607866112149e-55	3.060616805451372e-54	-3.0008749961853027	Significant down
AC092287.1	0.0179181365138025	0.040280348072607	CSC	-3.9899706840515137	6.608149002520167e-05	0.0001571776120978	-1.461151123046875	Significant down
ARL6IP1	0.7752953692815947	0.8389967318974682	CSC	-77.18047332763672	0.0	0.0	-1.1283434629440308	Significant down
NOMO2	0.0567221009015062	0.0182304996653148	CSC	6.802824020385742	1.0258794063354088e-11	2.837436889815748e-11	1.373526096343994	Significant up
XYLT1	0.0566101125482949	0.2525888884513919	CSC	-35.537742614746094	1.284928290209989e-276	8.94623920398047e-276	-2.622419834136963	Significant down
ITPRIPL2	0.4804860294529369	0.0559908650628026	CSC	76.61235046386719	0.0	0.0	3.5404088497161865	Significant up
AC099518.5	0.0957500419956324	0.0031893530731976	CSC	16.411678314208984	1.577817817529597e-60	6.156627194252561e-60	4.752171993255615	Significant up
GPRC5B	0.3610504507531217	0.0674489112887348	CSC	52.67972946166992	0.0	0.0	2.7063024044036865	Significant up
DCUN1D3	0.1445209698191388	0.4534787573335433	CSC	-60.91323471069336	0.0	0.0	-2.5547943115234375	Significant down
VPS35L	0.6321742538775967	0.0957199669252273	CSC	99.86116790771484	0.0	0.0	3.6014044284820557	Significant up
CCP110	0.1666386695783638	0.0467771784068984	CSC	21.213171005249023	7.217939978275013e-100	3.2871814969636177e-99	1.799450397491455	Significant up
TMC5	0.0034156447729436	0.0251604520218923	CSC	-3.859077692031861	0.0001138157963619	0.0002685384491816	-3.0915229320526123	Significant down
AC130456.2	0.0006719301192675	0.0176792534551324	CSC	-3.0155985355377197	0.0025647253287852	0.0057030175332918	-3.848294734954834	Significant down
SYT17	0.0055994176605633	0.051462771193448	CSC	-8.129331588745117	4.316655634610673e-16	1.2614737264122893e-15	-2.9235198497772217	Significant down
IQCK	0.3473318774847416	0.0823719336929558	CSC	47.507232666015625	0.0	0.0	2.2627265453338623	Significant up
MAZ	0.4827257965171622	0.0957987163838248	CSC	69.69091033935547	0.0	0.0	2.599456787109375	Significant up
KIF22	0.2699479254157567	0.1161554514312714	CSC	26.700719833374023	4.6171349431662475e-157	2.4811660426401297e-156	1.074204683303833	Significant up
AC009093.2	0.2123299176885603	0.0164980115761704	CSC	34.64857482910156	4.69336270688717e-263	3.179805850089902e-262	3.3894717693328857	Significant up
SPNS1	0.34940366201915	0.1615938890420128	CSC	32.97679901123047	1.7472455980806222e-238	1.132486491574478e-237	1.0844272375106812	Significant up
AC109460.1	0.0077831905481829	0.0287041776587785	CSC	-3.714672088623047	0.0002034673547381	0.0004759016222712	-1.9723495244979856	Significant down
RABEP2	0.2019150008399126	0.0842619206992952	CSC	20.745378494262695	1.349604318447106e-95	6.056883067060182e-95	1.1765601634979248	Significant up
AC009133.1	0.0480989977042387	0.0117336693310233	CSC	6.45700740814209	1.0679357345293139e-10	2.900396736497598e-10	2.025197982788086	Significant up
PAGR1	0.4135729884092054	0.091743119266055	CSC	58.50383758544922	0.0	0.0	2.489646673202514	Significant up
CORO1A	0.014950445153704	0.1698625821947474	CSC	-27.58726501464844	1.581951601319634e-167	8.715010307579832e-167	-3.8461697101593018	Significant down
GDPD3	0.0461951956996472	0.3042879080206324	CSC	-46.614498138427734	0.0	0.0	-3.4123330116271973	Significant down
AC012645.1	0.0467551374657035	0.0197267393786667	CSC	4.8067545890808105	1.534001042231648e-06	3.831135589148997e-06	1.3337726593017578	Significant up
PPP4C	0.7447785430315247	0.8262786943339765	CSC	-75.14707946777344	0.0	0.0	-1.0805809497833252	Significant down
ALDOA	0.5447113500195979	0.6546048745914872	CSC	-51.0114631652832	0.0	0.0	-1.23106050491333	Significant down
INO80E	0.2454224760624895	0.0865062802693231	CSC	28.181039810180664	9.9858745816085e-175	5.600281593030142e-174	1.5113093852996826	Significant up
HIRIP3	0.1650148384568004	0.0416978383273615	CSC	21.8964786529541	2.8065019647664316e-106	1.304677997989958e-105	2.0135183334350586	Significant up
CDIPT	0.5173861918360491	0.190061818324999	CSC	60.09640121459961	0.0	0.0	1.684612274169922	Significant up
TUFM	0.8437202530936783	0.5180533133834705	CSC	82.3559799194336	0.0	0.0	1.3151904344558716	Significant up
NSMCE1	0.1668626462847864	0.0568964838366736	CSC	19.61359214782715	1.183682705023979e-85	5.1235267580159817e-85	1.5905674695968628	Significant up
KDM8	0.0311327621927319	0.0046855927865495	CSC	4.690886497497559	2.720236785687853e-06	6.747446638739932e-06	2.6173255443573	Significant up
ZKSCAN2	0.0418276499244078	0.0127180375634917	CSC	5.1618170738220215	2.445642953713192e-07	6.227877391905573e-07	1.5715703964233398	Significant up
AC008731.1	0.0363962147936614	0.013269283773674	CSC	4.095109939575195	4.2196837570043616e-05	0.0001011311739256	1.3072195053100586	Significant up
GTF3C1	0.3169830337644885	0.5828247430798913	CSC	-65.15640258789062	0.0	0.0	-1.8153860569000244	Significant down
SULT1A1	0.120219497172294	0.0129149112099854	CSC	19.023303985595703	1.0936881699351603e-80	4.6520235685431784e-80	3.2593464851379395	Significant up
SGF29	0.2889299512850664	0.0725676260975705	CSC	38.61922073364258	0.0	0.0	2.078707456588745	Significant up
SH2B1	0.1404333949269276	0.0452415639642477	CSC	16.89962387084961	4.527897618331582e-64	1.8009672546153144e-63	1.6234251260757446	Significant up
NUPR1	0.9462455904585924	0.2915304957278419	CSC	156.498779296875	0.0	0.0	4.322839260101318	Significant up
CLN3	0.3413405005879388	0.1222979092018742	CSC	39.04164505004883	0.0	0.0	1.5394093990325928	Significant up
GSG1L	0.0162943053922392	0.057880852069142	CSC	-7.418195724487305	1.1872643017440012e-13	3.3704965619878323e-13	-2.0807595252990723	Significant down
RGMA	0.03936390615376	0.1748237980863881	CSC	-24.324926376342773	1.0682898612688304e-130	5.3285762195378424e-130	-2.4761977195739746	Significant down
CHD2	0.6313903354051179	0.7614678899082569	CSC	-68.28608703613281	0.0	0.0	-1.3439791202545166	Significant down
FAM227B	0.1271627750713925	0.0422490845375438	CSC	15.094037055969238	1.7725777524089822e-51	6.630599398928225e-51	1.6083168983459473	Significant up
GALK2	0.3413964947645445	0.0708351380084262	CSC	48.316925048828125	0.0	0.0	2.399951219558716	Significant up
EID1	0.8857718797245087	0.4238689609008938	CSC	112.18921661376952	0.0	0.0	2.0979957580566406	Significant up
FBN1	0.393807044067417	0.0255541993148797	CSC	66.0712890625	0.0	0.0	4.577279090881348	Significant up
DUT	0.7826866005935382	0.3689018387998583	CSC	84.2657699584961	0.0	0.0	1.568925857543945	Significant up
MYEF2	0.1820930623215185	0.0029531046974052	CSC	31.752111434936523	2.969103247814644e-221	1.8571184607579193e-220	5.66885232925415	Significant up
FGF7	0.0224536648188588	0.0012599913375595	CSC	3.759755849838257	0.0001700793063244	0.0003987652389204	4.745545864105225	Significant up
DTWD1	0.4281874685032756	0.1946292869236524	CSC	41.86376190185547	0.0	0.0	1.2273173332214355	Significant up
DMXL2	0.1870765440394199	0.0316572823561838	CSC	27.364850997924805	7.189526564205696e-165	3.9377546527207454e-164	2.1300971508026123	Significant up
GLDN	0.0256453328853799	0.0009056187738709	CSC	4.387486934661865	1.1466784561177616e-05	2.798351066750961e-05	4.567727565765381	Significant up
CYP19A1	0.0593538272019709	0.0017324880891443	CSC	10.217143058776855	1.6616680361146403e-24	5.2670327333762814e-24	4.834538459777832	Significant up
AC021752.1	0.1187636485805476	0.0294129227861558	CSC	15.863521575927734	1.133557285081427e-56	4.338530776859466e-56	2.014869451522827	Significant up
TRPM7	0.5883868077719917	0.1773437807615072	CSC	76.49202728271484	0.0	0.0	2.1224920749664307	Significant up
USP50	0.0386359818578867	0.00342560144899	CSC	6.245211601257324	4.232269239129996e-10	1.139097529159981e-09	3.4597229957580566	Significant up
USP8	0.6503723612744274	0.3236209001063118	CSC	63.130645751953125	0.0	0.0	1.3064929246902466	Significant up
GABPB1-AS1	0.3271739739067137	0.0939087293774855	CSC	41.32370376586914	0.0	0.0	1.8665269613265991	Significant up
GABPB1-IT1	0.4005823394366986	0.0863094066228294	CSC	56.64313507080078	0.0	0.0	2.4688351154327393	Significant up
SPPL2A	0.8082759393023126	0.4117021695475844	CSC	94.83284759521484	0.0	0.0	1.7622835636138916	Significant up
LYSMD2	0.2987289321910521	0.0953655943615387	CSC	36.35039520263672	2.5901864136098997e-289	1.843326963260724e-288	1.7341936826705933	Significant up
DUOX2	0.0032476622431267	0.0249635783753986	CSC	-3.855419874191284	0.0001155311627985	0.0002725218693429	-3.211488723754883	Significant down
SORD	0.0698247382272243	0.2417214631649407	CSC	-31.71477508544922	9.720881190672826e-221	6.0676692199661374e-220	-2.429025411605835	Significant down
EIF3J	0.8233383728092278	0.5189589321573415	CSC	73.17765045166016	0.0	0.0	1.2455896139144895	Significant up
EIF3J-DT	0.2639005543423484	0.1239516478324211	CSC	24.538330078125	5.76221671587499e-133	2.8918269806277125e-132	1.0413858890533447	Significant up
CASC4	0.5915224816619071	0.3004685592786549	CSC	54.79734420776367	0.0	0.0	1.2171508073806765	Significant up
WDR76	0.0846631950277171	0.0200811119423553	CSC	11.477262496948242	1.7162849999596918e-30	5.71156209733282e-30	2.1088449954986572	Significant up
HYPK	0.0722324878212666	0.0349253848879788	CSC	6.597359657287598	4.1854471954873245e-11	1.1452653980443763e-10	1.0019690990447998	Significant up
ELL3	0.0161263228624223	0.0352403827223687	CSC	-3.3842623233795166	0.0007136978395354	0.0016311782480328	-1.0249245166778564	Significant down
PDIA3	0.8999944005823395	0.5774304051659644	CSC	107.24650573730467	0.0	0.0	1.7481980323791504	Significant up
DUOXA1	0.0165182820986617	0.1840374847422924	CSC	-29.812376022338867	2.700287254404532e-195	1.5892984021492357e-194	-3.711228370666504	Significant down
DUOX1	0.053250461951957	0.2419577115407331	CSC	-34.148353576660156	1.41450830250495e-255	9.46251879052293e-255	-2.6074905395507812	Significant down
SEMA6D	0.0948541351699423	0.0142142772768437	CSC	14.329731941223145	1.4267018523489388e-46	5.195306082481066e-46	2.8752593994140625	Significant up
AC068722.1	0.0435634693991824	0.002086860652833	CSC	7.354160308837891	1.9213087852504246e-13	5.441577239095705e-13	4.068347454071045	Significant up
BLOC1S6	0.7040147824626238	0.3211402921604914	CSC	78.88369750976562	0.0	0.0	1.6622177362442017	Significant up
C15orf48	0.2034268436082647	0.5354175690042131	CSC	-66.92301940917969	0.0	0.0	-2.6061899662017822	Significant down
GATM	0.0341004535528305	0.0736307437886364	CSC	-7.156937599182129	8.249910694667203e-13	2.317875885269725e-12	-1.5669540166854858	Significant down
SHF	0.1699423259980962	0.0306729141237153	CSC	24.66152000427246	2.7688470180121387e-134	1.3946699507129987e-133	2.4014697074890137	Significant up
AC025580.2	0.0427235567500979	0.0902075048234043	CSC	-8.53458309173584	1.4066186184597542e-17	4.180975289592602e-17	-1.379853129386902	Significant down
CKMT1A	0.0022397670642253	0.0469346773240934	CSC	-7.926168918609619	2.2601041716555266e-15	6.5421561217468186e-15	-4.156915187835693	Significant down
MYO1E	0.3974466655467831	0.7441036342875142	CSC	-97.80767822265624	0.0	0.0	-2.5591142177581787	Significant down
MINDY2	0.4983481717901338	0.6350750088593141	CSC	-50.85836410522461	0.0	0.0	-1.230536937713623	Significant down
ADAM10	0.6054090374601041	0.7767846596054652	CSC	-78.49072265625	0.0	0.0	-1.5063230991363523	Significant down
LIPC	0.0083431323142393	0.0374847422923967	CSC	-5.175009250640869	2.278996649433569e-07	5.807914460313246e-07	-2.3229033946990967	Significant down
GCOM1	0.04821098605745	0.175296294837973	CSC	-23.318361282348633	2.887359455906432e-120	1.3997648111523289e-119	-2.6698758602142334	Significant down
MYZAP	0.0988297217089422	0.2173878804583218	CSC	-22.988536834716797	6.069966082040797e-117	2.9201745757208533e-116	-1.9094783067703247	Significant down
FAM81A	0.0189260316927039	0.0583533488207268	CSC	-7.007148265838623	2.4322464064908626e-12	6.793787175534702e-12	-1.7112183570861816	Significant down
GCNT3	0.0177501539839856	0.1061936449186911	CSC	-15.783045768737791	4.0706456195887526e-56	1.5538491496603504e-55	-2.9473679065704346	Significant down
VPS13C	0.4395542863542191	0.1993542544395007	CSC	43.39583206176758	0.0	0.0	1.2627743482589722	Significant up
AC009560.1	0.006551318662859	0.0485884159546403	CSC	-7.460270404815674	8.63449900781683e-14	2.4560732045486323e-13	-2.876988410949707	Significant down
RORA	0.7478022285682289	0.9058943969760208	CSC	-112.11471557617188	0.0	0.0	-2.002281904220581	Significant down
RORA-AS1	0.0882468223304776	0.2410127180375635	CSC	-28.531448364257812	4.772736014048729e-179	2.7108602281298954e-178	-1.989910364151001	Significant down
ANXA2	0.9926087686880564	0.9959444028822302	CSC	-150.4973602294922	0.0	0.0	-2.0671896934509277	Significant down
AC037433.1	0.0012878660619295	0.025199826751191	CSC	-4.240328788757324	2.23192385556282e-05	5.3975224604675256e-05	-4.053663730621338	Significant down
TMOD3	0.8018366089926647	0.9421585226601568	CSC	-132.44851684570312	0.0	0.0	-2.072270393371582	Significant down
CGNL1	0.2825466151520241	0.1034374138677796	CSC	30.86197853088379	3.869308084543129e-209	2.3553360674987855e-208	1.2264432907104492	Significant up
LINC00926	0.0279410941262108	0.0021262353821317	CSC	4.57686710357666	4.7199114572507945e-06	1.164352718619865e-05	3.478351354598999	Significant up
ARPP19	0.7642085223136794	0.8758514785210851	CSC	-104.15338134765624	0.0	0.0	-1.5391451120376587	Significant down
MYO5C	0.0129906489725068	0.0989880694570224	CSC	-15.281167030334473	1.0209627182504486e-52	3.839028180360105e-52	-3.032922744750977	Significant down
MAPK6	0.6245590458592306	0.7474504862779069	CSC	-65.8170166015625	0.0	0.0	-1.165731430053711	Significant down
AC090971.2	0.0299568844840136	0.0758751033586644	CSC	-8.2271089553833	1.9178564173629703e-16	5.629674311585086e-16	-1.6094329357147217	Significant down
UNC13C	0.005935382720197	0.0327991495058471	CSC	-4.771971702575684	1.824309876754917e-06	4.545656101748439e-06	-2.6879801750183105	Significant down
TCF12	0.76471246990313	0.2347521360790644	CSC	106.0876235961914	0.0	0.0	2.5350072383880615	Significant up
AC090517.5	0.2203370849431659	0.0331535220695357	CSC	33.31645965576172	2.2303910959839625e-243	1.4568899210407995e-242	2.8318538665771484	Significant up
ZNF280D	0.3184388823562349	0.1311572232940898	CSC	33.304405212402344	3.333931084391711e-243	2.176780371155236e-242	1.3435479402542114	Significant up
AC090518.1	0.0211657987569292	0.0035831003661849	CSC	3.11781907081604	0.0018219456881795	0.0040850139392832	2.4735636711120605	Significant up
MNS1	0.0325886107844784	0.011930542977517	CSC	3.6695306301116943	0.0002429962985289	0.0005669100642874	1.5361754894256592	Significant up
TEX9	0.1156279746906321	0.0264598180887506	CSC	15.84265422821045	1.5800873123159293e-56	6.0429690312935615e-56	2.1866185665130615	Significant up
PRTG	0.2138417604569124	0.0039768476591723	CSC	37.2155647277832	3.822277907115246e-303	2.7924993113951013e-302	5.714205741882324	Significant up
PYGO1	0.2976650428355451	0.0051974642674331	CSC	51.89458465576172	0.0	0.0	6.048745155334473	Significant up
DNAAF4	0.0582899378464639	0.0059062093948104	CSC	9.298008918762209	1.4310006008082592e-20	4.381895536544706e-20	3.420355796813965	Significant up
CCPG1	0.5386639789461896	0.160373272433752	CSC	69.84087371826172	0.0	0.0	2.098287343978882	Significant up
PIGBOS1	0.4401142281202755	0.0961137142182147	CSC	62.038116455078125	0.0	0.0	2.4108707904815674	Significant up
RAB27A	0.2992328797805028	0.0832775524668267	CSC	38.52663040161133	0.0	0.0	1.873968720436096	Significant up
NEDD4	0.7413069040819755	0.0691026499192818	CSC	124.54016876220705	0.0	0.0	4.693863868713379	Significant up
LPCAT4	0.0645052914496892	0.5191951805331338	CSC	-82.07479858398438	0.0	0.0	-3.572138786315918	Significant down
SLC12A6	0.1703342852343356	0.5939284167421349	CSC	-84.5212631225586	0.0	0.0	-2.806492328643799	Significant down
KATNBL1	0.5533904473934711	0.8161987636335	CSC	-100.8239974975586	0.0	0.0	-1.9518945217132568	Significant down
EMC7	0.823170390279411	0.5020277985588849	CSC	78.30048370361328	0.0	0.0	1.2572619915008545	Significant up
CHRM5	0.0507867181813091	0.0206717328818364	CSC	5.315584182739258	1.0631566419842113e-07	2.729663034313613e-07	1.118024468421936	Significant up
AVEN	0.4850215577579931	0.1197779265267551	CSC	67.18701171875	0.0	0.0	2.391073226928711	Significant up
AC010809.1	0.0233495716445489	0.002677481592314	CSC	3.6637139320373535	0.0002485843966373	0.0005796785548071	2.780673027038574	Significant up
RASGRP1	0.1083487317318998	0.0375241170216954	CSC	12.616427421569824	1.7142243493806136e-36	5.9273048592784074e-36	1.505393147468567	Significant up
FAM98B	0.3658099557646004	0.1267078788833326	CSC	42.931175231933594	0.0	0.0	1.6339452266693115	Significant up
SPRED1	0.5981857886779774	0.1117848564791117	CSC	90.78766632080078	0.0	0.0	3.175062417984009	Significant up
LINC01852	0.0333725292569572	0.0031893530731976	CSC	5.3517537117004395	8.710579932465994e-08	2.2408274631306397e-07	3.111752986907959	Significant up
DPH6-DT	0.1285626294865334	0.0461078080088199	CSC	14.636882781982422	1.6338932605518838e-48	6.020896665133692e-48	1.473983645439148	Significant up
AC021231.1	0.0358922672042107	0.0127967870220892	CSC	4.097591400146484	4.1747156309141126e-05	0.0001001010809548	1.4535115957260132	Significant up
LINC02694	0.0734083655299848	0.0130330353978816	CSC	10.684365272521973	1.2047032396970463e-26	3.8920686190447614e-26	2.1969497203826904	Significant up
NSMCE3	0.6213113836161039	0.174390676064102	CSC	82.89926147460938	0.0	0.0	2.2388651371002197	Significant up
GOLGA8M	0.0379640517386191	0.0003149978343898	CSC	6.6763200759887695	2.4501670663365128e-11	6.73305731570484e-11	6.289734363555908	Significant up
HERC2	0.4645836832969371	0.221837224869079	CSC	43.940330505371094	0.0	0.0	1.1837050914764404	Significant up
GABRB3	0.0244134610000559	0.0071268260030712	CSC	3.0614349842071533	0.0022027879797841	0.0049181058360527	1.4863430261611938	Significant up
LINC02250	0.0211098045803236	0.0014568649840532	CSC	3.4830613136291504	0.0004957148150399	0.00114151917132	3.2795217037200928	Significant up
TJP1	0.6647628646620751	0.7661928574241053	CSC	-72.60920715332031	0.0	0.0	-1.4490571022033691	Significant down
AC022613.3	0.0103029284954364	0.034610387053589	CSC	-4.323214530944824	1.5377203723149036e-05	3.73996269238888e-05	-1.957698941230774	Significant down
AC022613.2	0.0176381656307744	0.0525258888845139	CSC	-6.206984043121338	5.40111530460883e-10	1.4516187953336742e-09	-1.60675311088562	Significant down
LINC02256	0.1911081247550254	0.0449659408591565	CSC	25.819908142089844	5.300126983669076e-147	2.7708293609953024e-146	1.9595147371292112	Significant up
FAN1	0.1294585363122235	0.0465015553018073	CSC	14.724964141845703	4.457072161197516e-49	1.6476553645082623e-48	1.4589983224868774	Significant up
AC127502.2	0.2586371017414189	0.0118124187896208	CSC	43.886837005615234	0.0	0.0	4.639301300048828	Significant up
TMEM87A	0.7036788174029901	0.4085915659329842	CSC	58.1840934753418	0.0	0.0	1.0673892498016355	Significant up
PLA2G4B	0.0179741306904081	0.053707130763476	CSC	-6.380617141723633	1.7637586974617389e-10	4.770452610204203e-10	-2.017939329147339	Significant down
JMJD7	0.0403158071560557	0.0830413040910343	CSC	-7.768731117248535	7.927636874399291e-15	2.2805541073279067e-14	-1.4788408279418943	Significant down
MGA	0.4041659667394591	0.1128085994408788	CSC	52.1385498046875	0.0	0.0	1.9670085906982424	Significant up
GANC	0.1254829497732235	0.2729062487695397	CSC	-28.346323013305664	9.290873419641696e-177	5.245559082984176e-176	-1.699746012687683	Significant down
ZNF106	0.7340276611232431	0.378784895853841	CSC	75.90167236328125	0.0	0.0	1.5116719007492063	Significant up
CKMT1B	0.0050954700711126	0.1294641099342442	CSC	-22.063703536987305	7.056299170627275e-108	3.3031788077280306e-107	-4.666018486022949	Significant down
MAP1A	0.2375832913377008	0.0079930700476434	CSC	40.80030822753906	0.0	0.0	5.176795482635498	Significant up
TP53BP1	0.288985945461672	0.140528408867189	CSC	26.232433319091797	1.1341014462313614e-151	6.0047561592383125e-151	1.0451977252960205	Significant up
TUBGCP4	0.1932359034660395	0.0673701618301374	CSC	22.367406845092773	8.175312623950315e-111	3.8568840212007286e-110	1.538814663887024	Significant up
ADAL	0.1777815107228848	0.044454069378273	CSC	23.778493881225582	5.575767180931737e-125	2.734225201334215e-124	2.113237142562866	Significant up
LCMT2	0.1154599921608152	0.0256329487734771	CSC	15.908418655395508	5.539548057866906e-57	2.124489448718927e-56	2.103642225265503	Significant up
TGM5	0.0020157903578027	0.0274835610505177	CSC	-4.518996238708496	6.2133495028875885e-06	1.5281522214614543e-05	-4.035948753356934	Significant down
CCNDBP1	0.6935438714373705	0.2937354805685711	CSC	78.16295623779297	0.0	0.0	1.6590713262557983	Significant up
UBR1	0.4261156839688672	0.1526558254911997	CSC	49.509071350097656	0.0	0.0	1.6472721099853516	Significant up
TTBK2	0.2903857998768128	0.1174941922274284	CSC	30.55210304260254	5.30230414934051e-205	3.1948100594341424e-204	1.298274040222168	Significant up
STARD9	0.1297945013718573	0.0134661574201677	CSC	20.58130645751953	4.0365856122504833e-94	1.8040749511222136e-93	3.056485176086426	Significant up
INAFM2	0.0596337980849991	0.0175611292672362	CSC	7.392180919647217	1.44439844381772e-13	4.0954666207037666e-13	1.3070051670074463	Significant up
PAK6	0.0036956156559717	0.1028467929282986	CSC	-17.577526092529297	3.6621335433898367e-69	1.4925639233964214e-68	-4.488396167755127	Significant down
EIF2AK4	0.3197827425947701	0.110249242036461	CSC	37.16901397705078	2.1616515062361223e-302	1.5781257203173934e-301	1.5773745775222778	Significant up
GPR176	0.5727084383224145	0.0103949285348663	CSC	99.9993667602539	0.0	0.0	6.350876808166504	Significant up
FSIP1	0.1532560613696175	0.5070677639091231	CSC	-70.83482360839844	0.0	0.0	-2.8414008617401123	Significant down
THBS1	0.9146648748530152	0.5098633696893334	CSC	118.2437744140625	0.0	0.0	2.7801709175109863	Significant up
C15orf54	0.0221736939358306	3.937472929873607e-05	CSC	3.9258646965026855	8.641870743216151e-05	0.0002046324020435	10.16428565979004	Significant up
IVD	0.2333837280922784	0.0198448635665629	CSC	37.92768478393555	0.0	0.0	3.603546142578125	Significant up
INO80-AS1	0.0257573212385911	0.0081899436941371	CSC	3.112240791320801	0.0018567305940427	0.004161461827636	1.488795518875122	Significant up
INO80	0.404949885211938	0.1631295034846635	CSC	43.36985397338867	0.0	0.0	1.3873639106750488	Significant up
RHOV	0.0501707822386471	0.5870772138441548	CSC	-96.5788345336914	0.0	0.0	-4.2524495124816895	Significant down
SPINT1	0.1189876252869701	0.8922313659093594	CSC	-145.27174377441406	0.0	0.0	-4.451467037200928	Significant down
CHP1	0.5271291785654292	0.7895026971689569	CSC	-93.13517761230467	0.0	0.0	-1.7492579221725464	Significant down
SPINT1-AS1	0.0268212105940982	0.3805961334015829	CSC	-63.12697219848633	0.0	0.0	-4.162593364715576	Significant down
C15orf62	0.0166862646284786	0.1089105012403039	CSC	-16.420135498046875	1.372579074006693e-60	5.357863567918906e-60	-3.082151412963867	Significant down
GCHFR	0.10924463855759	0.2077016970508327	CSC	-18.76475524902344	1.4667388505101746e-78	6.198664034386844e-78	-1.474885106086731	Significant down
RPUSD2	0.1625510946861526	0.0667401661613576	CSC	16.911666870117188	3.6911893460548384e-64	1.4689407147338212e-63	1.2498923540115356	Significant up
CCDC32	0.5112828265860351	0.1810843800448872	CSC	60.9510383605957	0.0	0.0	1.749237895011902	Significant up
AC091045.1	0.0477630326446049	0.0081505689648383	CSC	7.025028705596924	2.1402252591265258e-12	5.982533455599096e-12	2.4843332767486572	Significant up
CHST14	0.0917184612800268	0.0132299090443753	CSC	13.88542366027832	7.764018467823965e-44	2.7905952901419855e-43	2.5935490131378174	Significant up
C2CD4A	0.0278850999496052	0.0065755797928889	CSC	3.7843775749206543	0.0001540937681419	0.0003618192083257	2.3406131267547607	Significant up
STARD5	0.0325886107844784	0.0638658109225499	CSC	-5.572836399078369	2.5062524679747793e-08	6.507254753805972e-08	-1.10745108127594	Significant down
MESD	0.7942214009742987	0.4539906288144269	CSC	78.34100341796875	0.0	0.0	1.370521068572998	Significant up
AC027808.2	0.1165238815163223	0.0036618498247824	CSC	20.0316219329834	2.919951848594387e-89	1.2789126686327958e-88	5.062568187713623	Significant up
CEMIP	0.922504059577804	0.2751112336102689	CSC	152.822998046875	0.0	0.0	5.022745132446289	Significant up
ABHD17C	0.5680049274875413	0.6988620703232665	CSC	-59.490962982177734	0.0	0.0	-1.27126145362854	Significant down
ARNT2	0.2702838904753906	0.0891837618616372	CSC	32.18319320678711	3.033485881966675e-227	1.9200427921111647e-226	1.5960854291915894	Significant up
EFL1	0.5431435130746403	0.2462101823049966	CSC	57.19352722167969	0.0	0.0	1.5192272663116455	Significant up
BNC1	0.0571700543143513	0.1986455093121235	CSC	-25.6153564453125	1.0289121538620966e-144	5.338365136203807e-144	-2.1342880725860596	Significant down
TM6SF1	0.008231143961028	0.0736701185179351	CSC	-11.629222869873049	2.9275048422454668e-31	9.786526586805095e-31	-3.2587084770202637	Significant down
C15orf40	0.4412901058289938	0.2103398039138481	CSC	41.127052307128906	0.0	0.0	1.1476359367370603	Significant up
RAMAC	0.5058513914552887	0.6239319604677718	CSC	-45.98369216918945	0.0	0.0	-1.0146156549453735	Significant down
AC022558.2	0.0285010358922672	0.1063511438358861	CSC	-13.974071502685549	2.24422106570791e-44	8.088457531309151e-44	-2.292492151260376	Significant down
HOMER2	0.1344980122067305	0.5665629798795133	CSC	-83.19447326660156	0.0	0.0	-3.051053762435913	Significant down
CPEB1	0.1322022509658995	0.0151592707800133	CSC	20.761621475219727	9.626312274794992e-96	4.3221140862924263e-95	3.1028876304626465	Significant up
GOLGA6L9	0.0163502995688448	0.0565814860022837	CSC	-7.149777889251709	8.691835480453726e-13	2.4413570618411437e-12	-1.842192530632019	Significant down
GOLGA6L10	0.0101349459656195	0.0342953892191991	CSC	-4.28551721572876	1.823146143630352e-05	4.423123807473171e-05	-1.7583234310150146	Significant down
SH3GL3	0.1208914272915616	0.3988660077961964	CSC	-52.678165435791016	0.0	0.0	-2.44665789604187	Significant down
BCL2A1	0.0102469343188308	0.0827656809859432	CSC	-12.920961380004885	3.4283084846581953e-38	1.196364447175386e-37	-3.805598258972168	Significant down
IDH3A	0.5870989417100622	0.2411702169547584	CSC	65.33882904052734	0.0	0.0	1.5878762006759644	Significant up
CIB2	0.1211713981745898	0.0383509863369689	CSC	14.530831336975098	7.727737250924108e-48	2.836256972077903e-47	1.409795880317688	Significant up
HMG20A	0.3760568900834313	0.1494664724180021	CSC	40.98199462890625	0.0	0.0	1.4803162813186646	Significant up
PEAK1	0.8536312223528753	0.2258140725282513	CSC	133.98452758789062	0.0	0.0	3.53080415725708	Significant up
TSPAN3	0.5802116579875692	0.7136275938102925	CSC	-59.492156982421875	0.0	0.0	-1.0878818035125732	Significant down
AC027243.3	0.038747970211098	0.0099618065125802	CSC	5.1073384284973145	3.267283270049182e-07	8.296428451350937e-07	1.9094414710998535	Significant up
ETFA	0.714989641077328	0.4318620309485372	CSC	57.97470474243164	0.0	0.0	1.0449703931808472	Significant up
TMEM266	0.0482669802340556	0.005512462101823	CSC	7.583432674407959	3.3652979086526436e-14	9.61600065302666e-14	3.024352550506592	Significant up
MINAR1	0.0209418220505067	0.0046068433279521	CSC	2.8924098014831543	0.003822990136787	0.0084308344010579	1.8398778438568115	Significant up
ZFAND6	0.8454560725684529	0.9038469110524864	CSC	-93.5311050415039	0.0	0.0	-1.424168348312378	Significant down
CTSH	0.1175317766952237	0.2008111194235539	CSC	-16.139076232910156	1.3555538358551604e-58	5.2460002891951055e-58	-1.3584825992584229	Significant down
ADAMTS7	0.07475222576852	0.0314997834389888	CSC	7.638608455657959	2.1958225063716683e-14	6.290999210679121e-14	1.0635565519332886	Significant up
CHRNA5	0.2156335741082927	0.0336653935504193	CSC	32.62688064575195	1.7053917591778048e-233	1.0924702732049123e-232	3.0402119159698486	Significant up
RASGRF1	0.0109188644380984	0.0713470094893097	CSC	-10.75285530090332	5.7454735693535125e-27	1.861380667365231e-26	-3.0364434719085693	Significant down
NRG4	0.0241894842936334	0.0636689372760562	CSC	-7.038000106811523	1.95018358895333e-12	5.4548456454135665e-12	-1.4389384984970093	Significant down
ADAMTSL3	0.0161823170390279	0.0630389416072764	CSC	-8.345829963684082	7.071563735304286e-17	2.0871404706943699e-16	-2.2041876316070557	Significant down
CRTC3-AS1	0.0225656531720701	0.050124030397291	CSC	-4.888735294342041	1.014858481036753e-06	2.5470081994591005e-06	-1.190449357032776	Significant down
NGRN	0.8717733355731004	0.5822341221404103	CSC	78.33602142333984	0.0	0.0	1.1870534420013428	Significant up
SEMA4B	0.046531160759281	0.407725321888412	CSC	-65.5229721069336	0.0	0.0	-3.907177686691284	Significant down
ZNF710	0.083151352259365	0.3197228019057369	CSC	-43.86759948730469	0.0	0.0	-2.537400245666504	Significant down
ANPEP	0.6451649028501036	0.0187423711461983	CSC	111.81616973876952	0.0	0.0	5.921690940856934	Significant up
MESP1	0.039811859566605	0.0009843682324684	CSC	6.8857622146606445	5.747887388397211e-12	1.5966529988527164e-11	5.082849979400635	Significant up
FAM174B	0.1421132202250966	0.0513446470055518	CSC	15.982510566711426	1.6919098052783956e-57	6.511008480144839e-57	1.308631181716919	Significant up
SLCO3A1	0.3495716445489669	0.6996495649092412	CSC	-90.37100219726562	0.0	0.0	-2.38448166847229	Significant down
PRC1	0.0216697463463799	0.0533921329290861	CSC	-5.637078285217285	1.729593095640772e-08	4.5085502562954803e-08	-1.388024091720581	Significant down
MAN2A2	0.1238031244750546	0.0228373429932669	CSC	17.89171028137207	1.3684123309493164e-71	5.624991892843898e-71	2.396204948425293	Significant up
KIF7	0.1041491684864774	0.0095680592195928	CSC	16.81070899963379	2.037193843356072e-63	8.065760792019187e-63	3.583087921142578	Significant up
AKAP13	0.7335237135337925	0.8011182423120841	CSC	-69.08678436279297	0.0	0.0	-1.3053655624389648	Significant down
SEC11A	0.9362786270227896	0.6922077410717802	CSC	99.0055160522461	0.0	0.0	1.3198930025100708	Significant up
NMB	0.6308863878156672	0.1604126471630507	CSC	88.80927276611328	0.0	0.0	3.0826547145843506	Significant up
AGBL1	0.0022397670642253	0.0193723668149781	CSC	-3.037743091583252	0.0023835701831609	0.0053091803202546	-2.98067855834961	Significant down
RHCG	0.015398398566549	0.0496909083750049	CSC	-6.136040210723877	8.460364953109396e-10	2.267377807433318e-09	-2.4396135807037354	Significant down
MIR9-3HG	0.0192060025757321	0.0015356144426507	CSC	3.1351044178009033	0.0017179299865016	0.0038549450766464	3.578404188156128	Significant up
AC124068.2	0.0457472422868021	0.0094105603023979	CSC	6.443720817565918	1.1657926756249106e-10	3.1636064013792476e-10	2.358797311782837	Significant up
POLG	0.2240327005991376	0.1058392723550025	CSC	21.08590316772461	1.071483150086756e-98	4.8621424157037854e-98	1.106037735939026	Significant up
ABHD2	0.490844952124979	0.2490057880852069	CSC	44.267112731933594	0.0	0.0	1.165571212768555	Significant up
MFGE8	0.6968475278571029	0.3441351340709532	CSC	70.28091430664062	0.0	0.0	1.4273266792297363	Significant up
ISG20	0.4816059129850495	0.8231680907193764	CSC	-104.79837036132812	0.0	0.0	-2.407090902328491	Significant down
AEN	0.2527577131978274	0.0992636925621136	CSC	26.89888381958008	2.263217952665682e-159	1.2222994973315264e-158	1.2635602951049805	Significant up
MRPS11	0.5168822442465983	0.1774619049494034	CSC	62.64863586425781	0.0	0.0	1.8214497566223145	Significant up
MRPL46	0.4065177221568957	0.1028467929282986	CSC	54.52701568603515	0.0	0.0	2.1417994499206543	Significant up
NTRK3	0.0270451873005207	0.0008662440445721	CSC	4.6413960456848145	3.4606316510304107e-06	8.560778272548991e-06	4.5339460372924805	Significant up
AC012568.1	0.0229016182317039	0.0056699610190179	CSC	3.0518996715545654	0.0022739807291536	0.0050718095433152	1.7892853021621704	Significant up
SMAD6	0.0514026541239711	0.0048824664330432	CSC	8.252802848815918	1.547223248639917e-16	4.546576378892577e-16	3.4221456050872803	Significant up
SNAPC5	0.2736995352483342	0.1244241445840059	CSC	26.56529998779297	1.7096608693027196e-155	9.148365944345721e-155	1.1876643896102903	Significant up
DIS3L	0.0829273755529425	0.0220104736779934	CSC	10.814538955688477	2.937667450470447e-27	9.541814183689724e-27	2.1788318157196045	Significant up
MEGF11	0.0645052914496892	0.0096074339488916	CSC	9.751497268676758	1.8176773312535117e-22	5.655349662117726e-22	2.816248655319214	Significant up
RAB11A	0.818578867797749	0.919596802771981	CSC	-114.1358642578125	0.0	0.0	-1.5928434133529663	Significant down
DENND4A	0.5345764040539784	0.1508839626727566	CSC	69.7216796875	0.0	0.0	2.0725207328796387	Significant up
SLC24A1	0.0682569012822666	0.0229554671811631	CSC	8.028861999511719	9.838090415521036e-16	2.861189394473524e-15	1.553521752357483	Significant up
IQCH	0.0732403830001679	0.027286687404024	CSC	8.161320686340332	3.313798782914485e-16	9.696238774409509e-16	1.4294573068618774	Significant up
IQCH-AS1	0.1165238815163223	0.0431547033114147	CSC	13.006278038024902	1.1269951463138215e-38	3.941482909278327e-38	1.4084705114364624	Significant up
C15orf61	0.5549022901618231	0.1599007756821671	CSC	71.3660888671875	0.0	0.0	2.039090633392334	Significant up
PAQR5	0.0461951956996472	0.5343150765838485	CSC	-87.51131439208984	0.0	0.0	-4.013186931610107	Significant down
CORO2B	0.2098661739179125	0.025199826751191	CSC	32.86152267456055	7.797093585814914e-237	5.032139617312456e-236	3.0565836429595947	Significant up
ITGA11	0.4816059129850495	0.0084261920699295	CSC	84.02792358398438	0.0	0.0	6.195014476776123	Significant up
CLN6	0.1565037236127442	0.0510690239004606	CSC	18.724403381347656	3.1315565337358964e-78	1.3215955835181227e-77	1.6067510843276978	Significant up
CALML4	0.1304104373145193	0.0519746426743316	CSC	14.06637954711914	6.111962226735905e-45	2.206776945934745e-44	1.4373363256454468	Significant up
MAP2K5	0.2415028837000951	0.0731976217663503	CSC	30.082077026367188	8.314119363406578e-199	4.930868396546742e-198	1.7714256048202517	Significant up
HACD3	0.5106108964667675	0.1390715438831358	CSC	67.42842102050781	0.0	0.0	2.14418888092041	Significant up
CIAO2A	0.4704630718405286	0.1937236681497814	CSC	49.64496612548828	0.0	0.0	1.393999695777893	Significant up
DAPK2	0.0347723836720981	0.1253691380871756	CSC	-16.237051010131836	2.758721647298239e-59	1.071193677928693e-58	-2.1803667545318604	Significant down
CA12	0.2967131418332493	0.0220892231365909	CSC	48.92778778076172	0.0	0.0	4.0658063888549805	Significant up
APH1B	0.306680105269052	0.1296216088514391	CSC	31.52762794494629	3.6336035046688193e-218	2.25547652219757e-217	1.2687028646469116	Significant up
RPS27L	0.9336469007223248	0.472772374689924	CSC	140.66262817382812	0.0	0.0	2.9060964584350586	Significant up
AC103740.1	0.0203818802844504	0.001338740796157	CSC	3.376548767089844	0.0007340134871025	0.0016769760728699	3.510122299194336	Significant up
SNX1	0.5240494988521194	0.218411623420089	CSC	56.407840728759766	0.0	0.0	1.469711184501648	Significant up
PPIB	0.9359986561397616	0.5844391069811395	CSC	136.18638610839844	0.0	0.0	2.5134382247924805	Significant up
PDCD7	0.3607704798700935	0.1583257865102177	CSC	36.26752853393555	5.260150219326232e-288	3.7346324994685326e-287	1.259750247001648	Significant up
UBAP1L	0.0440674169886331	0.0121667913533094	CSC	5.663248538970947	1.4853397476040585e-08	3.8755298465894e-08	1.7800339460372925	Significant up
MTFMT	0.2252085783078559	0.0686301531676969	CSC	27.989341735839844	2.1904413958215015e-172	1.2207408273245724e-171	1.7871097326278689	Significant up
SPG21	0.6176157679601322	0.2590069693270859	CSC	69.80176544189453	0.0	0.0	1.7004458904266355	Significant up
RBPMS2	0.0369001623831121	0.0045674685986533	CSC	5.7353434562683105	9.731501172150254e-09	2.5496988720962826e-08	3.038398265838623	Significant up
PCLAF	0.0055994176605633	0.0447690672126629	CSC	-6.951040744781494	3.626017095125997e-12	1.0104893347175343e-11	-3.165797472000122	Significant down
CYP1A2	0.1129962483901674	0.0014568649840532	CSC	19.7827091217041	4.19539081549369e-87	1.824059342039897e-86	6.255475997924805	Significant up
CYP1A1	0.521361778375049	0.0378784895853841	CSC	86.55120849609375	0.0	0.0	4.464027404785156	Significant up
ARID3B	0.0888627582731396	0.2836555498680946	CSC	-36.184600830078125	1.0633933952455412e-286	7.535778195153499e-286	-2.243007183074951	Significant down
SEMA7A	0.0235735483509714	0.2599913375595543	CSC	-42.10074996948242	0.0	0.0	-3.763180494308472	Significant down
STRA6	0.4206842488381208	0.0465803047604047	CSC	67.11036682128906	0.0	0.0	3.580573320388794	Significant up
ISLR	0.0853911193235903	0.0008662440445721	CSC	14.99005889892578	8.527713678018757e-51	3.1785114618069905e-50	6.555501937866211	Significant up
AC010931.3	0.0180861190436194	0.0018506122770405	CSC	2.878657579421997	0.0039937177589281	0.0087964260894768	3.111985683441162	Significant up
ODF3L1	0.0007839184724788	0.0168130094105603	CSC	-2.842622756958008	0.004474400144175	0.0098250816914858	-4.072594165802002	Significant down
SNX33	0.2130578419844336	0.3900066937039808	CSC	-37.362850189208984	1.5682241127982926e-305	1.1510086960511538e-304	-1.5769001245498655	Significant down
IMP3	0.8467999328069881	0.4913178721896287	CSC	95.17619323730467	0.0	0.0	1.6454713344573977	Significant up
SNUPN	0.3086958956268548	0.0715438831358034	CSC	42.57482147216797	0.0	0.0	2.2802085876464844	Significant up
NEIL1	0.0483229744106612	0.0203173603181478	CSC	4.962983131408691	6.941867973942473e-07	1.7497699747132107e-06	1.2671715021133425	Significant up
C15orf39	0.089254717509379	0.2007717446942552	CSC	-20.90216827392578	5.116718604790447e-97	2.3069514485370483e-96	-1.659904718399048	Significant down
SCAMP5	0.0407077663922952	0.0094499350316966	CSC	5.533531188964844	3.1384719545047007e-08	8.134775008515058e-08	1.9446935653686523	Significant up
RPP25	0.4709670194299792	0.0712288853014135	CSC	72.16320037841797	0.0	0.0	3.1258127689361572	Significant up
LOXL1	0.2064505291449689	0.0055518368311217	CSC	35.67946243286133	8.232872459047285e-279	5.758627479051662e-278	5.512313365936279	Significant up
MYO9A	0.4384344028221065	0.1871874630861912	CSC	45.187442779541016	0.0	0.0	1.3390401601791382	Significant up
THAP10	0.0718965227616327	0.0142142772768437	CSC	10.218491554260254	1.6387141742328299e-24	5.1948202059162214e-24	2.242333173751831	Significant up
LRRC49	0.3527073184388823	0.0187423711461983	CSC	59.6534309387207	0.0	0.0	4.808162212371826	Significant up
LARP6	0.8842600369561565	0.1256447611922668	CSC	149.7539520263672	0.0	0.0	4.6346306800842285	Significant up
SNURF	0.0250293969427179	0.0057093357483167	CSC	3.425433397293091	0.0006138195872839	0.0014076947836185	1.965077757835388	Significant up
PKM	0.968867237807268	0.8533291333622082	CSC	99.13848114013672	0.0	0.0	1.2533705234527588	Significant up
AC009690.2	0.0877988689176325	0.0098830570539827	CSC	13.82547664642334	1.7892439931330132e-43	6.416518602005727e-43	3.117340326309204	Significant up
LOXL1-AS1	0.0291729660115348	0.0085836909871244	CSC	3.6598236560821538	0.0002523889687109	0.0005883234951428	1.8926527500152588	Significant up
CD276	0.3707934374825018	0.1374571799818876	CSC	41.78691864013672	0.0	0.0	1.558687686920166	Significant up
NPTN-IT1	0.0277171174197883	0.0512265228176556	CSC	-4.231202125549316	2.3244546060343515e-05	5.6190435864432e-05	-1.1496829986572266	Significant down
REC114	0.023797525057394	0.0073236996495649	CSC	2.915588855743408	0.0035501787922239	0.00783721161343	1.3545663356781006	Significant up
NEO1	0.1769415980738003	0.0587470961137142	CSC	20.900196075439453	5.332563488606203e-97	2.403551177434571e-96	1.5193196535110474	Significant up
BBS4	0.1675905705806596	0.0350828838051738	CSC	23.50815200805664	3.366374992537458e-122	1.6398799475980067e-121	2.2592861652374268	Significant up
HEXA	0.5587658883476119	0.1771075323857148	CSC	71.39859008789062	0.0	0.0	2.039489269256592	Significant up
CELF6	0.0431155159863374	0.0055912115604205	CSC	6.659954071044922	2.7391311190552876e-11	7.520974559245217e-11	2.7964165210723877	Significant up
ADPGK	0.4023741530880788	0.1147379611765169	CSC	51.984371185302734	0.0	0.0	1.9617490768432615	Significant up
FBXW8	0.233439722268884	0.0633539394416663	CSC	30.10950088500977	3.638891742440795e-199	2.1589709754826913e-198	1.8691853284835815	Significant up
MADD	0.2177613528193067	0.0746938614797023	CSC	25.21904563903809	2.476408733969347e-140	1.2702366782269863e-139	1.4478728771209717	Significant up
ACP2	0.287306120163503	0.0302397921014293	CSC	45.6813850402832	0.0	0.0	3.338576555252075	Significant up
PACSIN3	0.2855143065121227	0.45918809308186	CSC	-39.29673767089844	0.0	0.0	-1.2619404792785645	Significant down
C11orf49	0.3971107004871493	0.181556876796472	CSC	38.254981994628906	0.0	0.0	1.1847466230392456	Significant up
LRP4	0.1529200963099837	0.0367366224357207	CSC	20.521066665649418	1.3961533626604777e-93	6.222354890783429e-93	1.976681351661682	Significant up
MDK	0.4037740075032197	0.2115604205221089	CSC	34.427242279052734	9.866581040813805e-260	6.656362565534063e-259	1.0390245914459229	Significant up
DGKZ	0.1982753793605465	0.0848525416387762	CSC	19.977466583251953	8.65031801523529e-89	3.784921220190627e-88	1.126093864440918	Significant up
CREB3L1	0.1358978666218713	0.0012599913375595	CSC	23.879581451416016	4.992545382790002e-126	2.4553994764284747e-125	6.780266761779785	Significant up
AC090559.1	0.0380760400918304	0.0079143205890459	CSC	5.3311591148376465	9.758790982249485e-08	2.5077080288343616e-07	1.7786853313446045	Significant up
SLC39A13	0.4845176101685424	0.0475252982635744	CSC	78.79365539550781	0.0	0.0	3.8215701580047607	Significant up
FOLH1	0.0029676913600985	0.0251604520218923	CSC	-3.9389357566833496	8.184383025552891e-05	0.0001939666681436	-3.501192331314087	Significant down
NUP160	0.3259421020213898	0.1606882702681419	CSC	29.39990997314453	5.506117981140251e-190	3.2082215008892204e-189	1.0591611862182615	Significant up
C1QTNF4	0.1329301752617727	0.0119699177068157	CSC	21.437088012695312	6.026982578758457e-102	2.762702253979738e-101	3.4533965587615967	Significant up
PTPRJ	0.1916680665210818	0.3061385202976729	CSC	-24.098608016967773	2.585182038267514e-128	1.2803875700758803e-127	-1.2913113832473757	Significant down
SSRP1	0.4889971442969931	0.2213647281174942	CSC	49.21360778808594	0.0	0.0	1.3318545818328855	Significant up
AC087521.2	0.0415476790413796	0.0075205732960585	CSC	6.031461715698242	1.6248299876074184e-09	4.3272948823843974e-09	2.281243085861206	Significant up
HSD17B12	0.6366537880060473	0.306729141237154	CSC	64.5485610961914	0.0	0.0	1.4013149738311768	Significant up
TTC17	0.5724284674393864	0.3168090719376304	CSC	47.96872329711914	0.0	0.0	1.0513354539871216	Significant up
C11orf74	0.3448681337140937	0.0907587510335866	CSC	45.39824295043945	0.0	0.0	2.060173511505127	Significant up
C11orf96	0.0915504787502099	0.4176871284009922	CSC	-60.54524993896485	0.0	0.0	-3.244056701660156	Significant down
AC087521.1	0.0016238311215633	0.044296570461078	CSC	-7.567824840545654	3.7952541614532385e-14	1.0836359727547247e-13	-4.41021203994751	Significant down
PHF21A	0.5166022733635702	0.2032523526400756	CSC	58.17910385131836	0.0	0.0	1.651852250099182	Significant up
PEX16	0.4704630718405286	0.2274284364294995	CSC	44.27350616455078	0.0	0.0	1.1874994039535522	Significant up
MAPK8IP1	0.0629374545047315	0.0139386541717525	CSC	8.696279525756836	3.429418491207636e-18	1.0256011336977547e-17	2.165019989013672	Significant up
CHST1	0.1736379416540679	0.0109461747450486	CSC	28.83808708190918	7.1473394586362506e-183	4.093463920045709e-182	3.925200939178467	Significant up
PRDM11	0.0708326334061257	0.0225617198881757	CSC	8.564458847045898	1.0858444960673198e-17	3.231652037591471e-17	1.5942199230194092	Significant up
TP53I11	0.2019709950165182	0.0270110642989329	CSC	31.05210304260254	1.0686905835382468e-211	6.5409405231466895e-211	2.9572927951812744	Significant up
CD82	0.2470463071840528	0.4675355356931921	CSC	-45.812965393066406	0.0	0.0	-1.4633331298828125	Significant down
ALX4	0.0362282322638445	0.0010237429617671	CSC	6.243441104888916	4.280468929403658e-10	1.1519676669023007e-09	5.114300727844238	Significant up
EXT2	0.6133602105381041	0.2561719888175768	CSC	68.39620208740234	0.0	0.0	1.60732901096344	Significant up
LINC02696	0.0245814435298728	0.0035437256368862	CSC	3.731548309326172	0.000190306530767	0.0004454293137247	2.664784669876098	Significant up
PRR5L	0.1805252253765608	0.0127574122927904	CSC	29.774986267089844	8.236794652632351e-195	4.8422417124239634e-194	3.855645656585694	Significant up
SLC43A3	0.4612240327005991	0.0141749025475449	CSC	78.98481750488281	0.0	0.0	4.828211784362793	Significant up
SLC15A3	0.1104765104429139	0.0210654801748238	CSC	15.807653427124023	2.7554013362882344e-56	1.0521921164997039e-55	2.132667064666748	Significant up
PRPF19	0.3882076264068537	0.0960349647596172	CSC	52.48209762573242	0.0	0.0	2.183988094329834	Significant up
CCDC86	0.3451481045971219	0.0548096231838406	CSC	51.96903610229492	0.0	0.0	2.899000406265259	Significant up
SCGB2A1	0.0136625790917744	0.1638776233413395	CSC	-26.768735885620117	7.474067592759222e-158	4.02215316919689e-157	-4.094476222991943	Significant down
RAB3IL1	0.4040539783862478	0.0100405559711776	CSC	69.9713134765625	0.0	0.0	5.627852439880371	Significant up
FADS3	0.5724284674393864	0.0961137142182147	CSC	86.50056457519531	0.0	0.0	3.072387933731079	Significant up
FADS1	0.4005823394366986	0.0519746426743316	CSC	62.5549201965332	0.0	0.0	3.3024773597717285	Significant up
FADS2	0.2648524553446441	0.0416584635980627	CSC	39.55093765258789	0.0	0.0	2.6646883487701416	Significant up
FEN1	0.2393751049890811	0.0715832578651021	CSC	29.832738876342773	1.4702708104178794e-195	8.66195614708463e-195	1.8071664571762085	Significant up
SYT7	0.0073912313119435	0.1415127770996574	CSC	-23.811508178710938	2.5382090218029316e-125	1.246093615139223e-124	-4.418761253356934	Significant down
TMEM216	0.2787390111428411	0.0465015553018073	CSC	41.40372467041016	0.0	0.0	2.695387125015259	Significant up
TMEM138	0.3164230919984321	0.0500059062093948	CSC	47.4148063659668	0.0	0.0	2.742504835128784	Significant up
CYB561A3	0.2481661907161655	0.0618576997283143	CSC	32.89849090576172	2.3098110088167658e-237	1.4935921089967086e-236	1.880568265914917	Significant up
PRG2	0.0253653620023517	0.0010237429617671	CSC	4.316098690032959	1.5881108146857127e-05	3.861276511696023e-05	4.362864017486572	Significant up
ZFP91	0.7636485805476231	0.4702523920148049	CSC	71.37004852294922	0.0	0.0	1.297194242477417	Significant up
LPXN	0.3302536536200235	0.0788675827853683	CSC	44.28189468383789	0.0	0.0	1.7897709608078003	Significant up
CTNND1	0.4511450809115852	0.8163168878213962	CSC	-113.01849365234376	0.0	0.0	-2.5504329204559326	Significant down
SELENOH	0.9074416260708886	0.5398669134149703	CSC	119.50875854492188	0.0	0.0	2.007056713104248	Significant up
TMX2	0.7179013382608209	0.2900736307437886	CSC	88.17552185058594	0.0	0.0	1.9126718044281008	Significant up
ZDHHC5	0.4361946357578812	0.5459699964562743	CSC	-39.45735168457031	0.0	0.0	-1.0063191652297974	Significant down
CLP1	0.212385911865166	0.0985943221640351	CSC	20.11819648742676	5.113421405668797e-90	2.2464706980967436e-89	1.1160967350006104	Significant up
SERPING1	0.9338148832521418	0.0425247076426349	CSC	164.37664794921875	0.0	0.0	6.9477338790893555	Significant up
TIMM10	0.7821266588274819	0.2931054848997913	CSC	102.18269348144533	0.0	0.0	2.1649699211120605	Significant up
SLC43A1	0.0482669802340556	0.0014174902547544	CSC	8.308584213256836	9.685089744079263e-17	2.853772372470435e-16	4.925978183746338	Significant up
MRPL16	0.3773447561453609	0.1006811828168681	CSC	49.6839714050293	0.0	0.0	2.056264877319336	Significant up
STX3	0.4284674393863038	0.6833878017088633	CSC	-72.74822998046875	0.0	0.0	-1.5961854457855225	Significant down
AP000442.1	0.1149560445713645	0.0484309170374453	CSC	11.665868759155272	1.9044879892999823e-31	6.374381210974475e-31	1.0796974897384644	Significant up
AP003778.1	0.0222296881124363	0.0033468519903925	CSC	3.347825527191162	0.0008144827065497	0.0018563300606285	2.6550076007843018	Significant up
FAM111A	0.2044907329637717	0.0714651336772059	CSC	23.528125762939453	2.1027191593452043e-122	1.0251349602764448e-121	1.4847190380096436	Significant up
LDLRAD3	0.4085895066913041	0.1396621648226168	CSC	47.525733947753906	0.0	0.0	1.5764387845993042	Significant up
NUCB2	0.7547455064673274	0.2037248493916604	CSC	110.79285430908205	0.0	0.0	2.8902339935302734	Significant up
PLEKHA7	0.1545999216081527	0.3454345001378116	CSC	-37.779151916503906	0.0	0.0	-1.814709186553955	Significant down
SOX6	0.0232935774679433	0.2109304248533291	CSC	-33.49040222167969	6.649375038862829e-246	4.367916642376481e-245	-3.5228464603424072	Significant down
CYP2R1	0.1576236071448569	0.0574871047761546	CSC	17.611581802368164	2.007558622988616e-69	8.193192721616289e-69	1.3093812465667725	Significant up
PDE3B	0.2108740690968139	0.0163405126589754	CSC	34.41026306152344	1.7707742200169552e-259	1.1943634956752753e-258	3.318033456802368	Significant up
PSMA1	0.8975306568116915	0.6553136197188645	CSC	79.65609741210938	0.0	0.0	1.1021931171417236	Significant up
RRAS2	0.6097765832353436	0.7641453715005709	CSC	-67.64867401123047	0.0	0.0	-1.2410101890563965	Significant down
E2F8	0.0017918136513802	0.0568964838366736	CSC	-9.774677276611328	1.4461724372112062e-22	4.502265870102104e-22	-5.016134738922119	Significant down
ZDHHC13	0.2556134162047147	0.5262432570776076	CSC	-60.2872200012207	0.0	0.0	-1.861274480819702	Significant down
SAA1	0.8799484853575228	0.1958105288026145	CSC	147.88087463378906	0.0	0.0	6.395965576171875	Significant up
SAA2	0.0643373089198723	0.0275623105091152	CSC	6.607027053833008	3.921142942998597e-11	1.0741109265577787e-10	2.0918002128601074	Significant up
MRGPRX3	0.0497228288258021	0.0014174902547544	CSC	8.570748329162598	1.0281432683550764e-17	3.0602250925812985e-17	5.491837501525879	Significant up
SPON1	0.3165350803516434	0.0112217978501397	CSC	54.305511474609375	0.0	0.0	5.189780235290527	Significant up
ZBED5	0.2428467439386303	0.1006811828168681	CSC	25.144712448120117	1.6145213863029416e-139	8.263210150731028e-139	1.219883918762207	Significant up
MRVI1	0.0027997088302816	0.0439421978973894	CSC	-7.28914737701416	3.1192267013928546e-13	8.809577833067379e-13	-3.24973726272583	Significant down
MRVI1-AS1	0.0236855367041827	0.2311690357128794	CSC	-36.94805908203125	7.825286296668218e-299	5.662276724770679e-298	-3.520291328430176	Significant down
RNF141	0.2728596225992497	0.6867740284285545	CSC	-95.3771514892578	0.0	0.0	-2.508058786392212	Significant down
AMPD3	0.3788006047371073	0.6792928298617947	CSC	-74.09524536132812	0.0	0.0	-1.7588098049163818	Significant down
ADM	0.5533344532168655	0.7548529353860692	CSC	-68.26199340820312	0.0	0.0	-1.6645337343215942	Significant down
SBF2-AS1	0.1883644101013494	0.4938772295940465	CSC	-63.23366928100586	0.0	0.0	-2.561979293823242	Significant down
LINC02709	0.009910969259197	0.027286687404024	CSC	-3.0825936794281006	0.0020520506162404	0.0045893578174035	-1.4580669403076172	Significant down
FAR1	0.3346771935718685	0.1154467063038941	CSC	39.14583206176758	0.0	0.0	1.6167263984680176	Significant up
LINC00958	0.0584579203762808	0.6172382564869866	CSC	-101.2270965576172	0.0	0.0	-4.23050594329834	Significant down
TEAD1	0.6786494204602721	0.7854864747804858	CSC	-60.85867691040039	0.0	0.0	-1.1709301471710205	Significant down
PARVA	0.7841984433618904	0.1043824073709493	CSC	130.4640350341797	0.0	0.0	4.26502799987793	Significant up
MICAL2	0.1664146928719413	0.6423199590502815	CSC	-95.93816375732422	0.0	0.0	-3.2041540145874023	Significant down
NAV2	0.3998544151408253	0.0523290152380202	CSC	62.63291931152344	0.0	0.0	3.4316813945770264	Significant up
AL049629.1	0.0246374377064785	0.0441390715438831	CSC	-3.542563199996948	0.0003962585505076	0.0009161944005425	-1.4593366384506226	Significant down
KIAA1549L	0.0063273419564365	0.0724888766389731	CSC	-11.723834037780762	9.621636170492256e-32	3.2264674305156424e-31	-3.3058156967163086	Significant down
LINC00294	0.0907665602777311	0.0250423278339961	CSC	11.671075820922852	1.7914244938892032e-31	5.996618359571292e-31	1.8469527959823608	Significant up
PRRG4	0.1674225880508427	0.7918258061975824	CSC	-125.7266616821289	0.0	0.0	-3.751358985900879	Significant down
RCN1	0.8122515258413125	0.2371933692955861	CSC	124.27449798583984	0.0	0.0	3.0471620559692383	Significant up
PAUPAR	0.0041435690688168	0.0699295192345552	CSC	-11.65550136566162	2.1511038400056873e-31	7.198217578455355e-31	-3.611302614212036	Significant down
PAX6	0.0782238647180693	0.7405205339213293	CSC	-120.4294662475586	0.0	0.0	-4.269887447357178	Significant down
AL137804.1	0.0012318718853239	0.0424853329133362	CSC	-7.318184852600098	2.513470959616873e-13	7.106058381993176e-13	-5.342787742614746	Significant down
FBXO3	0.314463295817235	0.522305784147734	CSC	-50.23611831665039	0.0	0.0	-1.5434945821762085	Significant down
TRIM44	0.6246150400358362	0.2712918848682915	CSC	67.64891052246094	0.0	0.0	1.5380586385726929	Significant up
FJX1	0.3511954756705303	0.0716620073236996	CSC	49.62484359741211	0.0	0.0	2.40702223777771	Significant up
PAMR1	0.4133490117027829	0.0045280938693546	CSC	72.63739776611328	0.0	0.0	7.294537544250488	Significant up
SLC1A2	0.1413852959292233	0.0093318108438004	CSC	23.42015838623047	2.6636382666358195e-121	1.2940057476356039e-120	3.717615604400635	Significant up
CD44	0.8409205442633966	0.804268220655983	CSC	-59.4415283203125	0.0	0.0	-1.0420851707458496	Significant down
AL356215.1	0.0011198835321126	0.0172461314328464	CSC	-2.8612678050994873	0.0042195030048979	0.0092788532347719	-4.325760841369629	Significant down
DCDC1	0.0582339436698583	0.2468795527030751	CSC	-34.3888053894043	3.7066961318991627e-259	2.499001272146297e-258	-2.736802101135254	Significant down
EHF	0.1167478582227448	0.8418710871362759	CSC	-136.56085205078125	0.0	0.0	-4.2610321044921875	Significant down
CAT	0.1501203874797021	0.047131550970587	CSC	18.17445373535156	8.224314686502478e-74	3.411312517255256e-73	1.5939723253250122	Significant up
ABTB2	0.1539279914888851	0.2722762531007599	CSC	-23.415010452270508	3.0054785463768888e-121	1.4596037485675095e-120	-1.363036870956421	Significant down
NAT10	0.2333277339156727	0.0516596448399417	CSC	32.31557083129883	4.227816818300015e-229	2.688948448717566e-228	2.2167301177978516	Significant up
APIP	0.4889971442969931	0.1870299641689963	CSC	54.98827362060547	0.0	0.0	1.5944631099700928	Significant up
AL353699.1	0.0009519010022957	0.0304366657479229	CSC	-5.229151248931885	1.7029004175863382e-07	4.353345339949779e-07	-4.941671848297119	Significant down
ANO3	0.0022957612408309	0.0241367090601252	CSC	-3.8728995323181152	0.0001075482195428	0.000253929094384	-3.2618532180786133	Significant down
SVIP	0.7247886219833137	0.3643737449305036	CSC	73.39900970458984	0.0	0.0	1.4607487916946411	Significant up
ANO5	0.068200907105661	0.0011418671496633	CSC	11.891072273254396	1.3170484806088468e-32	4.4471174364239056e-32	5.387639999389648	Significant up
MUC15	0.0315247214289713	0.4525337638303737	CSC	-75.0633316040039	0.0	0.0	-4.273635387420654	Significant down
FIBIN	0.6541799652836106	0.0091743119266055	CSC	114.98694610595705	0.0	0.0	7.427023887634277	Significant up
BBOX1	0.010526905201859	0.1430090168130094	CSC	-23.547752380371097	1.3236969690017818e-122	6.45860670310461e-122	-3.8103456497192383	Significant down
MPPED2	0.0960860070552662	0.0326022758593534	CSC	11.28023624420166	1.6430326728436656e-29	5.428924907087703e-29	1.6525702476501465	Significant up
ARL14EP	0.504731507923176	0.183053116509824	CSC	59.29515075683594	0.0	0.0	1.7332251071929932	Significant up
MPPED2-AS1	0.0218377288761968	0.0028743552388077	CSC	3.365159511566162	0.0007649939595921	0.0017459080420692	2.8969733715057373	Significant up
METTL15	0.382664202922896	0.176044414694649	CSC	37.43827819824219	9.318890791436149e-307	6.863000805382066e-306	1.248500108718872	Significant up
LGR4	0.0644492972730836	0.1645863684687167	CSC	-18.27882957458496	1.2201750909556248e-74	5.07991605447866e-74	-1.8422250747680664	Significant down
BBOX1-AS1	0.0190940142225208	0.0520927668622278	CSC	-5.894480228424072	3.758626885713235e-09	9.930438804371498e-09	-1.7379578351974487	Significant down
FAM86C1	0.1289545887227728	0.0151198960507146	CSC	20.17721366882324	1.552536260343082e-90	6.834642799939817e-90	3.0330123901367188	Significant up
AP003498.2	0.0270451873005207	0.4687955270307516	CSC	-79.15861511230469	0.0	0.0	-4.719625473022461	Significant down
SHANK2	0.0437314519289993	0.1812418789620821	CSC	-24.714412689208984	7.48619228943472e-135	3.779620257474502e-134	-2.316619396209717	Significant down
CTTN	0.7848143793045523	0.8436823246840178	CSC	-75.12083435058594	0.0	0.0	-1.0920414924621582	Significant down
AP000487.1	0.0413237023349571	0.0179548765602236	CSC	4.140218257904053	3.4697517068203985e-05	8.340266273565506e-05	1.095390796661377	Significant up
RNF121	0.3547791029732908	0.1587195338032051	CSC	34.886314392089844	1.198964154127458e-266	8.187367196671052e-266	1.199681282043457	Significant up
FCHSD2	0.3220225096589955	0.0518565184864354	CSC	48.21586608886719	0.0	0.0	2.7737832069396973	Significant up
FADD	0.2284562405509827	0.0650864275308107	CSC	29.148303985595703	8.77811248731648e-187	5.077492822152413e-186	1.8699816465377808	Significant up
CLPB	0.2563973346771935	0.0786313344095759	CSC	31.601835250854492	3.483900542186415e-219	2.1678958542678528e-218	1.7206034660339355	Significant up
LAMTOR1	0.8493196707542415	0.4949797220144111	CSC	92.35905456542967	0.0	0.0	1.546958327293396	Significant up
LINC02754	0.0024637437706478	0.0608339567665472	CSC	-10.35649585723877	3.910268449916649e-25	1.2471667907022522e-24	-4.723859786987305	Significant down
GSTP1	0.9869533568508876	0.9888175768791588	CSC	-118.9435577392578	0.0	0.0	-1.0559308528900146	Significant down
PITPNM1	0.0701047091102525	0.2065204551718707	CSC	-24.84638404846191	2.8293341668649713e-136	1.4330202903144292e-135	-1.9449599981307983	Significant down
TMEM134	0.3517554174365866	0.5750679214080403	CSC	-58.092742919921875	0.0	0.0	-1.4921034574508667	Significant down
CHKA	0.3973346771935718	0.0878843957947789	CSC	55.683074951171875	0.0	0.0	2.4247279167175293	Significant up
CCND1	0.3645780838792765	0.5861715950702839	CSC	-49.712894439697266	0.0	0.0	-1.299712061882019	Significant down
MYEOV	0.0720645052914496	0.3036579123518526	CSC	-42.93467712402344	0.0	0.0	-2.928586483001709	Significant down
MRGPRF	0.3905593818242903	0.0044887191400559	CSC	68.54529571533203	0.0	0.0	6.722761631011963	Significant up
AP003071.4	0.0244134610000559	0.0001181241878962	CSC	4.309045314788818	1.639609082076978e-05	3.984243476728592e-05	7.619841575622559	Significant up
MRPL21	0.6946637549694832	0.3033035397881639	CSC	79.7159194946289	0.0	0.0	1.698315978050232	Significant up
CPT1A	0.363290217817347	0.0785525849509784	CSC	51.1926155090332	0.0	0.0	2.4583046436309814	Significant up
TESMIN	0.0046475166582675	0.0442571957317793	CSC	-7.024310111999512	2.1512639863634758e-12	6.012833583937209e-12	-3.144500970840454	Significant down
GAL	0.0357802788509995	0.0863094066228294	CSC	-9.088491439819336	1.0042291072375604e-19	3.0472776595096764e-19	-1.5869865417480469	Significant down
LRP5	0.146928719413181	0.0248060794582037	CSC	21.745649337768555	7.595034090479815e-105	3.509161240245085e-104	2.7437822818756104	Significant up
C11orf24	0.3492916736659387	0.0930031106036146	CSC	46.203338623046875	0.0	0.0	2.1230380535125732	Significant up
CLCF1	0.1417772551654628	0.5056502736543687	CSC	-71.29133605957031	0.0	0.0	-2.8995964527130127	Significant down
KCTD14	0.0548182988969147	0.0032287278024963	CSC	9.15146541595459	5.616640918032219e-20	1.7086281951090263e-19	3.9413270950317383	Significant up
INTS4	0.1782294641357298	0.0655982990116943	CSC	19.883562088012695	5.64787223837179e-88	2.4640738583147616e-87	1.352593183517456	Significant up
AP002812.2	0.1061089646676745	0.0230735913690593	CSC	14.698968887329102	6.5448306870917645e-49	2.4170758845252e-48	2.095362424850464	Significant up
AQP11	0.0341004535528305	0.0101980548883726	CSC	4.230177879333496	2.3350664934542755e-05	5.643793331683558e-05	1.5584183931350708	Significant up
PAK1	0.1447449465255613	0.2558176162538882	CSC	-21.35198402404785	3.7372683183226454e-101	1.7092331886598362e-100	-1.1782206296920776	Significant down
MYO7A	0.0283330533624503	0.0033862267196913	CSC	4.421121120452881	9.819005242239924e-06	2.401852840644085e-05	2.8567516803741455	Significant up
CAPN5	0.0431155159863374	0.0893018860495334	CSC	-8.374882698059082	5.527893310113281e-17	1.6332878864935272e-16	-1.33639395236969	Significant down
AP002498.1	0.0199899210482109	0.0020081111942355	CSC	3.1881659030914307	0.0014317838441887	0.0032277090733997	3.0217127799987793	Significant up
ACER3	0.6635309927767512	0.193644918691184	CSC	93.46295928955078	0.0	0.0	2.6812291145324707	Significant up
AP003119.3	0.0295089310711685	0.0023231090286254	CSC	4.822074890136719	1.420726166829102e-06	3.5505816378359916e-06	3.515611410140991	Significant up
TSKU	0.3555630214457696	0.0604795842028586	CSC	53.01730728149414	0.0	0.0	2.8751871585845947	Significant up
NDUFC2	0.9282154655915784	0.6985864472181754	CSC	107.3921127319336	0.0	0.0	1.4565552473068235	Significant up
ALG8	0.3504115571980514	0.0509115249832657	CSC	53.51350402832031	0.0	0.0	2.9727139472961426	Significant up
KCTD21-AS1	0.0396438770367881	0.0108674252864511	CSC	5.095143795013428	3.484769068423726e-07	8.843475849547302e-07	1.7525055408477783	Significant up
RAB30	0.3581387535696287	0.090404378469898	CSC	46.818416595458984	0.0	0.0	1.8914226293563845	Significant up
PRCP	0.4262836664986841	0.1646651179273142	CSC	46.67371368408203	0.0	0.0	1.4603866338729858	Significant up
MIR4300HG	0.0357802788509995	0.0045674685986533	CSC	5.52880859375	3.2241275319098397e-08	8.353923995174038e-08	2.5301878452301025	Significant up
TENM4	0.1341620471470967	0.2878292711737606	CSC	-28.86994743347168	2.847227164686937e-183	1.6316074954550574e-182	-1.4977996349334717	Significant down
NARS2	0.2380312447505459	0.0466196794897035	CSC	33.9825325012207	4.0360077951962073e-253	2.6868483707301996e-252	2.4380640983581543	Significant up
AP003086.1	0.1551038691976034	0.0292554238689609	CSC	22.12700080871582	1.7375360774367622e-108	8.140019790993278e-108	1.98849356174469	Significant up
GAB2	0.3956548518954029	0.0992243178328148	CSC	52.448516845703125	0.0	0.0	1.9777469635009768	Significant up
P2RY2	0.0008959068256901	0.0193329920856794	CSC	-3.269684314727783	0.0010766754925536	0.0024408360235945	-4.010884761810303	Significant down
LRRC32	0.0441794053418444	0.0013781155254557	CSC	7.590586185455322	3.1846196226515383e-14	9.101451918817889e-14	4.997113227844238	Significant up
PGM2L1	0.6509882972170894	0.0564633618143875	CSC	108.4767074584961	0.0	0.0	4.5243449211120605	Significant up
P4HA3	0.3450361162439106	0.0187817458754971	CSC	58.16099166870117	0.0	0.0	4.655384063720703	Significant up
PAAF1	0.1703342852343356	0.0604795842028586	CSC	19.420909881591797	5.1372184195802825e-84	2.212533195331491e-83	1.460545539855957	Significant up
COA4	0.8068200907105662	0.2770012206166082	CSC	110.3927993774414	0.0	0.0	2.3906171321868896	Significant up
ARHGEF17	0.1360098549750825	0.0158286411780919	CSC	21.30617332458496	9.95027180965056e-101	4.544549021647686e-100	3.049567222595215	Significant up
THAP12	0.2684920768240103	0.0782769618458873	CSC	33.72589874267578	2.412418869390485e-249	1.5961476018474335e-248	1.7811918258666992	Significant up
UVRAG	0.4282994568564869	0.198409260936331	CSC	40.82296371459961	0.0	0.0	1.152629017829895	Significant up
SERPINH1	0.3834481213953749	0.0850887900145686	CSC	53.25951385498047	0.0	0.0	2.302056789398194	Significant up
ARRB1	0.1903242062825466	0.0185454974997046	CSC	30.449695587158203	1.2090574481498133e-203	7.264682622935554e-203	3.261665105819702	Significant up
SLCO2B1	0.0257013270619855	0.0015749891719494	CSC	4.277160167694092	1.8929278075911057e-05	4.5894728044596355e-05	3.7842063903808594	Significant up
NEU3	0.0845512066745058	0.0289010513052722	CSC	9.822653770446776	8.994417474444673e-23	2.8039235822273262e-22	1.3451237678527832	Significant up
SPCS2	0.9427739515090432	0.8346261369453085	CSC	90.38402557373048	0.0	0.0	1.039015769958496	Significant up
XRRA1	0.4074136289825858	0.1687600897743828	CSC	43.13515853881836	0.0	0.0	1.4108562469482422	Significant up
RNF169	0.3318214905649812	0.4437138244674568	CSC	-29.489242553710938	3.9553602131298895e-191	2.3091020007756157e-190	-1.0155858993530271	Significant down
RAD9A	0.1843328293857438	0.3644918691183998	CSC	-36.46476745605469	4.0136011627417604e-291	2.867115516183635e-290	-1.5724035501480105	Significant down
BAD	0.518002127778711	0.7113438595109659	CSC	-69.8361587524414	0.0	0.0	-1.6726454496383667	Significant down
FKBP2	0.5101069488773168	0.2268378154900185	CSC	51.48714447021485	0.0	0.0	1.319863200187683	Significant up
VEGFB	0.741530880788398	0.3294483600425247	CSC	88.1922378540039	0.0	0.0	1.9144576787948608	Significant up
FERMT3	0.1205554622319278	0.018191124936016	CSC	17.972713470458984	3.18732328708396e-72	1.313217177063213e-71	1.925227165222168	Significant up
STIP1	0.6964555686208634	0.3876048352167578	CSC	56.46488952636719	0.0	0.0	1.1445956230163574	Significant up
MARK2	0.3038244022621647	0.5419143993385045	CSC	-57.94247817993164	0.0	0.0	-1.6779476404190063	Significant down
CATSPERZ	0.0347723836720981	0.0055912115604205	CSC	5.17832612991333	2.238857449824745e-07	5.707065594850203e-07	2.6385881900787354	Significant up
PRDX5	0.9625958900274372	0.9781470252392016	CSC	-142.95126342773438	0.0	0.0	-1.9357789754867551	Significant down
ARL2	0.8048602945293689	0.3570894200102374	CSC	100.17953491210938	0.0	0.0	2.01119613647461	Significant up
BATF2	0.0237415308807883	0.0067330787100838	CSC	3.014606475830078	0.0025731280842668	0.0057204393262427	1.6991232633590698	Significant up
MAJIN	0.0048154991880844	0.0496909083750049	CSC	-7.952960014343262	1.8210724556546837e-15	5.278402531656362e-15	-3.046168565750122	Significant down
PPP2R5B	0.1485525505347444	0.3509075875103358	CSC	-39.29862594604492	0.0	0.0	-1.732431173324585	Significant down
ATG2A	0.2347275883308135	0.3496475961727763	CSC	-25.941316604614254	2.2785349789099532e-148	1.1957362184390771e-147	-1.156857967376709	Significant down
CDC42BPG	0.0122627246766336	0.1196598023388589	CSC	-19.059812545776367	5.447003371834691e-81	2.319178538632223e-80	-3.2559239864349365	Significant down
RASGRP2	0.0106388935550702	0.1391502933417333	CSC	-22.80186462402344	4.39395351581645e-115	2.1001596549735158e-114	-3.6948652267456055	Significant down
NRXN2	0.0478750209978162	0.0032287278024963	CSC	7.915892124176025	2.4548658541775935e-15	7.099797235421549e-15	3.862182140350342	Significant up
RPS6KA4	0.1160199339268716	0.2361696263338189	CSC	-22.93281364440918	2.18721674908184e-116	1.049732028383195e-115	-1.5245020389556885	Significant down
CCDC88B	0.0284450417156615	0.168878213962279	CSC	-25.062305450439453	1.2819971657774191e-138	6.534768616446741e-138	-2.8840372562408447	Significant down
SAC3D1	0.2272803628422644	0.0385872347127613	CSC	33.50670623779297	3.8492819990955064e-246	2.5318623022783834e-245	2.5902068614959717	Significant up
C11orf95	0.1378016686264628	0.0521715163208252	CSC	15.314030647277832	6.162334698809013e-53	2.3197616493573185e-52	1.4629857540130615	Significant up
BSCL2	0.3838960748082199	0.1814387526085758	CSC	35.95818328857422	3.7706280490129633e-283	2.6577342607190274e-282	1.1664729118347168	Significant up
LRRN4CL	0.1782294641357298	0.0017718628184431	CSC	31.290142059326172	6.354653982239243e-215	3.9171476821975365e-214	6.443248271942139	Significant up
UQCC3	0.5338484797581051	0.2450683151553333	CSC	51.8643913269043	0.0	0.0	1.2522690296173096	Significant up
C11orf98	0.1508483117755753	0.0532346340118911	CSC	17.340667724609375	2.3202672046956455e-67	9.384488572384998e-67	1.4993739128112793	Significant up
INTS5	0.1487205330645613	0.0487065401425365	CSC	17.799449920654297	7.136620507706164e-71	2.9287961684280476e-70	1.581465244293213	Significant up
GANAB	0.5151464247718237	0.2023861085955034	CSC	56.97854995727539	0.0	0.0	1.5356711149215698	Significant up
B3GAT3	0.5443753849599642	0.1148560853644131	CSC	78.97480773925781	0.0	0.0	2.7038679122924805	Significant up
ROM1	0.0612576292065625	0.0114186714966334	CSC	8.849081993103027	8.824177112745944e-19	2.6536640109060928e-18	2.49101185798645	Significant up
EML3	0.1342740355003079	0.1924243020829232	CSC	-12.131929397583008	7.154338233789908e-34	2.4331191717549768e-33	-1.0668134689331057	Significant down
AHNAK	0.7854863094238199	0.8613615781391503	CSC	-86.10881042480469	0.0	0.0	-1.228856325149536	Significant down
ASRGL1	0.0638893555070272	0.0066937039807851	CSC	10.123761177062988	4.334315408038075e-24	1.3676901491717474e-23	2.938051223754883	Significant up
ZBTB3	0.0302928495436474	0.0130330353978816	CSC	3.062284231185913	0.0021965468878742	0.004904533903118	1.1949962377548218	Significant up
TAF6L	0.1622711238031244	0.0699295192345552	CSC	16.31381607055664	7.871788228489764e-60	3.06207292611065e-59	1.1677863597869873	Significant up
ATL3	0.5747802228568228	0.2338071425758948	CSC	64.00654602050781	0.0	0.0	1.6090985536575315	Significant up
PLAAT3	0.2885379920488269	0.4593062172697563	CSC	-37.14912414550781	4.5290409139944977e-302	3.3040567189322e-301	-1.2383512258529663	Significant down
PLAAT2	0.0432834985161543	0.491120998543135	CSC	-80.2260513305664	0.0	0.0	-4.098040580749512	Significant down
PLAAT4	0.0757601209474214	0.2304209158562035	CSC	-28.519886016845703	6.640254154677837e-179	3.7701721118357795e-178	-2.2222206592559814	Significant down
PLAAT5	0.0005039475894506	0.0166555104933653	CSC	-2.864044189453125	0.0041826957117794	0.0091992514974044	-4.562275409698486	Significant down
SLC3A2	0.9457416428691416	0.6955545930621727	CSC	123.47830200195312	0.0	0.0	2.0986270904541016	Significant up
WDR74	0.5479590122627247	0.1490727251250147	CSC	72.55879974365234	0.0	0.0	2.1089091300964355	Significant up
TMEM223	0.1880284450417156	0.0639445603811473	CSC	22.14065170288086	1.2836817679000754e-108	6.017532109934312e-108	1.621018648147583	Significant up
POLD4	0.5473990704966684	0.7754065440800094	CSC	-82.18489837646484	0.0	0.0	-1.646855354309082	Significant down
NAALADL1	0.1146760736883364	0.00342560144899	CSC	19.735151290893555	1.0762620060122593e-86	4.673287690138301e-86	4.951478958129883	Significant up
SLC29A2	0.033708494316591	0.003268102531795	CSC	5.396617412567139	6.790896382585166e-08	1.751007048319617e-07	3.1597068309783936	Significant up
B4GAT1	0.1281706702502939	0.0079143205890459	CSC	21.34631729125977	4.2190140495439016e-101	1.928974845439069e-100	4.075175762176514	Significant up
RIN1	0.0899826418052522	0.0234279639327479	CSC	11.81870174407959	3.124769288768897e-32	1.0519290730696276e-31	1.9321495294570925	Significant up
CD248	0.0199899210482109	0.0001968736464936	CSC	3.5104081630706787	0.0004474193344691	0.0010320358801263	6.850338935852051	Significant up
MRPL11	0.6163838960748083	0.2697168956963421	CSC	66.49470520019531	0.0	0.0	1.5229707956314087	Significant up
AP001885.2	0.0045355283050562	0.0263810686301531	CSC	-3.8720390796661377	0.000107928611714	0.000254807317772	-2.4064760208129883	Significant down
SSH3	0.0683688896354779	0.1795487656022364	CSC	-20.108802795410156	6.179635570879153e-90	2.7137051016604465e-89	-1.647218942642212	Significant down
ANKRD13D	0.2177613528193067	0.5273851242272709	CSC	-64.16104125976562	0.0	0.0	-2.095318555831909	Significant down
GRK2	0.1960916064729268	0.4284364294995472	CSC	-47.41837310791016	0.0	0.0	-1.808416962623596	Significant down
KDM2A	0.60725684528809	0.8347048864039059	CSC	-100.36627197265624	0.0	0.0	-1.907191038131714	Significant down
RHOD	0.4112212329917689	0.9132968460841832	CSC	-139.4971160888672	0.0	0.0	-3.6280269622802734	Significant down
PC	0.153648020605857	0.267196913021223	CSC	-21.833173751831055	1.1234531149165359e-105	5.211449612132786e-105	-1.150259017944336	Significant down
RCE1	0.21848927711518	0.3386226719691302	CSC	-25.340105056762695	1.1552336529916834e-141	5.941735368927608e-141	-1.0861955881118774	Significant down
CST6	0.076432051066689	0.1062330196479899	CSC	-6.121534824371338	9.267834920604363e-10	2.481139078549677e-09	-1.4437857866287231	Significant down
C11orf80	0.172406069768744	0.3350789463322439	CSC	-31.679962158203125	2.933657168137346e-220	1.8292678219068543e-219	-1.3843753337860107	Significant down
RBM4B	0.237247326278067	0.0663070441390715	CSC	30.557485580444336	4.4974682936196165e-205	2.7114924067897835e-204	1.939879894256592	Significant up
RBM14	0.2794669354387143	0.1320628420679608	CSC	25.886619567871097	9.421917499585965e-148	4.937601128771922e-147	1.0371760129928589	Significant up
CTSF	0.7952292961532	0.147694609599559	CSC	129.5899658203125	0.0	0.0	3.902534961700439	Significant up
ZDHHC24	0.2727476342460384	0.1034374138677796	CSC	30.110252380371097	3.557381570090429e-199	2.111025115935242e-198	1.429795503616333	Significant up
SPTBN2	0.0693767848143793	0.469189274323739	CSC	-73.56013488769531	0.0	0.0	-3.5064377784729004	Significant down
BANF1	0.8348171790133826	0.4113871717131945	CSC	91.69010162353516	0.0	0.0	1.6619406938552856	Significant up
FRMD8	0.2954252757713198	0.4313107847383549	CSC	-33.56092834472656	6.237279941128922e-247	4.111515880913888e-246	-1.1684476137161257	Significant down
CDC42EP2	0.8148832521417773	0.0446509430247667	CSC	140.8223419189453	0.0	0.0	5.645073413848877	Significant up
AP000944.7	0.1234111652388151	0.0019687364649368	CSC	21.53908920288086	6.701029417633035e-103	3.0791515497660793e-102	5.817453861236572	Significant up
POLA2	0.4881012374713029	0.0400047249675158	CSC	80.69863891601562	0.0	0.0	4.239469051361084	Significant up
CAPN1	0.3567388991544879	0.7358349411347797	CSC	-95.52973175048828	0.0	0.0	-2.2680916786193848	Significant down
AP003068.2	0.0180861190436194	0.0935149820844981	CSC	-13.405309677124023	5.628755447582003e-41	1.9960580138432748e-40	-2.3726210594177246	Significant down
ZNHIT2	0.2353995184500812	0.0652833011773044	CSC	30.198667526245117	2.4659987696518998e-200	1.4676991298517129e-199	1.819372057914734	Significant up
TM7SF2	0.0504507531216753	0.0972162066385793	CSC	-8.54839038848877	1.2481741566745069e-17	3.71294334438212e-17	-1.3565807342529297	Significant down
SSSCA1-AS1	0.0208858278739011	0.04579281017443	CSC	-4.427333354949951	9.54051276606329e-06	2.334864130980274e-05	-1.247162103652954	Significant down
DRAP1	0.9537488101237472	0.9667677284718668	CSC	-94.87123107910156	0.0	0.0	-1.2730740308761597	Significant down
FIBP	0.5067472982809788	0.2113241721463165	CSC	55.07685470581055	0.0	0.0	1.5361802577972412	Significant up
EFEMP2	0.3382048266980234	0.0213804780092136	CSC	56.423091888427734	0.0	0.0	4.155699729919434	Significant up
MUS81	0.1846687944453776	0.0597314643461826	CSC	22.245210647583008	1.255015031427652e-109	5.899624954052482e-109	1.6428066492080688	Significant up
OVOL1-AS1	0.0039195923623943	0.0315785328975863	CSC	-4.909326076507568	9.138981892070354e-07	2.2972516082912394e-06	-3.155496597290039	Significant down
AP5B1	0.2172574052298561	0.3340552033704768	CSC	-25.776432037353516	1.6298063855189854e-146	8.505675224736991e-146	-1.2322406768798828	Significant down
RNASEH2C	0.7965731563917352	0.5347481986061345	CSC	63.73482894897461	0.0	0.0	1.0379570722579956	Significant up
OVOL1	0.0646172798029005	0.6406662204197346	CSC	-103.94578552246094	0.0	0.0	-4.157531261444092	Significant down
DENND5A	0.672098101797413	0.1804543843761074	CSC	95.59097290039062	0.0	0.0	2.678527355194092	Significant up
HELLS	0.1105325046195195	0.0203961097767452	CSC	15.98813247680664	1.5459642293981318e-57	5.950879123531636e-57	2.3834433555603027	Significant up
NOC3L	0.5346883924071897	0.1394259164468244	CSC	73.43096160888672	0.0	0.0	2.3879456520080566	Significant up
PLCE1	0.0436754577523937	0.0069299523565775	CSC	6.5174946784973145	7.149131161605776e-11	1.9463491874064487e-10	2.558971881866455	Significant up
SLC35G1	0.055994176605633	0.0074418238374611	CSC	8.620421409606934	6.670804216497354e-18	1.9890634597385092e-17	3.0154218673706055	Significant up
FRA10AC1	0.5144744946525561	0.2314840335472693	CSC	52.23648834228515	0.0	0.0	1.379051685333252	Significant up
RBP4	0.0263732571812531	0.0064968303342914	CSC	3.5362699031829834	0.0004058199090499	0.0009376556194955	2.452258825302124	Significant up
MYOF	0.7359874573044404	0.365358113162972	CSC	79.28363800048828	0.0	0.0	1.6451497077941897	Significant up
CYP26A1	0.0005039475894506	0.0182304996653148	CSC	-3.1443443298339844	0.0016645939154995	0.003737204424151	-5.5823822021484375	Significant down
EXOC6	0.1544319390783358	0.0618576997283143	CSC	16.197206497192383	5.277005307040424e-59	2.0463971940816284e-58	1.1479687690734863	Significant up
IDE	0.2885379920488269	0.0996968145843997	CSC	33.606300354003906	1.3571741648827348e-247	8.958001690751768e-247	1.5898656845092771	Significant up
MARCH5	0.6718741250909905	0.8123794148915227	CSC	-78.22795867919922	0.0	0.0	-1.2738937139511108	Significant down
CYP2C18	0.0012878660619295	0.0237429617671378	CSC	-3.982154607772827	6.829332237688206e-05	0.0001622724952632	-4.154909610748291	Significant down
ARHGAP19	0.0703846799932807	0.1250541402527857	CSC	-9.939932823181152	2.790164389480962e-23	8.740451726824199e-23	-1.030779480934143	Significant down
CPEB3	0.2146256789293913	0.4364294995471906	CSC	-45.64519500732422	0.0	0.0	-1.718403935432434	Significant down
BLNK	0.0282770591858446	0.3873685868409655	CSC	-64.17272186279297	0.0	0.0	-4.189875602722168	Significant down
CCNJ	0.0813035444313791	0.0144899003819348	CSC	11.867926597595217	1.737189038300481e-32	5.859207631468427e-32	2.4779536724090576	Significant up
ENTPD1-AS1	0.1586315023237583	0.0527227625310076	CSC	18.735239028930664	2.554961642781769e-78	1.0788607596413738e-77	1.512189865112305	Significant up
TCTN3	0.353211266028333	0.0735519943300389	CSC	50.28060150146485	0.0	0.0	2.4682657718658447	Significant up
ALDH18A1	0.2714597681841088	0.0601645863684687	CSC	37.55734634399414	1.0690283046678727e-308	7.899933549070459e-308	2.256650447845459	Significant up
SORBS1	0.037684080855591	0.1154467063038941	CSC	-13.833837509155272	1.5929127778518777e-43	5.715156187170529e-43	-1.621064066886902	Significant down
PDLIM1	0.4395542863542191	0.5176201913611844	CSC	-35.252037048339844	3.193221398692989e-272	2.2049719150892606e-271	-1.093151330947876	Significant down
ZNF518A	0.3274539447897419	0.1165491987242587	CSC	37.96096420288086	0.0	0.0	1.611896514892578	Significant up
IFIT2	0.06988073240383	0.0102374296176713	CSC	10.604087829589844	2.852323400996413e-26	9.190515697153828e-26	2.8354239463806152	Significant up
LIPA	0.2608208746290386	0.1098554947434736	CSC	26.51907539367676	5.8412024055325395e-155	3.1217476669256585e-154	1.2039780616760254	Significant up
CH25H	0.003807604009183	0.0620939481041067	CSC	-10.35055446624756	4.1606837214113255e-25	1.3264758388888588e-24	-4.484508514404297	Significant down
STAMBPL1	0.1635029956884484	0.0343741386777965	CSC	22.983642578125	6.794155472631797e-117	3.2680515109282874e-116	2.330974817276001	Significant up
ANKRD22	0.021501763816563	0.2956254675749104	CSC	-48.91669464111328	0.0	0.0	-4.227548599243164	Significant down
LIPK	0.0033596505963379	0.0425640823719336	CSC	-6.95145320892334	3.6154273099600888e-12	1.0076311291741748e-11	-3.506887435913086	Significant down
RNLS	0.1884204042779551	0.0704020159861401	CSC	20.93192672729492	2.74187074880691e-97	1.2382470246106474e-96	1.3912333250045776	Significant up
PTEN	0.7704798700935103	0.4550537465054928	CSC	79.87630462646484	0.0	0.0	1.529768943786621	Significant up
PAPSS2	0.6560277731115964	0.0152380202386108	CSC	114.0118408203125	0.0	0.0	5.941013336181641	Significant up
MINPP1	0.3178789405901786	0.0648501791550183	CSC	45.398075103759766	0.0	0.0	2.4889066219329834	Significant up
AL353751.1	0.0871269387983649	0.01059180218136	CSC	13.652565956115724	1.9489297490942298e-42	6.956155236047762e-42	3.809426784515381	Significant up
IFIT3	0.2276723220785038	0.0087805646336181	CSC	38.857444763183594	0.0	0.0	4.66678524017334	Significant up
IFIT1	0.1165798756929279	0.0289010513052722	CSC	15.579181671142578	1.0083766413814061e-54	3.8216627333026405e-54	2.0165069103240967	Significant up
TNKS2	0.5347443865837953	0.6845690435878253	CSC	-66.89663696289062	0.0	0.0	-1.4689080715179443	Significant down
TNKS2-AS1	0.0117027829105773	0.0314604087096901	CSC	-3.500441074371338	0.0004644888060519	0.0010707551306433	-1.493247628211975	Significant down
PPP1R3C	0.1572316479086175	0.5006890577627279	CSC	-67.71084594726562	0.0	0.0	-2.665869951248169	Significant down
HECTD2	0.2020269891931239	0.0584320982793243	CSC	25.680721282958984	1.919555005555195e-145	9.98333796951142e-145	1.916409969329834	Significant up
PCGF5	0.7355395038915953	0.4561168641965586	CSC	58.34690856933594	0.0	0.0	1.0643970966339111	Significant up
PANK1	0.044851335461112	0.0123242902705043	CSC	5.761070728302002	8.358191358366548e-09	2.1929275703374315e-08	1.804665207862854	Significant up
SLC16A12	0.0590178621423371	0.0270110642989329	CSC	5.7126569747924805	1.1122559021904586e-08	2.910125257294059e-08	1.3045084476470947	Significant up
AL355490.2	0.0073352371353379	0.0290191754931684	CSC	-3.846320152282715	0.000119905060507	0.000282590803333	-1.828210949897766	Significant down
EXOSC1	0.3983985665490789	0.2043942197897389	CSC	34.62515640258789	1.0568746220032833e-262	7.157234525565489e-262	1.0290969610214231	Significant up
NOLC1	0.4641917240606977	0.2236484624168208	CSC	42.050052642822266	0.0	0.0	1.0714900493621826	Significant up
HPS6	0.1532000671930119	0.0579596015277395	CSC	17.03298568725586	4.675626028822614e-65	1.8700647480202904e-64	1.4476486444473269	Significant up
OGA	0.5394478974186685	0.6567704847029177	CSC	-48.93385696411133	0.0	0.0	-1.0331566333770752	Significant down
NPM3	0.2968811243630662	0.0462259321967161	CSC	44.97218704223633	0.0	0.0	2.926947116851806	Significant up
BTRC	0.3782966571476566	0.5722723156278301	CSC	-52.34761047363281	0.0	0.0	-1.4907965660095217	Significant down
KAZALD1	0.120835433114956	0.0059455841241091	CSC	20.386816024780273	2.189396415437813e-92	9.711830811110452e-92	4.534856796264648	Significant up
FBXL15	0.4052298560949661	0.198566759853526	CSC	36.3160285949707	9.037239387816274e-289	6.422348602578653e-288	1.0529001951217651	Significant up
CUEDC2	0.5668850439554286	0.1765562861755325	CSC	72.59014129638672	0.0	0.0	2.04522442817688	Significant up
CALHM2	0.149056498124195	0.0048430917037445	CSC	25.577959060668945	2.683712062242078e-144	1.3900193243875366e-143	4.89000940322876	Significant up
PDCD11	0.2454224760624895	0.0655982990116943	CSC	32.049076080322266	2.2615062021716944e-225	1.4272333523605282e-224	1.961153864860535	Significant up
TAF5	0.0656811691584075	0.0240579596015277	CSC	7.382804870605469	1.5498928410312904e-13	4.392937996195713e-13	1.3868826627731323	Significant up
INA	0.0053194467775351	0.0462653069260148	CSC	-7.267867565155029	3.6520698131485763e-13	1.0308696267530173e-12	-3.266209125518799	Significant down
NT5C2	0.4867573772327678	0.7319368429342048	CSC	-83.90998840332031	0.0	0.0	-1.9753295183181765	Significant down
AS3MT	0.0411557198051402	0.0092924361145017	CSC	5.653398513793945	1.5730593097269498e-08	4.1029894831263924e-08	2.1387417316436768	Significant up
WBP1L	0.7028389047539056	0.3060991455683742	CSC	79.92764282226562	0.0	0.0	1.7074434757232666	Significant up
SFXN2	0.0318046923119995	0.0077174469425522	CSC	4.263341903686523	2.0139221765118084e-05	4.8785222388694334e-05	1.8145214319229128	Significant up
SUFU	0.0761520801836609	0.134110327991495	CSC	-10.575016021728516	3.8911029012067276e-26	1.2525562625520792e-25	-1.0329686403274536	Significant down
C10orf95	0.0034156447729436	0.0355947552860574	CSC	-5.709081649780273	1.1358742636865185e-08	2.9716634308065393e-08	-3.406038999557495	Significant down
BORCS7	0.7970771039811859	0.2489664133559082	CSC	114.4775848388672	0.0	0.0	2.6528067588806152	Significant up
SFXN3	0.1533680497228288	0.0680789069575146	CSC	15.131669044494627	1.0012374575737853e-51	3.749924672224475e-51	1.1285208463668823	Significant up
SLC25A28	0.4528249062097542	0.1323778399023506	CSC	58.6510009765625	0.0	0.0	2.0692248344421387	Significant up
AL139243.1	0.0325886107844784	0.0106705516399574	CSC	3.8921680450439458	9.935243575813516e-05	0.0002348535204023	1.6520254611968994	Significant up
CRTAC1	0.0965899546447169	0.7761152892073867	CSC	-127.71930694580078	0.0	0.0	-4.540809631347656	Significant down
GOLGA7B	0.0234615599977602	0.183053116509824	CSC	-28.523696899414062	5.955531024880013e-179	3.382038732922371e-178	-3.3481991291046143	Significant down
MARVELD1	0.1687104541127722	0.0214198527385124	CSC	26.27059555053711	4.158503287774652e-152	2.2041307463021688e-151	3.2143795490264893	Significant up
AVPI1	0.4149728428243462	0.7072882623931961	CSC	-78.92465209960938	0.0	0.0	-2.1359074115753174	Significant down
PI4K2A	0.46262388711574	0.6657872977123283	CSC	-64.73754119873047	0.0	0.0	-1.4367085695266724	Significant down
MORN4	0.1100845512066745	0.0544552506201519	CSC	9.909272193908691	3.794007656862639e-23	1.1869088867110297e-22	1.0922870635986328	Significant up
UBTD1	0.2940814155327846	0.4399338504547781	CSC	-34.336631774902344	2.2297913070557833e-258	1.4989455823204578e-257	-1.1338660717010498	Significant down
ZDHHC16	0.3306456128562629	0.0993030672914123	CSC	41.630828857421875	0.0	0.0	1.89392614364624	Significant up
TWNK	0.1035332325438154	0.0130724101271803	CSC	16.0614070892334	4.756366411257472e-58	1.8357788203980976e-57	3.0462074279785156	Significant up
SLF2	0.1682065065233216	0.0594558412410914	CSC	19.189001083374023	4.5733981462036866e-82	1.9535534603313086e-81	1.4444414377212524	Significant up
NDUFB8	0.92216809451817	0.7389849194786786	CSC	85.14712524414062	0.0	0.0	1.1044384241104126	Significant up
BLOC1S2	0.7005991376896803	0.241682088435642	CSC	89.35457611083984	0.0	0.0	2.084838390350342	Significant up
DNMBP	0.2633966067528977	0.3807930070480765	CSC	-27.38564109802246	4.066223436746641e-165	2.2283110915519272e-164	-1.1116116046905518	Significant down
C10orf105	0.2430707206450529	0.0075205732960585	CSC	41.794578552246094	0.0	0.0	5.0895304679870605	Significant up
SLC29A3	0.0946301584635198	0.0277591841556089	CSC	11.792452812194824	4.2692192279246974e-32	1.435120674270782e-31	1.578914761543274	Significant up
UNC5B-AS1	0.0207178453440842	0.3264952553451195	CSC	-54.509952545166016	0.0	0.0	-4.391711711883545	Significant down
PCBD1	0.7088302816507083	0.4119384179233767	CSC	61.40314102172851	0.0	0.0	1.208842396736145	Significant up
SGPL1	0.2549414860854471	0.4817498129700358	CSC	-50.58383560180664	0.0	0.0	-1.6322550773620603	Significant down
ADAMTS14	0.0151184276835209	0.1134779698389573	CSC	-17.479736328125	2.0443989688049583e-68	8.302056664477815e-68	-3.01548171043396	Significant down
PALD1	0.0556022173693935	0.0045280938693546	CSC	9.057493209838867	1.3348323992855432e-19	4.0427614121691137e-19	3.586514472961426	Significant up
LRRC20	0.0044795341284506	0.0206717328818364	CSC	-2.877711534500122	0.004005711442621	0.008820914054925	-2.5962953567504883	Significant down
AIFM2	0.3141273307576012	0.1003268102531795	CSC	38.419525146484375	0.0	0.0	1.7643449306488037	Significant up
H2AFY2	0.0279410941262108	0.0718195062408945	CSC	-7.8150105476379395	5.495832762375098e-15	1.5837075966115614e-14	-1.429509162902832	Significant down
CHST3	0.0608096757937174	0.0179155018309249	CSC	7.613461971282959	2.668494730718888e-14	7.635063467297856e-14	1.72343909740448	Significant up
CFAP70	0.089254717509379	0.0274835610505177	CSC	10.972333908081056	5.191473608856875e-28	1.697919234103563e-27	1.7243136167526243	Significant up
MCU	0.2476062489501092	0.7341418277749341	CSC	-103.603271484375	0.0	0.0	-2.897068500518799	Significant down
MICU1	0.5393359090654571	0.8173012560538646	CSC	-98.31399536132812	0.0	0.0	-2.0053422451019287	Significant down
DNAJB12	0.4438098437762472	0.2068354530062605	CSC	42.679386138916016	0.0	0.0	1.1935850381851196	Significant up
DDIT4	0.4309871773335573	0.6005827459936213	CSC	-46.0897331237793	0.0	0.0	-1.4378033876419067	Significant down
AC016821.1	0.0022397670642253	0.0319722801905736	CSC	-5.271641731262207	1.3520893629456313e-07	3.4650228377684796e-07	-3.5860495567321777	Significant down
JMJD1C-AS1	0.0077271963715773	0.0270898137575304	CSC	-3.4354031085968018	0.000591673064077	0.0013580391171451	-1.8464614152908323	Significant down
NRBF2	0.4806540119827538	0.617632003779974	CSC	-51.27791213989258	0.0	0.0	-1.1939836740493774	Significant down
EGR2	0.1114284114452097	0.0158680159073906	CSC	16.95127296447754	1.8833198378449898e-64	7.503728314894785e-64	2.862797260284424	Significant up
ADO	0.1834929167366593	0.0476827971807693	CSC	24.04375648498535	9.702586050315123e-128	4.795273841713641e-127	1.902992606163025	Significant up
ZNF365	0.0166862646284786	0.0554789935819191	CSC	-6.906583309173584	4.964655791760415e-12	1.381244858296883e-11	-2.0936152935028076	Significant down
LINC02621	0.0083431323142393	0.0545340000787494	CSC	-8.215489387512207	2.1130027257411048e-16	6.199495423217687e-16	-3.0953338146209717	Significant down
RTKN2	0.0441234111652388	0.4703311414734024	CSC	-76.66885375976562	0.0	0.0	-4.068706035614014	Significant down
RSPRY1	0.389215521585755	0.1968342717643816	CSC	34.56153106689453	9.566405078808308e-262	6.471190111178657e-261	1.0846234560012815	Significant up
LINC01515	0.0507307240047035	0.0079143205890459	CSC	7.609455585479736	2.7525275157684856e-14	7.874005864240873e-14	2.8453001976013184	Significant up
HK1	0.7151576236071449	0.4424538331298972	CSC	59.038814544677734	0.0	0.0	1.0712084770202637	Significant up
HKDC1	0.0053754409541407	0.0394534787573335	CSC	-6.057156085968018	1.3854930834379556e-09	3.694444449545068e-09	-3.459470272064209	Significant down
SUPV3L1	0.2464863654179965	0.1197779265267551	CSC	22.374101638793945	7.03608361050806e-111	3.320983106196846e-110	1.022773265838623	Significant up
DDX21	0.8679097373873117	0.4814348151356459	CSC	96.26110076904295	0.0	0.0	1.7338576316833496	Significant up
CCAR1	0.6031692703958789	0.3396464149308973	CSC	48.83198928833008	0.0	0.0	1.0012800693511963	Significant up
TSPAN15	0.0041995632454224	0.0814269401897861	CSC	-13.704318046569824	9.566192766760312e-43	3.417612282255809e-42	-4.371394157409668	Significant down
DNA2	0.0407077663922952	0.0166555104933653	CSC	4.249925136566162	2.1384214469010108e-05	5.175959697293162e-05	1.0989197492599487	Significant up
MYPN	0.0317486981353939	0.0600858369098712	CSC	-5.049636363983154	4.426515733197295e-07	1.1206101366456325e-06	-1.042513132095337	Significant down
DNAJC12	0.2191612072344476	0.0101586801590739	CSC	37.11323165893555	1.7188886961731918e-301	1.251558065837719e-300	4.589232921600342	Significant up
TSPAN14	0.1845568060921664	0.6385006103083042	CSC	-93.84732818603516	0.0	0.0	-3.0322377681732178	Significant down
PRXL2A	0.2985609496612352	0.1294247352049454	CSC	29.824113845825195	1.9021000763608805e-195	1.1203851463430159e-194	1.2105388641357422	Significant up
LINC00857	0.0359482613808163	0.1778162775130921	CSC	-25.504066467285156	1.7768139491102105e-143	9.182484539124889e-143	-2.6980457305908203	Significant down
ANXA11	0.7966291505683409	0.9212111666732292	CSC	-113.22705078125	0.0	0.0	-1.7858569622039795	Significant down
PLAC9	0.9418220505067472	0.0771350946962239	CSC	165.00726318359375	0.0	0.0	7.24480676651001	Significant up
TMEM254	0.0683688896354779	0.1479702327046501	CSC	-14.432464599609377	3.233172740517907e-47	1.1816253108397388e-46	-1.3418254852294922	Significant down
SFTPD	0.0052074584243238	0.0219710989486947	CSC	-2.9742908477783203	0.0029366668861715	0.0065085274533845	-2.140420913696289	Significant down
AL512662.2	0.0305168262500699	0.0012206166082608	CSC	5.1947712898254395	2.0497170184061706e-07	5.22978123323307e-07	4.528802871704102	Significant up
ZCCHC24	0.2958732291841648	0.0152380202386108	CSC	49.986324310302734	0.0	0.0	4.584237098693848	Significant up
GLUD1	0.5819474774623439	0.6513761467889908	CSC	-46.46223068237305	0.0	0.0	-1.1558794975280762	Significant down
FAM25A	0.086958956268548	0.428160806394456	CSC	-62.386993408203125	0.0	0.0	-3.3618264198303223	Significant down
ADIRF	0.9615879948485356	0.9908650628026932	CSC	-158.36949157714844	0.0	0.0	-4.167133808135986	Significant down
ADIRF-AS1	0.0588498796125203	0.1917943064141434	CSC	-24.082550048828125	3.808711973075284e-128	1.884832127258694e-127	-1.9704464673995972	Significant down
SNCG	0.0652332157455624	0.4965940859156593	CSC	-77.779052734375	0.0	0.0	-3.6465210914611816	Significant down
MMRN2	0.0175821714541687	0.0746151120211048	CSC	-10.141294479370115	3.622682519385627e-24	1.1444495315031417e-23	-2.233833074569702	Significant down
AC067750.1	0.0240774959404221	0.0028743552388077	CSC	3.7587382793426514	0.0001707723311983	0.0004002969150431	2.9029200077056885	Significant up
C10orf55	0.002743714653676	0.0252392014804898	CSC	-3.991953849792481	6.553111385630662e-05	0.00015592988955	-3.4014933109283447	Significant down
PLAU	0.0841032532616608	0.4209552309327873	CSC	-63.5145149230957	0.0	0.0	-3.8204267024993896	Significant down
CAMK2G	0.1142841144520969	0.1775012796787022	CSC	-12.168604850769045	4.568226997553785e-34	1.554833466829046e-33	-1.0149520635604858	Significant down
NDST2	0.3338932750993896	0.0835138008426192	CSC	44.99607467651367	0.0	0.0	2.1506288051605225	Significant up
CHCHD1	0.7633686096645949	0.4419025869197149	CSC	66.1733169555664	0.0	0.0	1.1254171133041382	Significant up
FUT11	0.3939750265972339	0.1448990038193487	CSC	44.613067626953125	0.0	0.0	1.5469905138015747	Significant up
POLR3A	0.1935718685256733	0.0615033271646257	CSC	23.493528366088867	4.749924580847928e-122	2.312737206888202e-121	1.6853015422821045	Significant up
KCNMA1	0.3586986953356851	0.654329251486396	CSC	-76.23483276367188	0.0	0.0	-2.50490403175354	Significant down
ZMIZ1-AS1	0.0723444761744778	0.0236642123085403	CSC	8.590511322021484	8.658297212953426e-18	2.5786296755747453e-17	1.3241060972213743	Significant up
LRMDA	0.4137409709390223	0.0450840650470528	CSC	66.34584045410156	0.0	0.0	3.6876111030578618	Significant up
ZNF503-AS1	0.0608096757937174	0.0173248808914438	CSC	7.701981544494629	1.3397206463234375e-14	3.845206950033749e-14	1.7818162441253662	Significant up
COMTD1	0.104821098605745	0.2661731700594558	CSC	-29.69770050048828	8.222066598422293e-194	4.827947656520141e-193	-1.673235535621643	Significant down
VDAC2	0.9138809563805363	0.9576721660038588	CSC	-138.5946502685547	0.0	0.0	-2.233762741088867	Significant down
CALHM3	0.0203818802844504	0.000433122022286	CSC	3.5381453037261963	0.000402948324119	0.0009311631622748	5.649078369140625	Significant up
DUSP8	0.0251413852959292	0.1306059770839075	CSC	-18.81045150756836	6.200728653292413e-79	2.6234586630710843e-78	-2.572556257247925	Significant down
CHID1	0.4588722772831625	0.1636020002362483	CSC	54.17269134521485	0.0	0.0	1.74446702003479	Significant up
TSPAN4	0.5031636709782182	0.0440209473559869	CSC	82.77997589111328	0.0	0.0	4.1447577476501465	Significant up
POLR2L	0.9566045131306344	0.7982045123439776	CSC	115.76626586914062	0.0	0.0	1.6158379316329956	Significant up
CD151	0.7522817626966796	0.457101232429027	CSC	60.75276565551758	0.0	0.0	1.0765384435653689	Significant up
KCNQ1-AS1	0.0473150792317599	0.0192936173563806	CSC	4.969923496246338	6.697936486509849e-07	1.6888480208016366e-06	1.3313679695129397	Significant up
KCNQ1	0.0142225208578307	0.0614245777060282	CSC	-8.352728843688965	6.670374239719192e-17	1.969115849956964e-16	-1.848323941230774	Significant down
TSSC4	0.6802732515818355	0.3868567153600819	CSC	55.7120246887207	0.0	0.0	1.0166456699371338	Significant up
CD81	0.9541967635365922	0.7457573729180612	CSC	110.75791931152344	0.0	0.0	1.555410861968994	Significant up
ASCL2	0.0118147712637885	0.0407528448241918	CSC	-5.146584510803223	2.652716597143138e-07	6.748369878420122e-07	-2.041006326675415	Significant down
H19	0.0589058737891259	0.3862267196913021	CSC	-59.33379364013672	0.0	0.0	-3.532372236251831	Significant down
TNNT3	0.0192619967523377	0.2603850848525416	CSC	-43.0984001159668	0.0	0.0	-4.268222808837891	Significant down
LSP1	0.1105325046195195	0.0468953025947946	CSC	11.114133834838867	1.0708452558646175e-28	3.522121595347899e-28	1.0184738636016846	Significant up
TNNI2	0.0060473710734083	0.0731976217663503	CSC	-11.91981315612793	9.331810076443328e-33	3.15307285116726e-32	-3.573336601257324	Significant down
SYT8	0.0449073296377176	0.5226995314407213	CSC	-86.30500030517578	0.0	0.0	-4.4063801765441895	Significant down
CDKN1C	0.443697855423036	0.6612198291136748	CSC	-64.05655670166016	0.0	0.0	-1.751613974571228	Significant down
IFITM1	0.6070328685816675	0.0263810686301531	CSC	104.3321762084961	0.0	0.0	5.53462553024292	Significant up
IFITM2	0.8120835433114956	0.0277591841556089	CSC	141.11038208007812	0.0	0.0	6.154518127441406	Significant up
PGGHG	0.0372921216193515	0.0044099696814584	CSC	5.827206134796143	5.6362953162066766e-09	1.4831658588332072e-08	2.6089928150177	Significant up
PSMD13	0.7742314799260877	0.4349332598338386	CSC	76.36428833007812	0.0	0.0	1.3507015705108645	Significant up
SIRT3	0.1143961028053082	0.0535890065755797	CSC	10.765142440795898	5.0283780680113606e-27	1.6299345642683899e-26	1.0773528814315796	Significant up
LINC01001	0.0260372921216193	0.0765838484860416	CSC	-9.085046768188477	1.0365390435993704e-19	3.1434263629508404e-19	-2.024895191192627	Significant down
MTG1	0.4849095694047819	0.2439264480056699	CSC	43.51910781860352	0.0	0.0	1.0813124179840088	Significant up
PAOX	0.0903746010414916	0.1584439106981139	CSC	-12.507518768310549	6.791268512571096e-36	2.3372637886601457e-35	-1.0642186403274536	Significant down
FUOM	0.3143513074640237	0.0276016852384139	CSC	51.093223571777344	0.0	0.0	3.690195322036743	Significant up
IFITM3	0.9445097709838176	0.2521951411584045	CSC	158.02603149414062	0.0	0.0	4.6085286140441895	Significant up
AP006621.3	0.0712805868189708	0.03520100799307	CSC	6.419205665588379	1.369872316891145e-10	3.7130814316020566e-10	1.0466477870941162	Significant up
GATD1	0.1534240438994344	0.0680395322282159	CSC	15.08532428741455	2.0227774817199745e-51	7.5618294154562e-51	1.1004635095596311	Significant up
AP006621.4	0.0017918136513802	0.0291766744103634	CSC	-4.855163097381592	1.2028762785286255e-06	3.0118754150065863e-06	-3.789116859436035	Significant down
TMEM80	0.0984937566493084	0.1515533330708351	CSC	-10.712309837341309	8.911012456780516e-27	2.8835303427558025e-26	-1.4929126501083374	Significant down
EPS8L2	0.0628814603281258	0.5728235618380124	CSC	-91.8515625	0.0	0.0	-3.728214263916016	Significant down
AC131934.1	0.0186460608096757	0.0415403394101665	CSC	-4.070080757141113	4.699687684143097e-05	0.000112439004554	-1.2157814502716064	Significant down
RASSF7	0.1009015062433506	0.4739142418395873	CSC	-69.12236785888672	0.0	0.0	-2.936621904373169	Significant down
LMNTD2	0.0091270507867181	0.0525258888845139	CSC	-7.705991744995117	1.2983101826061882e-14	3.727414611668521e-14	-2.7331855297088623	Significant down
AC137894.3	0.0409877372753233	0.0167342599519628	CSC	4.301982402801514	1.6927683027375706e-05	4.112428027321206e-05	1.1779234409332275	Significant up
PTDSS2	0.3284058457920376	0.0928456116864196	CSC	42.087894439697266	0.0	0.0	1.9030905961990356	Significant up
ANO9	0.0104149168486477	0.115761704138284	CSC	-18.69892311096191	5.051439021917315e-78	2.130049301217911e-77	-3.527135848999023	Significant down
PKP3	0.0533624503051682	0.5852266015671143	CSC	-95.36907196044922	0.0	0.0	-4.015347003936768	Significant down
MIR210HG	0.2307520017918136	0.3846123557900539	CSC	-31.63833999633789	1.0971350639641695e-219	6.832673171435555e-219	-1.1998945474624634	Significant down
SLC22A18AS	0.0117587770871829	0.0570933574831673	CSC	-8.04792594909668	8.420907209905428e-16	2.4523376364852763e-15	-2.346694231033325	Significant down
PHLDA2	0.7894059017862143	0.9449147537110684	CSC	-122.73571014404295	0.0	0.0	-2.4553253650665283	Significant down
OLFML1	0.0622655243854639	0.0007481198566759	CSC	10.909295082092283	1.0406036466162542e-27	3.394938500302672e-27	6.09934663772583	Significant up
ZNF214	0.0466991432890979	0.0130724101271803	CSC	5.961627960205078	2.4973738032947352e-09	6.623059874860192e-09	1.7721245288848877	Significant up
ZNF215	0.0491628870597457	0.0092136866559042	CSC	7.0835185050964355	1.4053977090243744e-12	3.9372244180965624e-12	2.358431339263916	Significant up
AC087280.2	0.0446273587546895	0.004173721305666	CSC	7.175641059875488	7.196924666342109e-13	2.0239131935119546e-12	3.3244407176971436	Significant up
DCHS1	0.0480989977042387	0.0014962397133519	CSC	8.265975952148438	1.3855616705254594e-16	4.07350817262773e-16	4.807729244232178	Significant up
TRIM3	0.0802396550758721	0.0282710556364924	CSC	9.227178573608398	2.7785400415942126e-20	8.473874085269716e-20	1.462712049484253	Significant up
SCUBE2	0.0539223920712245	0.0202386108595503	CSC	5.935443878173828	2.9305142709222686e-09	7.762215088048581e-09	1.2401714324951172	Significant up
AKIP1	0.3225824514250518	0.1114698586447218	CSC	37.78937530517578	0.0	0.0	1.6330978870391846	Significant up
AC026894.1	0.0221736939358306	0.006103083041304	CSC	2.847327709197998	0.0044087963651465	0.0096845449088131	1.807102918624878	Significant up
ST5	0.2879220561061649	0.0753238571484821	CSC	38.211666107177734	0.0	0.0	2.1720454692840576	Significant up
TUB	0.036452208970267	0.0038587234712761	CSC	5.782103538513184	7.377218171606049e-09	1.93756976524485e-08	3.2357866764068604	Significant up
NLRP10	0.0108068760848871	0.0670945387250462	CSC	-10.018803596496582	1.2601911720153063e-23	3.957102425936455e-23	-3.128632068634033	Significant down
SLC22A18	0.0676409653396046	0.1470252392014805	CSC	-14.502717971801758	1.1644605414595095e-47	4.269170611657608e-47	-1.413009524345398	Significant down
APBB1	0.196203594826138	0.0439815726266881	CSC	26.67438507080078	9.332746919574347e-157	5.01168675437672e-156	1.7948819398880005	Significant up
AC068733.3	0.0249174085895066	0.00342560144899	CSC	3.8117361068725586	0.0001379941614133	0.0003244956868037	2.7373569011688232	Significant up
STIM1	0.1781734699591242	0.336417687128401	CSC	-32.29435348510742	8.395901726525635e-229	5.333171378398677e-228	-1.498274803161621	Significant down
RHOG	0.491292905537824	0.658817970626452	CSC	-59.66908645629883	0.0	0.0	-1.252361536026001	Significant down
PGAP2	0.0422196091606472	0.1246603929597984	CSC	-14.75911808013916	2.6877312632039805e-49	9.944309486988452e-49	-1.7593177556991575	Significant down
ART5	0.0594658155551822	0.0020081111942355	CSC	10.196450233459473	2.0565168974613622e-24	6.5124471903783265e-24	5.125040054321289	Significant up
AC127526.2	0.0103029284954364	0.0680789069575146	CSC	-10.244877815246582	1.247824991733579e-24	3.9610807621823265e-24	-2.5488357543945312	Significant down
AC127526.5	0.010974858614704	0.2591250935149821	CSC	-44.16733169555664	0.0	0.0	-4.899538040161133	Significant down
ZNF195	0.2257125258973066	0.1017049257786352	CSC	22.020538330078125	1.8307448443494864e-107	8.562082798592853e-107	1.1607656478881836	Significant up
OSBPL5	0.1715661571196595	0.0721345040752844	CSC	17.581937789916992	3.3879118644183457e-69	1.3813592336679148e-68	1.2117786407470703	Significant up
TRIM68	0.0580659611400414	0.0245304563531125	CSC	5.949237823486328	2.6939431443149672e-09	7.140603508049594e-09	1.1670204401016235	Significant up
CAVIN3	0.6315583179349348	0.0357522542032523	CSC	107.6138687133789	0.0	0.0	5.094526290893555	Significant up
TRIM22	0.2878100677529537	0.1367484348545103	CSC	26.727087020874023	2.280477743513163e-157	1.2263604907588046e-156	1.1143125295639038	Significant up
TRIM34	0.0181981073968307	0.0466196794897035	CSC	-5.06243371963501	4.139378128117065e-07	1.048445841553339e-06	-1.469957709312439	Significant down
ZNF511	0.6145360882468224	0.3255896365712485	CSC	55.37752914428711	0.0	0.0	1.1625961065292358	Significant up
PNLIPRP3	0.0024637437706478	0.0277591841556089	CSC	-4.4883928298950195	7.1762490069203395e-06	1.761533032023655e-05	-3.7701377868652344	Significant down
ATRNL1	0.052634526009295	0.0035831003661849	CSC	8.702066421508789	3.258947594938164e-18	9.748131011309292e-18	3.776648759841919	Significant up
TRUB1	0.1423931911081247	0.0657557979288892	CSC	13.538814544677734	9.226610532579122e-42	3.285029933580102e-41	1.065984129905701	Significant up
FAM160B1	0.3459880172462063	0.1275741229279048	CSC	39.0216178894043	0.0	0.0	1.502522349357605	Significant up
ABLIM1	0.2081303544431379	0.3131472221128479	CSC	-23.05568504333496	1.2899365295728815e-117	6.2175804935561914e-117	-1.2123876810073853	Significant down
AFAP1L2	0.0573380368441682	0.1423396464149309	CSC	-15.326236724853516	5.107279847391768e-53	1.9230738336278764e-52	-1.580820918083191	Significant down
TDRD1	0.0435074752225768	0.0012206166082608	CSC	7.501948356628418	6.287615013502848e-14	1.7908649529928888e-13	5.3681159019470215	Significant up
CCDC186	0.3488437202530937	0.5734535575067922	CSC	-56.98917388916016	0.0	0.0	-1.5180542469024658	Significant down
DCLRE1A	0.0703846799932807	0.0150805213214159	CSC	9.827590942382812	8.564273349625874e-23	2.6709324781261746e-22	2.304469347000122	Significant up
PRDX3	0.7862702278962987	0.2654250502027798	CSC	105.95994567871094	0.0	0.0	2.2902886867523193	Significant up
SFXN4	0.2977770311887563	0.0645351813206284	CSC	41.62067794799805	0.0	0.0	2.3444013595581055	Significant up
NANOS1	0.3134554006383336	0.0168130094105603	CSC	52.880001068115234	0.0	0.0	4.811834335327148	Significant up
AL157388.1	0.0411557198051402	0.0163798873882742	CSC	4.394423484802246	1.110670956233055e-05	2.712011659353069e-05	1.3687427043914795	Significant up
CASC2	0.0351643429083375	0.0082293184234358	CSC	4.7815117835998535	1.7398171417060565e-06	4.337986184580568e-06	2.21036696434021	Significant up
RAB11FIP2	0.5316647068704855	0.1365909359373154	CSC	73.39038848876953	0.0	0.0	2.439574718475342	Significant up
EMX2	0.4328349851615432	0.2210497302831043	CSC	37.14115905761719	6.089603929490978e-302	4.440385181887762e-301	1.0028862953186035	Significant up
EMX2OS	0.4448737331317543	0.1631688782139622	CSC	50.613426208496094	0.0	0.0	1.5863786935806274	Significant up
SLC18A2	0.0270451873005207	0.0069299523565775	CSC	3.5661423206329346	0.0003622745903507	0.0008392250304069	1.8600531816482544	Significant up
GRK5	0.7083823282378633	0.0387447336299562	CSC	120.98704528808594	0.0	0.0	5.207971096038818	Significant up
GSTO2	0.072624447057506	0.1712013229909044	CSC	-17.8057804107666	6.373704858102217e-71	2.6160586755946028e-70	-1.3871221542358398	Significant down
GSTO1	0.9399182485021558	0.6811434421388353	CSC	121.84001922607422	0.0	0.0	2.075744152069092	Significant up
SFR1	0.3314295313287418	0.1348978225774697	CSC	34.800846099853516	2.3615471404907916e-265	1.6068198591355608e-264	1.3212332725524902	Significant up
COL17A1	0.0997256285346324	0.5799503878410835	CSC	-91.81143188476562	0.0	0.0	-4.192013263702393	Significant down
SLK	0.6881684304832297	0.8056069614521401	CSC	-74.96395111083984	0.0	0.0	-1.379041075706482	Significant down
STN1	0.2795789237919256	0.4489112887348899	CSC	-39.40104675292969	0.0	0.0	-1.484635829925537	Significant down
SH3PXD2A-AS1	0.0125986897362674	0.100996180651258	CSC	-15.726807594299316	9.908299607993295e-56	3.7764769078548615e-55	-3.2618911266326904	Significant down
SH3PXD2A	0.3733691696063609	0.6937827302437296	CSC	-82.45928955078125	0.0	0.0	-2.0742459297180176	Significant down
AL121929.3	0.0251413852959292	0.0076386974839547	CSC	3.105647087097168	0.0018986316524597	0.0042534810677918	1.6746848821640017	Significant up
NEURL1	0.0514026541239711	0.0124424144584006	CSC	6.932600021362305	4.1317465637012166e-12	1.1507879612439828e-11	2.1597697734832764	Significant up
ADD3	0.621759337028949	0.2022286096783084	CSC	77.19266510009766	0.0	0.0	1.98890221118927	Significant up
AL158212.3	0.0293969427179573	0.0056699610190179	CSC	4.1994218826293945	2.6759723539174293e-05	6.456907819078733e-05	1.9097578525543213	Significant up
GPAM	0.0933982865781958	0.0342953892191991	CSC	10.475736618041992	1.1166440647399222e-25	3.5784954612627244e-25	1.39957857131958	Significant up
DUSP5	0.4685032756593314	0.817695003346852	CSC	-103.1548309326172	0.0	0.0	-2.4820053577423096	Significant down
AL355512.1	0.089254717509379	0.1668307280387447	CSC	-14.557156562805176	5.260075148757618e-48	1.9331511891268415e-47	-1.3634616136550903	Significant down
INSYN2A	0.0793437482501819	0.0138205299838563	CSC	11.638376235961914	2.6297584898614503e-31	8.794091665354521e-31	2.478926658630371	Significant up
DOCK1	0.5552942493980626	0.2744812379414891	CSC	52.28560256958008	0.0	0.0	1.2150487899780271	Significant up
FANK1	0.0636653788006047	0.2206166082608182	CSC	-28.407379150390625	1.6393025547630591e-177	9.269237518202723e-177	-2.122276306152344	Significant down
BCCIP	0.5231535920264293	0.2047092176241288	CSC	59.06952667236328	0.0	0.0	1.637843370437622	Significant up
TCERG1L	0.0735763480598017	0.2933811080048825	CSC	-40.920265197753906	0.0	0.0	-3.1121034622192383	Significant down
TCERG1L-AS1	0.0036956156559717	0.0558727408749064	CSC	-9.255943298339844	2.1234611711169448e-20	6.485861337070728e-20	-3.832777261734009	Significant down
ADAM8	0.0272691640069432	0.3684687167775721	CSC	-61.08534240722656	0.0	0.0	-4.184530735015869	Significant down
CFAP46	0.0197659443417884	0.1269835019884238	CSC	-19.1292667388916	1.4408828998795798e-81	6.146994011811556e-81	-3.0410821437835693	Significant down
NKX6-2	0.0013438602385351	0.0255935740441784	CSC	-4.299246311187744	1.7137996569711548e-05	4.162852430441912e-05	-3.8125526905059814	Significant down
UROS	0.3661459208242343	0.0854431625782572	CSC	50.295127868652344	0.0	0.0	2.259376287460327	Significant up
PWWP2B	0.0923343972226888	0.3068078906957515	CSC	-39.93163299560547	0.0	0.0	-2.3500351905822754	Significant down
LRRC27	0.0658491516882244	0.0244123321652163	CSC	7.348574161529541	2.0033234742348505e-13	5.67332946775581e-13	1.3963195085525513	Significant up
STK32C	0.1693263900554342	0.0423278339961412	CSC	22.51190185546875	3.1735868410144303e-112	1.5040193471601792e-111	1.9642091989517212	Significant up
DPYSL4	0.1194915728764208	0.0029137299681064	CSC	20.685575485229492	4.671661281610697e-95	2.0922423143090323e-94	5.459290504455566	Significant up
BNIP3	0.8830841592474382	0.3292121116667323	CSC	125.83317565917967	0.0	0.0	2.8375813961029053	Significant up
EDRF1	0.2485581499524049	0.1176516911446233	CSC	23.20392608642578	4.156112998695575e-119	2.0103292217317778e-118	1.0675766468048096	Significant up
HTRA1	0.9675793717453384	0.2010867425286451	CSC	169.11265563964844	0.0	0.0	6.149328708648682	Significant up
BTBD16	0.0221736939358306	0.0738276174351301	CSC	-9.275277137756348	1.7715718435643396e-20	5.4176284178710304e-20	-2.254481792449951	Significant down
AC063960.1	0.0029116971834929	0.0697326455880615	CSC	-11.842583656311035	2.3509778738364206e-32	7.921442731234961e-32	-4.03184175491333	Significant down
NSMCE4A	0.3700655131866286	0.1132810961924636	CSC	46.382843017578125	0.0	0.0	1.8928226232528689	Significant up
ATE1	0.5106108964667675	0.1587195338032051	CSC	65.50636291503906	0.0	0.0	2.0474133491516113	Significant up
AC023282.1	0.0147824626238871	0.1628932551088711	CSC	-26.346742630004883	5.593083650440616e-153	2.9733674993906412e-152	-3.722386360168457	Significant down
PLPP4	0.0029676913600985	0.0592983423238965	CSC	-9.990092277526855	1.6842458146931294e-23	5.284275338239258e-23	-4.146677494049072	Significant down
FAM24B	0.1597513858558709	0.0737094932472339	CSC	15.472283363342283	5.337950786697316e-54	2.016714915249222e-53	1.2042826414108276	Significant up
PSTK	0.1443529872893219	0.0316966570854825	CSC	20.00725555419922	4.761469343448012e-89	2.0848763824223815e-88	2.1876747608184814	Significant up
AL731577.2	0.0702166974634638	0.1177698153325196	CSC	-8.767780303955078	1.8222315904352124e-18	5.463620953381705e-18	-1.144529104232788	Significant down
C10orf88	0.1643989025141385	0.0476040477221719	CSC	20.758644104003903	1.0241545423867293e-95	4.5976642114544346e-95	1.783719778060913	Significant up
OAT	0.6749538048043003	0.3395676654722999	CSC	62.52378463745117	0.0	0.0	1.1915452480316162	Significant up
CHST15	0.18797245086511	0.3862267196913021	CSC	-39.97923278808594	0.0	0.0	-1.5963175296783447	Significant down
BUB3	0.702166974634638	0.415482143560263	CSC	57.10232925415039	0.0	0.0	1.0296891927719116	Significant up
DGKA	0.0960860070552662	0.2677481592314052	CSC	-31.64751625061035	8.20397527666706e-220	5.110276663266307e-219	-1.8328770399093628	Significant down
MMP19	0.0330365641973234	0.0058274599362129	CSC	4.8066935539245605	1.5344689690566685e-06	3.831987507271517e-06	1.556644320487976	Significant up
ORMDL2	0.4763984545607256	0.5894790723313778	CSC	-42.31312942504883	0.0	0.0	-1.0096702575683594	Significant down
GDF11	0.0946301584635198	0.0239398354136315	CSC	12.57119846343994	3.040784535460433e-36	1.0490168547551993e-35	2.06542444229126	Significant up
AC009779.2	0.1014054538328013	0.0291766744103634	CSC	12.839000701904297	9.91455588134293e-38	3.451873891767938e-37	1.8239879608154297	Significant up
CD63	0.9883532112660284	0.9463322439658228	CSC	149.0823974609375	0.0	0.0	1.6942381858825684	Significant up
RDH5	0.0609776583235343	0.0226404693467732	CSC	6.7740478515625	1.2522813962651811e-11	3.459199830966722e-11	1.279342770576477	Significant up
SUOX	0.0423875916904641	0.0149623971335197	CSC	4.847982883453369	1.2472328235620636e-06	3.1208706715447896e-06	1.2373878955841064	Significant up
CNPY2	0.8335853071280587	0.3004291845493562	CSC	121.26863861083984	0.0	0.0	2.6190147399902344	Significant up
AC073896.2	0.1126602833305336	0.0437846989801945	CSC	12.263182640075684	1.427801247816659e-34	4.878872589084698e-34	1.39866840839386	Significant up
COQ10A	0.1551038691976034	0.0367366224357207	CSC	21.01043128967285	5.2653731023754567e-98	2.382863247483588e-97	2.1060712337493896	Significant up
NABP2	0.363290217817347	0.1332440839469228	CSC	41.396766662597656	0.0	0.0	1.578822135925293	Significant up
ITGA5	0.4135729884092054	0.1550183092491239	CSC	43.54186248779297	0.0	0.0	1.1995004415512085	Significant up
MYL6	0.9836497004311552	0.9904319407804072	CSC	-131.85275268554688	0.0	0.0	-1.3308608531951904	Significant down
ZC3H10	0.0791197715437594	0.03520100799307	CSC	7.766433238983154	8.072710827158632e-15	2.321624660362162e-14	1.0477216243743896	Significant up
ESYT1	0.1965395598857718	0.0912706225144702	CSC	19.06078338623047	5.346775825797429e-81	2.276825325931805e-80	1.2286607027053833	Significant up
PA2G4	0.8485357522817627	0.5397094144977753	CSC	85.74308776855469	0.0	0.0	1.3788001537322998	Significant up
ERBB3	0.0734083655299848	0.7153207071701382	CSC	-116.89588928222656	0.0	0.0	-4.1169633865356445	Significant down
MYL6B	0.6690184220841032	0.33208646690554	CSC	64.4630126953125	0.0	0.0	1.3072153329849243	Significant up
ZNF385A	0.3183828881796293	0.5241170216954758	CSC	-47.448455810546875	0.0	0.0	-1.3090544939041138	Significant down
AMHR2	0.0009519010022957	0.0200023624837579	CSC	-3.3796277046203613	0.00072584054558	0.0016586798582615	-4.509917259216309	Significant down
SP1	0.4042779550926703	0.567665472299878	CSC	-47.735015869140625	0.0	0.0	-1.2186168432235718	Significant down
AAAS	0.1804132370233495	0.0456353112572351	CSC	23.927858352661133	1.5713381163114793e-126	7.738123184580178e-126	1.9754891395568848	Significant up
C12orf10	0.4865893947029509	0.2351458833720518	CSC	46.10715866088867	0.0	0.0	1.2169370651245115	Significant up
AC073611.1	0.1349459656195755	0.0056305862897192	CSC	22.90977478027344	3.712554754161327e-116	1.7803883035469418e-115	4.259373664855957	Significant up
ESPL1	0.0132146256789293	0.0668976650785525	CSC	-9.586498260498049	9.112499946775154e-22	2.8195004187149785e-21	-2.9023287296295166	Significant down
RARG	0.2860182541015734	0.4206402330983974	CSC	-32.01713562011719	6.296997792453201e-225	3.9715379314247214e-224	-1.2054834365844729	Significant down
ITGB7	0.017078223864718	0.0723707524510769	CSC	-9.88020133972168	5.073063624975929e-23	1.585568510094101e-22	-2.5016942024230957	Significant down
ZNF740	0.1074528249062097	0.0431940780407134	CSC	11.317033767700195	1.0806698570707385e-29	3.5750603318487525e-29	1.156074047088623	Significant up
IGFBP6	0.986897362674282	0.7461511202110486	CSC	128.91754150390625	0.0	0.0	2.644108772277832	Significant up
TNS2	0.0782798588946749	0.0139386541717525	CSC	11.408812522888184	3.778526571613161e-30	1.253576387949439e-29	2.4737515449523926	Significant up
KRT18	0.1616551878604625	0.8960507146513368	CSC	-144.81190490722656	0.0	0.0	-4.223977565765381	Significant down
KRT8	0.0427235567500979	0.3266133795330157	CSC	-51.23834609985352	0.0	0.0	-3.5276365280151367	Significant down
KRT78	0.049274875412957	0.2999960625270701	CSC	-45.02273941040039	0.0	0.0	-3.2907845973968506	Significant down
MAP3K12	0.1067808947869421	0.0313422845217939	CSC	13.338129043579102	1.3890180618215299e-40	4.9101495992116476e-40	1.6306381225585938	Significant up
CBX5	0.6430931183156952	0.3585856597235894	CSC	53.738250732421875	0.0	0.0	1.0582692623138428	Significant up
LINC02381	0.1090766560277731	0.0012206166082608	CSC	19.122783660888672	1.631603487419243e-81	6.959650279410966e-81	6.112944602966309	Significant up
TARBP2	0.1028613024245478	0.0220892231365909	CSC	14.320103645324709	1.6387973223682119e-46	5.964772186220219e-46	2.140183687210083	Significant up
TAFA2	0.0175261772775631	0.0353191321809662	CSC	-3.1563565731048584	0.0015975344507909	0.0035895819824173	-1.0406057834625244	Significant down
SLC16A7	0.6979114172126099	0.0424853329133362	CSC	119.40494537353516	0.0	0.0	5.35801887512207	Significant up
LRIG3	0.1633350131586315	0.0813088160018899	CSC	14.64107608795166	1.5361818728980236e-48	5.663592929887699e-48	1.0510691404342651	Significant up
GIHCG	0.3284058457920376	0.0257116982320746	CSC	54.017295837402344	0.0	0.0	4.008611679077148	Significant up
AC048341.1	0.0911585195139705	0.0291372996810646	CSC	10.993270874023438	4.117303817620209e-28	1.3480612141838752e-27	1.594655990600586	Significant up
TBC1D30	0.0067752953692815	0.0240973343308264	CSC	-3.0717904567718506	0.0021277912134397	0.004753472356684	-1.683576226234436	Significant down
GNS	0.4340668570468671	0.2052998385636098	CSC	40.385440826416016	0.0	0.0	1.1211295127868652	Significant up
C12orf56	0.0090150624335069	0.1116273575619167	CSC	-18.222034454345703	3.450858318824728e-74	1.4335246882035577e-73	-3.730930805206299	Significant down
AC020611.2	0.0428915392799148	0.01401740363035	CSC	5.115833759307861	3.123583981011948e-07	7.936876652727719e-07	1.5642521381378174	Significant up
RXYLT1	0.5232655803796405	0.1036342875142733	CSC	76.94414520263672	0.0	0.0	2.78344464302063	Significant up
XPOT	0.5012598689736267	0.2518407685947159	CSC	44.63751602172851	0.0	0.0	1.1017760038375854	Significant up
STAT2	0.5616215913544992	0.2390833563019254	CSC	60.78629684448242	0.0	0.0	1.5538471937179563	Significant up
EEF1AKMT3	0.1127162775071392	0.0307122888530141	CSC	14.55271053314209	5.613385552396632e-48	2.0624960023926202e-47	1.872939944267273	Significant up
ZBTB39	0.0445713645780838	0.0174823798086388	CSC	4.808070182800293	1.523943931225874e-06	3.807276872249048e-06	1.35142719745636	Significant up
PTGES3	0.95178901394255	0.7747765484112297	CSC	83.8139419555664	0.0	0.0	1.119597315788269	Significant up
BAZ2A	0.3746570356682905	0.5369531834468638	CSC	-43.30512619018555	0.0	0.0	-1.1370738744735718	Significant down
SPRYD4	0.2151856206954476	0.0551639957475292	CSC	28.549240112304688	2.8706291878803456e-179	1.6314049684066277e-178	2.049164295196533	Significant up
TIMELESS	0.0744162607088862	0.0241760837894239	CSC	8.872698783874512	7.139396311234197e-19	2.1489305542042405e-18	1.4437875747680664	Significant up
SHMT2	0.5654851895402878	0.1646651179273142	CSC	76.06829071044922	0.0	0.0	2.359394073486328	Significant up
NDUFA4L2	0.8316255109468615	0.4781273378745521	CSC	97.89558410644533	0.0	0.0	2.234428882598877	Significant up
METTL1	0.2565093230304048	0.0166161357640666	CSC	42.52513122558594	0.0	0.0	3.923862218856811	Significant up
CYP27B1	0.0970939022341676	0.0050793400795369	CSC	16.300987243652344	9.711201421214912e-60	3.7761340026360953e-59	4.000241279602051	Significant up
MARCH9	0.2454224760624895	0.0948930976099539	CSC	26.647966384887695	1.8895407588565e-156	1.0139629392712997e-155	1.3749359846115112	Significant up
CDK4	0.7643765048434963	0.1550576839784226	CSC	118.75251770019533	0.0	0.0	3.258711338043213	Significant up
AGAP2-AS1	0.1318662859062657	0.0101193054297751	CSC	21.644556045532227	6.839983869462632e-104	3.151147927787047e-103	3.8968098163604736	Significant up
OS9	0.6748978106276947	0.3357483167303224	CSC	68.23185729980469	0.0	0.0	1.3855504989624023	Significant up
TSFM	0.5408477518338093	0.2180966255856991	CSC	60.97661590576172	0.0	0.0	1.635815978050232	Significant up
ARHGEF25	0.0880788398006607	0.0022049848407292	CSC	15.239035606384276	1.947228180269252e-52	7.312875207953763e-52	5.337158679962158	Significant up
DTX3	0.1598633742090822	0.0169311335984565	CSC	25.47207260131836	4.020938558755597e-143	2.076225229492787e-142	3.4473330974578857	Significant up
KRT3	0.1192675961699983	0.7100051187148089	CSC	-111.81297302246094	0.0	0.0	-4.303493022918701	Significant down
RAPGEF3	0.0922784030460832	0.1586407843446076	CSC	-12.272330284118652	1.2752936728047634e-34	4.359224989948138e-34	-1.0761462450027466	Significant down
AC004241.3	0.0565541183716893	0.007008701815175	CSC	8.785816192626953	1.552338486178532e-18	4.6571695826902995e-18	2.908566951751709	Significant up
RPAP3	0.5214737667282603	0.1173760680395322	CSC	74.26546478271484	0.0	0.0	2.570333957672119	Significant up
PCED1B	0.1714541687664482	0.0239004606843327	CSC	26.28297996520996	3.0018922699852905e-152	1.5919301285037823e-151	2.9797451496124268	Significant up
AMIGO2	0.3767848143793045	0.0072843249202661	CSC	65.63267517089844	0.0	0.0	6.043583869934082	Significant up
SLC38A2	0.9446777535136346	0.6827971807693822	CSC	81.95310974121094	0.0	0.0	1.2329418659210205	Significant up
KANSL2	0.20964219721149	0.089065637673741	CSC	21.401567459106445	1.2919008094886516e-101	5.91654543199736e-101	1.2374892234802246	Significant up
AC090115.1	0.0246934318830841	0.0055912115604205	CSC	3.3846068382263184	0.0007128028089464	0.0016293791117282	2.0248711109161377	Significant up
ZNF641	0.0895906825690128	0.0255541993148797	CSC	11.348543167114258	7.540875781035421e-30	2.4968512324736719e-29	1.7988306283950806	Significant up
SLC38A1	0.7682960972058905	0.2515651454896248	CSC	107.16976928710938	0.0	0.0	2.555872917175293	Significant up
CCDC184	0.0474270675849711	0.0009056187738709	CSC	8.24956226348877	1.5897629775464844e-16	4.671126788459949e-16	5.061854839324951	Significant up
PFKM	0.2053866397894619	0.0691026499192818	CSC	24.349454879760746	5.875018862210988e-131	2.931881832525672e-130	1.6529641151428225	Significant up
SENP1	0.265020437874461	0.1330078355711304	CSC	23.32992172241211	2.203859838989782e-120	1.0685820403522824e-119	1.009458303451538	Significant up
VDR	0.2231927879500532	0.0490215379769264	CSC	30.838232040405273	8.056000241261379e-209	4.8999226910264714e-208	2.1448774337768555	Significant up
LRRK2	0.1582395430875189	0.0028349805095089	CSC	27.547698974609375	4.71549187783493e-167	2.5936604077027103e-166	5.555393695831299	Significant up
AC079630.1	0.0199339268716053	0.0007874945859747	CSC	3.395167112350464	0.0006858674464902	0.0015691139181251	4.143270492553711	Significant up
SLC2A13	0.158071560557702	0.0434303264165058	CSC	20.32773780822754	7.309597114707934e-92	3.2348285883879554e-91	1.8060568571090696	Significant up
KIF21A	0.0590738563189428	0.4121746662991692	CSC	-64.31061553955078	0.0	0.0	-3.4294545650482178	Significant down
CPNE8-AS1	0.0328125874909009	0.0118911682482182	CSC	3.7054738998413086	0.0002109958995932	0.000493205159589	1.4086683988571167	Significant up
CPNE8	0.6264628478638221	0.0587470961137142	CSC	103.00730895996094	0.0	0.0	4.112096309661865	Significant up
ALG10B	0.0697687440506187	0.0226010946174745	CSC	8.398404121398926	4.525877034876269e-17	1.3386690129488666e-16	1.7241473197937012	Significant up
ALG10	0.0638333613304216	0.0154348938851045	CSC	8.590445518493652	8.663308334141875e-18	2.5798678223392632e-17	2.071481943130493	Significant up
AC046130.1	0.0201019094014222	0.0023624837579241	CSC	3.1465580463409424	0.0016520445582055	0.0037098566004234	3.0243141651153564	Significant up
PKP2	0.0216137521697743	0.1239910225617198	CSC	-18.24070930480957	2.452584722295992e-74	1.0199525537244424e-73	-2.7201859951019287	Significant down
AC008124.1	0.2138417604569124	0.092491239122731	CSC	21.177356719970703	1.544617118089826e-99	7.0228250763346786e-99	1.0813322067260742	Significant up
NELL2	0.00487149336469	0.0254754498562822	CSC	-3.653083324432373	0.0002591100872141	0.0006035715005665	-2.4006059169769287	Significant down
TMEM117	0.2318718853239263	0.3961491514745836	CSC	-35.0888671875	9.965778139935725e-270	6.861151015138705e-269	-1.464385151863098	Significant down
PUS7L	0.2378072680441234	0.0616214513525219	CSC	31.468175888061523	2.3681985060064176e-217	1.4678944462768396e-216	2.050348997116089	Significant up
PRICKLE1	0.2169214401702223	0.0087018151750206	CSC	37.04135513305664	2.4742916349151105e-300	1.795525224116952e-299	5.135502815246582	Significant up
PPHLN1	0.6467327397950613	0.3385832972398315	CSC	58.27054977416992	0.0	0.0	1.1751928329467771	Significant up
YAF2	0.5289209922168094	0.2939717289443635	CSC	42.98520278930664	0.0	0.0	1.0019147396087646	Significant up
ACVRL1	0.1419452376952797	0.0016537386305469	CSC	24.87697982788086	1.3206821016356163e-136	6.696937584346941e-136	6.330475330352783	Significant up
C12orf81	0.0311327621927319	0.0005118714808835	CSC	5.431533336639404	5.587194402518861e-08	1.4429765235975418e-07	5.78986120223999	Significant up
SLC4A8	0.0746402374153088	0.0199236130251604	CSC	9.624022483825684	6.330597017607107e-22	1.9617644352480147e-21	1.5199259519577026	Significant up
SMAGP	0.1435130746402374	0.2421545851872268	CSC	-18.6178035736084	2.304781023672392e-77	9.699661308120983e-77	-1.0203297138214111	Significant down
AC139768.1	0.0192060025757321	0.0029531046974052	CSC	2.883985757827759	0.0039267654827248	0.0086546369505102	2.7342493534088135	Significant up
POU6F1	0.1039811859566605	0.0154742686144032	CSC	15.708678245544434	1.3189992922834311e-55	5.022202824461749e-55	2.767375946044922	Significant up
SLC11A2	0.5286410213337813	0.1267866283419301	CSC	73.43872833251953	0.0	0.0	2.4257712364196777	Significant up
HIGD1C	0.0184220841032532	0.0007481198566759	CSC	3.13446307182312	0.0017216893920919	0.0038628072735998	4.476949691772461	Significant up
GRASP	0.1311943557869981	0.0331928967988345	CSC	17.346296310424805	2.1037928286076094e-67	8.511220766104717e-67	2.0025410652160645	Significant up
KRT5	0.5232095862030349	0.9849588534078828	CSC	-162.19427490234375	0.0	0.0	-5.931305885314941	Significant down
KRT6A	0.2076264068536872	0.7367405599086506	CSC	-108.7586441040039	0.0	0.0	-4.302923202514648	Significant down
KRT6C	0.0015678369449577	0.0341378903020041	CSC	-5.77602481842041	7.648611942008303e-09	2.0083255739630252e-08	-4.207026958465576	Significant down
KRT6B	0.0197099501651828	0.1127692247115801	CSC	-16.539649963378906	1.9012647642409087e-61	7.448530711923705e-61	-2.8848631381988525	Significant down
KRT75	0.0013998544151408	0.0200811119423553	CSC	-3.310760021209717	0.0009304298335971	0.0021150077696385	-2.847980499267578	Significant down
KRT7	0.1081807492020829	0.023270465015553	CSC	14.943081855773926	1.7279453569091984e-50	6.431004415534579e-50	1.712538719177246	Significant up
KRT80	0.034324430259253	0.3147615860140961	CSC	-50.151615142822266	0.0	0.0	-3.7167274951934814	Significant down
LINC00592	0.0041995632454224	0.0433909516872071	CSC	-6.9401140213012695	3.917839392399495e-12	1.0915116441096767e-11	-2.837379693984986	Significant down
METTL7A	0.2798588946749538	0.0911131235972752	CSC	33.673988342285156	1.3895003847760159e-248	9.189436009362414e-248	1.7861278057098389	Significant up
TUBA1C	0.8929391343300297	0.5770366578729771	CSC	72.37757110595703	0.0	0.0	1.1239957809448242	Significant up
TUBA1A	0.6406293745450473	0.2588494704098909	CSC	73.76180267333984	0.0	0.0	1.8510029315948489	Significant up
AC011603.2	0.0651212273923512	0.0179942512895223	CSC	8.372086524963379	5.660674429689492e-17	1.67186589035214e-16	1.9101439714431765	Significant up
TUBA1B	0.9537488101237472	0.5403000354372564	CSC	131.21542358398438	0.0	0.0	2.4986939430236816	Significant up
RHEBL1	0.0342124419060417	0.0114580462259321	CSC	4.029882431030273	5.5804747566798093e-05	0.000133121659211	1.4502593278884888	Significant up
FKBP11	0.5231535920264293	0.055636492499114	CSC	85.0685806274414	0.0	0.0	3.937737703323364	Significant up
CCDC65	0.1332661403214065	0.0417765877859589	CSC	16.150972366333008	1.117847753883352e-58	4.328848594014257e-58	1.5496643781661987	Significant up
RND1	0.0120947421468167	0.0560696145214001	CSC	-7.810173988342285	5.710904479226831e-15	1.6450562502268554e-14	-2.2373902797698975	Significant down
DNAJC22	0.0205498628142673	0.0025593574044178	CSC	3.1897494792938232	0.0014239614466781	0.0032107934508075	2.743933916091919	Significant up
SPATS2	0.4442577971890923	0.1945111627357562	CSC	44.64534378051758	0.0	0.0	1.286079168319702	Significant up
DIP2B	0.4794221400974299	0.684017797377643	CSC	-73.88201904296875	0.0	0.0	-1.837315320968628	Significant down
LARP4	0.6260148944509771	0.2510532740087411	CSC	71.40108489990234	0.0	0.0	1.7308294773101809	Significant up
AC008147.2	0.0268212105940982	0.0050005906209394	CSC	3.8717994689941406	0.0001080348287282	0.0002550381577876	2.4763357639312744	Significant up
LIMA1	0.8070440674169886	0.3359845651061149	CSC	105.1838607788086	0.0	0.0	2.286553144454956	Significant up
CERS5	0.3956548518954029	0.1956136551561208	CSC	35.58061218261719	2.7948322372795487e-277	1.948130235614213e-276	1.0565930604934692	Significant up
AC074032.1	0.342684360826474	0.0990668189156199	CSC	43.60485076904297	0.0	0.0	1.911491870880127	Significant up
COX14	0.8271459768184108	0.4735204945466	CSC	76.05227661132812	0.0	0.0	1.2821234464645386	Significant up
SMARCD1	0.3286858166750658	0.0836319250305154	CSC	43.90059280395508	0.0	0.0	2.118919849395752	Significant up
BCDIN3D	0.1528081079567725	0.0524865141552151	CSC	17.792083740234375	8.139697613030932e-71	3.3395416534006196e-70	1.513644814491272	Significant up
NCKAP5L	0.1236911361218433	0.0275623105091152	CSC	17.047969818115234	3.618847972290738e-65	1.4481622192916071e-64	2.170445680618286	Significant up
FMNL3	0.1407133658099557	0.0123242902705043	CSC	22.678955078125	7.228530941152549e-114	3.4408399409074755e-113	3.086668014526367	Significant up
PRPF40B	0.1515762360714485	0.062802693231484	CSC	15.685742378234863	1.8933736712537925e-55	7.20282918598462e-55	1.2330883741378784	Significant up
MCRS1	0.3427963491796853	0.1323778399023506	CSC	37.69614791870117	0.0	0.0	1.4381145238876345	Significant up
FGD4	0.1710062153536032	0.5558136787809583	CSC	-76.20216369628906	0.0	0.0	-2.6286418437957764	Significant down
MSRB3	0.7298280978778207	0.0091349371973067	CSC	128.20071411132812	0.0	0.0	7.016149520874023	Significant up
NUAK1	0.0688728372249286	0.0233492144741504	CSC	8.09786319732666	5.5932904814915e-16	1.6321821195483212e-15	1.5925984382629397	Significant up
C12orf75	0.5443753849599642	0.8580541008780564	CSC	-109.14452362060548	0.0	0.0	-2.469571352005005	Significant down
WASHC4	0.6172238087238927	0.2336890183879985	CSC	73.30632781982422	0.0	0.0	1.8100906610488892	Significant up
ALDH1L2	0.0848871717341396	0.0342166397606016	CSC	8.903170585632324	5.427356070636242e-19	1.6349159444364005e-18	1.227418065071106	Significant up
SLC41A2	0.2431827089982642	0.0538646296806709	CSC	33.52875900268555	1.8368433858235344e-246	1.2094987271612492e-245	2.1779375076293945	Significant up
CHST11	0.0568340892547175	0.2159703902035673	CSC	-28.550704956054688	2.7528828568000593e-179	1.56478294364047e-178	-2.1388089656829834	Significant down
EID3	0.1549358866677865	0.055636492499114	CSC	17.546127319335938	6.367587354563968e-69	2.5913722167388475e-68	1.4406436681747437	Significant up
AC089983.1	0.0161823170390279	0.051462771193448	CSC	-6.238486289978027	4.4182565968956456e-10	1.1887317210256943e-09	-1.5225452184677124	Significant down
TXNRD1	0.9273195587658885	0.5732960585895972	CSC	127.1967315673828	0.0	0.0	2.6429848670959473	Significant up
GLT8D2	0.5172742034828378	0.0139386541717525	CSC	89.62488555908203	0.0	0.0	5.800466060638428	Significant up
HSP90B1	0.946581555518226	0.7374493050360279	CSC	91.09160614013672	0.0	0.0	1.4295415878295898	Significant up
CKAP4	0.8076600033596506	0.375201795487656	CSC	100.96227264404295	0.0	0.0	2.038231134414673	Significant up
FICD	0.3108236743378688	0.0846950427215812	CSC	40.87779235839844	0.0	0.0	2.2081923484802246	Significant up
BTBD11	0.0119267596169998	0.1686419655864866	CSC	-27.849401473999023	1.0952565638240449e-170	6.0770046986909966e-170	-4.053452491760254	Significant down
MTERF2	0.1124363066241111	0.0349253848879788	CSC	13.781655311584473	3.286477953230305e-43	1.1767686255807576e-42	1.748477578163147	Significant up
TMEM263	0.6626350859510611	0.1231641532464464	CSC	100.3584976196289	0.0	0.0	3.0703721046447754	Significant up
AC007541.1	0.031580715605577	0.0039374729298736	CSC	4.899836540222168	9.59163431813175e-07	2.409030123771815e-06	2.842921257019043	Significant up
RIC8B	0.2141217313399406	0.0396897271331259	CSC	30.960161209106445	1.854348401116133e-210	1.1319766795257817e-209	2.455406188964844	Significant up
POLR3B	0.1171958116355899	0.0283891798243887	CSC	15.700760841369627	1.4943799330596883e-55	5.6878295046308846e-55	1.918958306312561	Significant up
ISCU	0.8975306568116915	0.5471512383352365	CSC	100.48722839355467	0.0	0.0	1.6097772121429443	Significant up
UHRF1BP1L	0.5797637045747243	0.3004291845493562	CSC	51.949317932128906	0.0	0.0	1.1572386026382446	Significant up
ANKS1B	0.160199339268716	0.0150411465921171	CSC	25.778640747070312	1.539480180459066e-146	8.035666369482052e-146	3.4761829376220703	Significant up
IKBIP	0.6607312839464695	0.036539748789227	CSC	112.4859848022461	0.0	0.0	4.925826072692871	Significant up
TMPO	0.2970491068928831	0.1135567192975548	CSC	31.881059646606445	4.8875345219131466e-223	3.070408121593546e-222	1.2558820247650146	Significant up
CFAP54	0.0262612688280418	0.0090561877387092	CSC	3.047466993331909	0.0023077889825705	0.0051449357891643	1.4134172201156616	Significant up
AC007513.1	0.0318046923119995	0.0045674685986533	CSC	4.830646514892578	1.3609032736211213e-06	3.403046525902799e-06	2.7510743141174316	Significant up
GAS2L3	0.0240774959404221	0.2373114934834823	CSC	-38.1126594543457	0.0	0.0	-3.660224437713623	Significant down
ANO4	0.0069432778990984	0.0964680867819033	CSC	-15.90119743347168	6.216550198325125e-57	2.3823144875433147e-56	-3.984393358230591	Significant down
DRAM1	0.398230584019262	0.0995786903965035	CSC	52.52889251708984	0.0	0.0	1.8952785730361936	Significant up
CHPT1	0.6557478022285682	0.0157105169901956	CSC	114.02908325195312	0.0	0.0	5.919280529022217	Significant up
UTP20	0.3374209082255445	0.0392959798401386	CSC	53.19588851928711	0.0	0.0	3.283522367477417	Significant up
WASHC3	0.5829553726412453	0.25794385163602	CSC	56.468544006347656	0.0	0.0	1.2502727508544922	Significant up
ELK3	0.7286522201691024	0.8350592589675946	CSC	-87.63422393798828	0.0	0.0	-1.4673357009887695	Significant down
TMEM119	0.0545383280138865	0.0004724967515848	CSC	9.589470863342283	8.85379110020071e-22	2.7400143965051704e-21	7.011031150817871	Significant up
PLBD2	0.2675961699983202	0.0348072607000826	CSC	41.45228576660156	0.0	0.0	3.0323407649993896	Significant up
TPCN1	0.581779494932527	0.2857030357916289	CSC	55.20316696166992	0.0	0.0	1.2383599281311035	Significant up
IQCD	0.5817235007559214	0.1861243453951254	CSC	78.41268920898438	0.0	0.0	2.6269946098327637	Significant up
AC089999.1	0.0348843720253093	0.0025593574044178	CSC	5.7346906661987305	9.769045584097573e-09	2.5590918978298772e-08	3.674753427505493	Significant up
RITA1	0.4360266532280643	0.1154073315745954	CSC	58.589115142822266	0.0	0.0	2.2514288425445557	Significant up
DDX54	0.5485749482053867	0.2158128912863724	CSC	62.81756210327149	0.0	0.0	1.673216700553894	Significant up
RASAL1	0.0072792429587322	0.0928456116864196	CSC	-15.196598052978516	3.724673136807408e-52	1.396729314655119e-51	-3.769878387451172	Significant down
OAS2	0.0174701831009575	0.0599283379926763	CSC	-7.544492721557617	4.5405158878710635e-14	1.2953244768108e-13	-1.8882335424423216	Significant down
OAS3	0.0788398006607312	0.2792062054573375	CSC	-37.09410095214844	3.497444514573156e-301	2.543496531813648e-300	-2.3794212341308594	Significant down
OAS1	0.0679769303992384	0.4292632988148206	CSC	-66.14883422851562	0.0	0.0	-3.476757526397705	Significant down
RPL6	0.9783862478302257	0.8608103319289679	CSC	111.83989715576172	0.0	0.0	1.4720386266708374	Significant up
RBM19	0.3321014614480094	0.0907587510335866	CSC	43.30084609985352	0.0	0.0	2.0272867679595947	Significant up
HRK	0.0243574668234503	0.3590975312044729	CSC	-59.73592758178711	0.0	0.0	-4.389196872711182	Significant down
C12orf49	0.311103645220897	0.4884041422215222	CSC	-42.92015838623047	0.0	0.0	-1.3344988822937012	Significant down
LINC02457	0.0054314351307464	0.0322085285663661	CSC	-4.741177082061768	2.124802996090401e-06	5.286116592529528e-06	-2.115145444869995	Significant down
TBX3	0.1464807660003359	0.0119699177068157	CSC	23.876371383666992	5.390983157951099e-126	2.6509249484753195e-125	3.605923175811768	Significant up
MAPKAPK5	0.3331653508035164	0.1383234240264598	CSC	34.935325622558594	2.1631495742608484e-267	1.4804958252647803e-266	1.3518216609954834	Significant up
GLTP	0.539671874125091	0.7265031302909792	CSC	-72.38599395751953	0.0	0.0	-2.034588575363159	Significant down
TRPV4	0.0146144800940702	0.0334291451746269	CSC	-3.338906526565552	0.0008410887846293	0.0019159577689516	-1.267358660697937	Significant down
MVK	0.1299624839016742	0.2735362444383195	CSC	-28.259275436401367	1.0948330088150896e-175	6.160627379397685e-175	-1.759638786315918	Significant down
MMAB	0.3775687328517834	0.1632870024018584	CSC	37.91326522827149	0.0	0.0	1.244401454925537	Significant up
ALKBH2	0.2128898594546167	0.0668189156199551	CSC	25.87029266357422	1.4384904054416937e-147	7.533252093800982e-147	1.65738046169281	Significant up
SSH1	0.6524441458088359	0.1566326731503721	CSC	96.46412658691406	0.0	0.0	2.983510255813598	Significant up
CORO1C	0.4328909793381488	0.5656179863763436	CSC	-45.31882858276367	0.0	0.0	-1.2750351428985596	Significant down
ANKRD13A	0.2283442521977714	0.4075284482419183	CSC	-38.91073226928711	0.0	0.0	-1.604180932044983	Significant down
ALDH2	0.4522089702670922	0.079812576288538	CSC	68.02029418945312	0.0	0.0	2.989479303359986	Significant up
SH2B3	0.1420572260484909	0.0312241603338977	CSC	19.632259368896484	8.198684830266422e-86	3.549787355153467e-85	2.1139137744903564	Significant up
PHETA1	0.0612576292065625	0.013269283773674	CSC	8.50224494934082	1.859582127789497e-17	5.5224563297705384e-17	2.081555128097534	Significant up
TMEM116	0.1308583907273643	0.0641020592983423	CSC	11.798190116882324	3.9879562701057157e-32	1.3410201937879415e-31	1.0013164281845093	Significant up
HVCN1	0.0202698919312391	0.0040949718470685	CSC	2.868570566177368	0.0041233135607836	0.0090732716185698	2.217421531677246	Significant up
TCTN1	0.1741978834201243	0.0425640823719336	CSC	23.4560489654541	1.1467737010651559e-121	5.579143604103335e-121	2.1293115615844727	Significant up
FAM216A	0.1823170390279411	0.0056305862897192	CSC	31.36455535888672	6.16099439721983e-216	3.8063129769125244e-215	5.208195686340332	Significant up
GPN3	0.6059689792261604	0.2984998228137182	CSC	57.538612365722656	0.0	0.0	1.2554254531860352	Significant up
ANAPC7	0.2898258581107565	0.1345434500137811	CSC	27.190351486206055	8.446735833900758e-163	4.599657896791841e-162	1.055701494216919	Significant up
IFT81	0.1657427627526737	0.0633145647123676	CSC	18.30099868774414	8.124586389641792e-75	3.3852816731357707e-74	1.4519026279449463	Significant up
CAPS2	0.1157399630438434	0.0343347639484978	CSC	14.45444679260254	2.350109492569099e-47	8.599328958217542e-47	1.791836857795715	Significant up
GLIPR1	0.396998712133938	0.015513643343702	CSC	67.75914001464844	0.0	0.0	4.8220534324646	Significant up
E2F7	0.0097429867293801	0.07756821671851	CSC	-12.054631233215332	1.833503588714649e-33	6.220859863035092e-33	-3.186431646347046	Significant down
CSRP2	0.5587658883476119	0.5679410954049691	CSC	-30.93623161315918	3.8918922506652495e-210	2.3733866425499871e-209	-1.2871301174163818	Significant down
ZDHHC17	0.315527185172742	0.0516990195692404	CSC	46.83466720581055	0.0	0.0	2.6304056644439697	Significant up
OSBPL8	0.7513858558709894	0.4133559081781313	CSC	75.33424377441406	0.0	0.0	1.4428598880767822	Significant up
AC078923.1	0.0360602497340276	0.087569397960389	CSC	-9.238251686096191	2.5055802736782942e-20	7.646815385288054e-20	-1.5023154020309448	Significant down
KRR1	0.6742258805084271	0.3561444265070678	CSC	61.44422149658203	0.0	0.0	1.1983380317687988	Significant up
SYT1	0.0064393303096477	0.028940426034571	CSC	-3.992194414138794	6.546467426201744e-05	0.0001558086060314	-2.25000524520874	Significant down
KCNMB4	0.1482725796517162	0.013859904713155	CSC	23.90204620361328	2.916299950375028e-126	1.4349753395291034e-125	3.518481969833374	Significant up
HELB	0.0891987233327733	0.034452888136394	CSC	9.676111221313477	3.809295751011908e-22	1.1826311487550274e-21	1.2325477600097656	Significant up
IRAK3	0.386639789461896	0.0128755364806866	CSC	66.01727294921875	0.0	0.0	4.494781494140625	Significant up
TMBIM4	0.8754129570524666	0.5460881206441706	CSC	103.3962631225586	0.0	0.0	1.6903972625732422	Significant up
AC026124.1	0.0392519178005487	0.0003937472929873	CSC	6.890446662902832	5.561752648306263e-12	1.5456587857433123e-11	5.625056743621826	Significant up
MDM1	0.0666330701607032	0.01744300507934	CSC	8.704816818237305	3.1808885617470504e-18	9.515583572944324e-18	1.7748531103134155	Significant up
LINC02821	0.1453608824682233	0.001338740796157	CSC	25.542789459228516	6.603150851718989e-144	3.416565227506725e-143	6.502200603485107	Significant up
AC025159.1	0.332157455624615	0.1276528723865023	CSC	37.446495056152344	6.849657037757221e-307	5.046966269444281e-306	1.6668034791946411	Significant up
MYRFL	0.1880844392183213	0.0216561011143048	CSC	29.287485122680664	1.497069319665033e-188	8.684381576563313e-188	2.727139949798584	Significant up
AC025263.1	0.0052074584243238	0.0437453242508957	CSC	-6.8336381912231445	8.278769644238065e-12	2.2937794089486667e-11	-2.9470086097717285	Significant down
CCT2	0.828041883644101	0.4052840886718903	CSC	95.14495086669922	0.0	0.0	1.79264497756958	Significant up
CPM	0.0575060193739851	0.4630861912824349	CSC	-73.52886962890625	0.0	0.0	-3.654067516326904	Significant down
SLC35E3	0.2585811075648133	0.1072173878804583	CSC	26.988542556762695	2.0144142225232615e-160	1.0904613859187637e-159	1.3261935710906982	Significant up
NUP107	0.324990201019094	0.1346615742016773	CSC	33.50413131713867	4.195951100997861e-246	2.758682646189129e-245	1.2519598007202148	Significant up
NUDT4	0.6082087462903858	0.1486396031027286	CSC	84.55130767822266	0.0	0.0	2.466165065765381	Significant up
LINC02391	0.0522425667730556	0.0024806079458203	CSC	8.822835922241211	1.1159715470991781e-18	3.3520191092143013e-18	4.217672824859619	Significant up
AC025164.1	0.0643933030964779	0.2312871599007756	CSC	-30.13049697875977	1.9320496437598009e-199	1.1469694319349686e-198	-2.130349636077881	Significant down
BTG1	0.9508371129402542	0.9848801039492854	CSC	-135.92196655273438	0.0	0.0	-2.1585440635681152	Significant down
DCN	0.9982641805252254	0.4920659920463047	CSC	176.5176239013672	0.0	0.0	8.457914352416992	Significant up
LUM	0.9895850831513524	0.1904161908886876	CSC	174.58541870117188	0.0	0.0	7.833705425262451	Significant up
SOCS2-AS1	0.0267092222408869	0.0086624404457219	CSC	3.215014934539795	0.0013043774309918	0.0029479710420555	2.041797637939453	Significant up
SOCS2	0.1827089982641805	0.0568571091073748	CSC	22.681123733520508	6.880816960661956e-114	3.2763574866108154e-113	1.9459073543548584	Significant up
CRADD	0.3346771935718685	0.1272591250935149	CSC	37.32805252075195	5.756852325416424e-305	4.2181087952742015e-304	1.5301482677459717	Significant up
AMDHD1	0.0369561565597177	0.0014568649840532	CSC	6.294654846191406	3.0808461142475315e-10	8.306024895986585e-10	4.351298809051514	Significant up
CCDC38	0.028837000951901	0.003268102531795	CSC	4.534913063049316	5.762717411562318e-06	1.4188220649000126e-05	3.1787402629852295	Significant up
AC090001.1	0.056442130018478	0.0035043509075875	CSC	9.396267890930176	5.653291584833154e-21	1.7365610635244832e-20	4.214937686920166	Significant up
NTN4	0.8797805028277059	0.0459503090916249	CSC	153.38009643554688	0.0	0.0	6.320377349853516	Significant up
USP44	0.0836552998488157	0.011182423120841	CSC	12.85669994354248	7.887307123295836e-38	2.747328637978447e-37	2.9392428398132324	Significant up
VEZT	0.3592586371017414	0.4580068512028979	CSC	-31.17996406555176	1.9916081269275682e-213	1.2236767541962246e-212	-1.1043018102645874	Significant down
FGD6	0.0633294137409709	0.4122927904870654	CSC	-64.34770965576172	0.0	0.0	-3.712250471115112	Significant down
KERA	0.906321742538776	0.0322479032956648	CSC	158.92298889160156	0.0	0.0	7.569729804992676	Significant up
AC012085.2	0.0278291057729996	0.0040555971177698	CSC	4.215038776397705	2.497354505971512e-05	6.0316969951995184e-05	2.5494911670684814	Significant up
TMCC3	0.0894227000391959	0.7516242075835728	CSC	-123.9226531982422	0.0	0.0	-4.615022659301758	Significant down
METTL25	0.197435466711462	0.0455959365279363	CSC	26.989105224609375	1.9840541436335597e-160	1.0742190298902577e-159	2.143018960952759	Significant up
TSPAN19	0.0198779326949997	0.0016931133598456	CSC	3.227492094039917	0.0012488054270386	0.0028246989736376	4.003354072570801	Significant up
RASSF9	0.0019597961811971	0.0548489979131393	CSC	-9.377081871032717	6.78239782986422e-21	2.0814921310685267e-20	-4.387251853942871	Significant down
ATP2B1	0.6420852231367937	0.209906681891562	CSC	83.09921264648438	0.0	0.0	2.0907421112060547	Significant up
POC1B	0.1369057618007727	0.2255384494231602	CSC	-17.00018310546875	8.18643072196922e-65	3.2677592751089026e-64	-1.045201301574707	Significant down
AC024941.2	0.0028557030068872	0.031027286687404	CSC	-4.994187355041504	5.908402917682553e-07	1.4916384907980091e-06	-3.231123924255371	Significant down
KITLG	0.1610392519178005	0.239437728865614	CSC	-16.236757278442383	2.7719216649723893e-59	1.076042612416119e-58	-1.130600929260254	Significant down
RNF26	0.1166358698695335	0.0509508997125644	CSC	11.616998672485352	3.3779491666240414e-31	1.1287348221594456e-30	1.107814908027649	Significant up
CBL	0.311103645220897	0.4431625782572745	CSC	-32.669708251953125	4.207330216275362e-234	2.6997854564704307e-233	-1.0786508321762085	Significant down
CCDC153	0.0095750041995632	0.0495334094578099	CSC	-7.100674152374268	1.2414981533267278e-12	3.480318183419031e-12	-2.545362949371338	Significant down
DPAGT1	0.2728596225992497	0.0391384809229436	CSC	41.62174224853515	0.0	0.0	2.911573648452759	Significant up
HMBS	0.1711741978834201	0.0396109776745284	CSC	23.39255142211914	5.0886731442371905e-121	2.470508296905771e-120	2.117619037628174	Significant up
HYOU1	0.463071840528585	0.0962712131354096	CSC	66.14293670654297	0.0	0.0	2.620548725128174	Significant up
SLC37A4	0.0722324878212666	0.0328385242351458	CSC	6.988162517547607	2.78509931253072e-12	7.772914558671908e-12	1.1124932765960691	Significant up
TRAPPC4	0.6465647572652444	0.2790880812694413	CSC	70.5324478149414	0.0	0.0	1.582234263420105	Significant up
THY1	0.0731283946469567	0.0004724967515848	CSC	12.889744758605955	5.141386003556598e-38	1.7916879352954644e-37	8.155924797058105	Significant up
NECTIN1	0.1112604289153928	0.6126707878883333	CSC	-96.5866470336914	0.0	0.0	-3.721803903579712	Significant down
BLID	0.0168542471582955	0.0007087451273772	CSC	2.8636529445648193	0.0041878673223671	0.0092099553769992	4.581942081451416	Significant up
MIR100HG	0.9076096086007056	0.1116273575619167	CSC	154.541748046875	0.0	0.0	5.008410930633545	Significant up
AP001924.1	0.0209978162271123	0.0001574989171949	CSC	3.696356058120727	0.0002187160946301	0.0005110535285677	7.564035892486572	Significant up
AP001977.1	0.0251973794725348	0.0023231090286254	CSC	4.057481288909912	4.960482148219137e-05	0.0001185095580903	3.5267908573150635	Significant up
SORL1	0.012038747970211	0.0787494585974721	CSC	-11.860042572021484	1.9087704691057415e-32	6.436482230216291e-32	-2.8890552520751953	Significant down
TBCEL	0.2537096142001231	0.0633539394416663	CSC	33.948951721191406	1.2639949227365031e-252	8.403549962668628e-252	2.0747644901275635	Significant up
TLCD5	0.1140601377456744	0.0255935740441784	CSC	15.777711868286133	4.429551141943859e-56	1.6904236784051227e-55	2.2499969005584717	Significant up
POU2F3	0.0107508819082815	0.0795763279127456	CSC	-12.22010326385498	2.42776249593223e-34	8.28361555325025e-34	-3.0653789043426514	Significant down
OAF	0.2957052466543479	0.1356459424341457	CSC	29.012983322143555	4.5127171750664504e-185	2.6037955867669067e-184	1.2838157415390017	Significant up
TRIM29	0.0978218265300408	0.7643422451470646	CSC	-125.01293182373048	0.0	0.0	-4.197376728057861	Significant down
NECTIN1-AS1	0.0016238311215633	0.0205929834232389	CSC	-3.363391399383545	0.0007699113591413	0.0017566000860142	-3.2436323165893555	Significant down
TMPRSS13	0.0132146256789293	0.1662401070992637	CSC	-27.20082664489746	6.350296876860153e-163	3.45929188260471e-162	-3.987429857254028	Significant down
FXYD2	0.0306288146032812	0.0031106036146001	CSC	4.878462791442871	1.069157827599698e-06	2.6821703675035345e-06	2.9323689937591553	Significant up
CEP164	0.2217369393583067	0.0524077646966177	CSC	30.167694091796875	6.286981625987166e-200	3.738904227365758e-199	2.1518585681915283	Significant up
BACE1-AS	0.0293969427179573	0.0068905776272788	CSC	3.992111921310425	6.548746179713356e-05	0.000155838292103	1.9688985347747805	Significant up
BACE1	0.1649588442801948	0.030279166830728	CSC	23.965557098388672	6.360998727770479e-127	3.1371029632289956e-126	2.5326454639434814	Significant up
TAGLN	0.2440786158239543	0.0123242902705043	CSC	41.3026123046875	0.0	0.0	5.028930187225342	Significant up
PAFAH1B2	0.7163894954924688	0.3665787297712328	CSC	69.20515441894531	0.0	0.0	1.3196927309036257	Significant up
TMPRSS4	0.0496108404725908	0.6231444658817971	CSC	-103.72217559814452	0.0	0.0	-4.401613712310791	Significant down
AP002954.2	0.0015678369449577	0.0209473559869275	CSC	-3.43693470954895	0.0005883373140179	0.0013504853097598	-3.3045384883880615	Significant down
PHLDB1	0.2401590234615599	0.0161830137417805	CSC	39.80582427978515	0.0	0.0	4.063989162445068	Significant up
IFT46	0.1768856038971946	0.0612670787888333	CSC	20.61122703552246	2.1764610485556688e-94	9.733035889330568e-94	1.5905661582946775	Significant up
MPZL2	0.0932862982249846	0.8569909831869906	CSC	-141.19354248046875	0.0	0.0	-4.585471153259277	Significant down
MPZL3	0.0950781118763648	0.8801433240146475	CSC	-144.3359832763672	0.0	0.0	-4.502424240112305	Significant down
UBASH3B	0.2488941150120387	0.1083986297594204	CSC	25.14151954650879	1.749677884804234e-139	8.953432116025325e-139	1.271259069442749	Significant up
SENCR	0.1729660115348003	0.0012993660668582	CSC	30.439546585083008	1.647303635906483e-203	9.89200595512444e-203	6.713975429534912	Significant up
FLI1	0.2490620975418556	0.0035043509075875	CSC	43.500823974609375	0.0	0.0	5.690942287445068	Significant up
ETS1	0.5696847527857103	0.2444383194865535	CSC	61.435333251953125	0.0	0.0	1.5564031600952148	Significant up
AP001783.1	0.0026877204770703	0.0400440996968145	CSC	-6.623861789703369	3.499339036627673e-11	9.592627022569028e-11	-3.6345467567443848	Significant down
KIRREL3	0.0036956156559717	0.0382328621490727	CSC	-6.123929977416992	9.129494256204555e-10	2.4447529948576133e-09	-3.17228102684021	Significant down
ST3GAL4	0.1100285570300688	0.3479544828129307	CSC	-45.25954055786133	0.0	0.0	-2.563421726226806	Significant down
AP001318.2	0.0399238479198163	0.0126392881048942	CSC	4.845430850982666	1.263372349318369e-06	3.160993812979478e-06	1.635279417037964	Significant up
TIRAP	0.0894786942158015	0.0281529314485962	CSC	10.860384941101074	1.7799732120185366e-27	5.7945971285891106e-27	1.5858663320541382	Significant up
ARHGAP32	0.4005263452600929	0.5320313422845218	CSC	-39.16020965576172	0.0	0.0	-1.123530387878418	Significant down
NTM	0.0507307240047035	0.0092530613852029	CSC	7.366176128387451	1.75591889749574e-13	4.974088434014134e-13	2.472020149230957	Significant up
AP003486.1	0.0358922672042107	0.009095562468008	CSC	4.748357772827148	2.050749783391555e-06	5.1039870031086906e-06	1.7938649654388428	Significant up
ZBTB44	0.4990201019094014	0.2169547584360357	CSC	51.40536880493164	0.0	0.0	1.371574878692627	Significant up
ST14	0.1186516602273363	0.8848682915304957	CSC	-144.55374145507812	0.0	0.0	-4.507712364196777	Significant down
PRDM10	0.145864830057674	0.2379021144229633	CSC	-18.074453353881836	5.0654925651277816e-73	2.095045015609994e-72	-1.0852593183517456	Significant down
NFRKB	0.1301864606080967	0.2089223136590935	CSC	-15.19788646697998	3.652164827289301e-52	1.369709129777843e-51	-1.0561213493347168	Significant down
TMEM45B	0.0470911025253373	0.4959640902468795	CSC	-80.33026885986328	0.0	0.0	-3.982365608215332	Significant down
MSANTD2	0.2327117979730108	0.0281135567192975	CSC	36.3522834777832	2.4181957405307623e-289	1.7221451965971723e-288	3.0482804775238037	Significant up
TBRG1	0.7220449073296377	0.4412332165216364	CSC	57.33550262451172	0.0	0.0	1.0050976276397705	Significant up
SCN3B	0.0510106948877316	0.0046855927865495	CSC	8.219541549682617	2.042819487679915e-16	5.994743756358551e-16	3.4100654125213623	Significant up
CLMP	0.4122291281706702	0.2393589794070166	CSC	32.364200592041016	8.758677874361162e-230	5.5765058855788286e-229	1.048195242881775	Significant up
HSPA8	0.8078839800660731	0.4807654447375674	CSC	64.7559814453125	0.0	0.0	1.1959776878356934	Significant up
JHY	0.0739123131194355	0.0200811119423553	CSC	9.583365440368652	9.393296709117848e-22	2.9051918798302354e-21	2.020536184310913	Significant up
ROBO3	0.3320454672714037	0.0066543292514863	CSC	57.775753021240234	0.0	0.0	5.924777984619141	Significant up
ROBO4	0.0272691640069432	0.0005118714808835	CSC	4.745843887329102	2.0763882951346686e-06	5.1669459865012175e-06	5.632923126220703	Significant up
CDON	0.2368553670418276	0.023112966098358	CSC	37.99247741699219	0.0	0.0	3.5912837982177734	Significant up
HYLS1	0.1314183324934207	0.0178367523723274	CSC	20.11334991455078	5.638390565815451e-90	2.4763844146401966e-89	2.7085084915161133	Significant up
CHEK1	0.0666890643373089	0.0153955191558058	CSC	9.081610679626465	1.0697952391992716e-19	3.24362861156777e-19	1.9898430109024048	Significant up
RPUSD4	0.1932359034660395	0.084576918533685	CSC	19.23208236694336	1.9945985314660107e-82	8.528482216684371e-82	1.186368107795715	Significant up
STT3A	0.4356906881684305	0.1935267945032878	CSC	43.450164794921875	0.0	0.0	1.26736319065094	Significant up
FEZ1	0.3267820146704743	0.0496121589164074	CSC	49.57254409790039	0.0	0.0	2.8910930156707764	Significant up
PKNOX2	0.0429475334565205	0.0019687364649368	CSC	7.264954566955566	3.731635538141262e-13	1.0529352045570505e-12	3.9365484714508057	Significant up
TMEM218	0.2824346267988129	0.0757963539000669	CSC	36.61400604248047	1.7121974254024658e-293	1.2277520076740937e-292	1.9220466613769531	Significant up
SLC37A2	0.0057674001903802	0.0328778989644446	CSC	-4.807915210723877	1.5251245240363352e-06	3.809527341124697e-06	-2.412428140640259	Significant down
EI24	0.6986953356850888	0.3746505492774737	CSC	64.97674560546875	0.0	0.0	1.2395771741867063	Significant up
MTMR2	0.4407861582395431	0.1712406977202031	CSC	49.50325012207031	0.0	0.0	1.6019798517227173	Significant up
SESN3	0.6070328685816675	0.1033586644091821	CSC	94.20912170410156	0.0	0.0	3.4928669929504395	Significant up
AP000787.1	0.1427851503443641	0.0278773083435051	CSC	20.3983154296875	1.7307464822980176e-92	7.682968481798031e-92	2.3878023624420166	Significant up
ENDOD1	0.3611064449297273	0.1697444580068512	CSC	33.96255874633789	7.959728966483282e-253	5.295445402470835e-252	1.145132064819336	Significant up
SRSF8	0.5160983257741195	0.1147773359058156	CSC	72.93240356445312	0.0	0.0	2.4851763248443604	Significant up
KDM4D	0.0274931407133658	0.0083080678820333	CSC	3.4039974212646484	0.0006640740543547	0.0015204065540565	1.86077880859375	Significant up
AP002383.2	0.0229016182317039	0.0021656101114304	CSC	3.6784629821777344	0.0002346438130216	0.0005476774368975	3.603622913360596	Significant up
PIWIL4	0.0334845176101685	0.0103161790762688	CSC	4.1172285079956055	3.8345579086454e-05	9.203243552465294e-05	1.7703607082366943	Significant up
FUT4	0.0561061649588442	0.0064180808756939	CSC	8.802748680114746	1.3350536022531045e-18	4.007282675999013e-18	2.9197373390197754	Significant up
GPR83	0.0031356738899154	0.0305547899358191	CSC	-4.863824367523193	1.1513919403816623e-06	2.8858336315952796e-06	-3.328986406326294	Significant down
AP002784.1	0.1498404165966739	0.0496515336457061	CSC	17.758129119873047	1.4912344813367214e-70	6.109087896224472e-70	1.5610954761505127	Significant up
CCDC82	0.5384400022397671	0.2751112336102689	CSC	46.7969970703125	0.0	0.0	1.0498234033584597	Significant up
JRKL	0.1571196595554062	0.0659526715753829	CSC	16.056947708129883	5.110853911903394e-58	1.9713386859329192e-57	1.1741735935211182	Significant up
MMP10	0.5406797693039924	0.2553451195023034	CSC	50.16404342651367	0.0	0.0	1.4375112056732178	Significant up
MMP27	0.1234111652388151	0.0015356144426507	CSC	21.61235237121582	1.3746547136968976e-103	6.32910886542422e-103	6.0749311447143555	Significant up
BIRC2	0.7353155271851728	0.4554474937984801	CSC	64.38502502441406	0.0	0.0	1.1994730234146118	Significant up
BIRC3	0.3314855255053474	0.0978068275780604	CSC	41.88370895385742	0.0	0.0	1.9520567655563352	Significant up
CFAP300	0.0810235735483509	0.0324841516714572	CSC	8.635575294494629	5.8432228171815956e-18	1.7435041361388e-17	1.379979133605957	Significant up
CEP126	0.328349851615432	0.0103161790762688	CSC	56.62262344360352	0.0	0.0	5.50958251953125	Significant up
ANGPTL5	0.384344028221065	0.0038193487419773	CSC	67.48379516601562	0.0	0.0	6.802422046661377	Significant up
PGR	0.0627134777983089	0.0017324880891443	CSC	10.811352729797363	3.0415063587415028e-27	9.876969117903492e-27	4.758255958557129	Significant up
ARHGAP42	0.4583683296937118	0.1672638500610308	CSC	53.06411361694336	0.0	0.0	1.6642976999282837	Significant up
MMP1	0.7955652612128339	0.4719061306453518	CSC	107.06473541259766	0.0	0.0	4.4629807472229	Significant up
HEPHL1	0.0124307072064505	0.0367366224357207	CSC	-4.355492115020752	1.3276839473583092e-05	3.2345904891821355e-05	-2.614678144454956	Significant down
FZD4	0.0398678537432107	0.0027562310509115	CSC	6.58074951171875	4.6808192949421106e-11	1.2791925172765287e-10	3.820712566375733	Significant up
PRSS23	0.5620135505907385	0.1022955467181163	CSC	85.91215515136719	0.0	0.0	3.380674123764038	Significant up
ME3	0.1836608992664762	0.0436665747922983	CSC	24.931562423706055	3.384638076529164e-137	1.7200405105698243e-136	2.1062676906585693	Significant up
AP001831.1	0.0492188812363514	0.0066937039807851	CSC	7.54194974899292	4.6299605683949376e-14	1.320592019021992e-13	2.809751033782959	Significant up
HIKESHI	0.6902962091942438	0.3739418041500965	CSC	59.97208404541016	0.0	0.0	1.1693320274353027	Significant up
SYTL2	0.0164062937454504	0.035791628932551	CSC	-3.455301523208618	0.0005496776927649	0.0012632804108821	-1.4293853044509888	Significant down
TMEM126B	0.5484069656755698	0.2535732566838602	CSC	53.73612594604492	0.0	0.0	1.3185710906982422	Significant up
AP001825.1	0.0561621591354499	0.0029137299681064	CSC	9.439455032348633	3.7472397096786944e-21	1.1530584756350418e-20	3.891669273376465	Significant up
DLG2	0.6339100733523714	0.1882899555065559	CSC	87.8520278930664	0.0	0.0	2.7813751697540283	Significant up
TMEM135	0.2832745394478974	0.0707170138205299	CSC	37.79641342163086	0.0	0.0	2.054001808166504	Significant up
AP000676.5	0.0113108236743378	0.0734338701421427	CSC	-11.013270378112791	3.2981022827359767e-28	1.0807803565495392e-27	-2.707444667816162	Significant down
SMCO4	0.2560053754409541	0.0230342166397606	CSC	41.47003936767578	0.0	0.0	3.6395983695983887	Significant up
SLC36A4	0.7196371577355954	0.2415639642477458	CSC	94.81582641601562	0.0	0.0	2.200138807296753	Significant up
CHORDC1	0.6207514418500476	0.2047092176241288	CSC	75.15796661376953	0.0	0.0	2.002264499664306	Significant up
CTSC	0.2355675009798981	0.3300389809820057	CSC	-22.281892776489254	5.536726482238682e-110	2.6059698460094433e-109	-1.2723206281661987	Significant down
RAB38	0.1081807492020829	0.4611174548174981	CSC	-67.27772521972656	0.0	0.0	-3.065255641937256	Significant down
AP005436.1	0.0050394758945069	0.0298460448084419	CSC	-4.401084899902344	1.0771103727938198e-05	2.631978338566299e-05	-2.785513162612915	Significant down
MMP3	0.9596281986673386	0.72087254400126	CSC	148.77700805664062	0.0	0.0	6.038901329040527	Significant up
MMP13	0.029900890307408	0.0002362483757924	CSC	5.261317253112793	1.430270875936891e-07	3.663205209203681e-07	6.695828437805176	Significant up
BCO2	0.0609216641469287	0.3223609087687522	CSC	-47.74140930175781	0.0	0.0	-2.983064651489258	Significant down
IL18	0.1448569348787726	0.9305036027877308	CSC	-153.26414489746094	0.0	0.0	-4.8416032791137695	Significant down
TIMM8B	0.8366649868413685	0.5901878174587549	CSC	67.81227111816406	0.0	0.0	1.051786184310913	Significant up
PIH1D2	0.0291169718349291	0.0066543292514863	CSC	3.9862194061279297	6.713443439716346e-05	0.0001595815925251	2.1326446533203125	Significant up
DLAT	0.2061145640853351	0.0720951293459857	CSC	23.843395233154297	1.185703536020502e-125	5.824809583471226e-125	1.5744956731796265	Significant up
HSPB2	0.075368161711182	0.2343583887860771	CSC	-28.665525436401367	1.026822242391068e-180	5.8608779180829055e-180	-1.8444582223892212	Significant down
CRYAB	0.7913656979674114	0.9353073197621766	CSC	-57.29176712036133	0.0	0.0	-1.2107189893722534	Significant down
ALG9	0.2005151464247718	0.0802456983108241	CSC	21.28219413757324	1.659896156407387e-100	7.576598513317524e-100	1.319902777671814	Significant up
LAYN	0.1178677417548575	0.2427452061267078	CSC	-23.969202041625977	5.828129023318282e-127	2.8747726852368358e-126	-1.6280364990234375	Significant down
AP000802.1	0.02654123971107	0.0003149978343898	CSC	4.650816440582275	3.306236195853576e-06	8.181519869798338e-06	6.073723316192627	Significant up
CADM1	0.1033092558373929	0.2143560263023191	CSC	-20.385448455810547	2.2514567647610225e-92	9.985655226887394e-92	-1.353579044342041	Significant down
REXO2	0.9085615096030012	0.4910816238138363	CSC	123.92227935791016	0.0	0.0	2.187690019607544	Significant up
NNMT	0.9487093342292402	0.0825688073394495	CSC	166.93527221679688	0.0	0.0	7.581340789794922	Significant up
AP002518.2	0.1464807660003359	0.0020474859235342	CSC	25.60248374938965	1.4313975848074125e-144	7.422780302063768e-144	5.805482864379883	Significant up
ZBTB16	0.3574108292737555	0.0101193054297751	CSC	61.65711975097656	0.0	0.0	5.348789215087891	Significant up
AP000880.1	0.0155663810963659	0.0892625113202346	CSC	-13.103863716125488	3.1291388485984543e-39	1.0984338822966947e-38	-2.5918080806732178	Significant down
NCAM1	0.3816563077439946	0.0078355711304484	CSC	66.32798767089844	0.0	0.0	5.80790901184082	Significant up
MMP12	0.2131698303376449	0.0427609560184273	CSC	31.248262405395508	2.357240506806824e-214	1.4509826114113222e-213	4.370034694671631	Significant up
ALKBH8	0.071560557701999	0.0198448635665629	CSC	9.156437873840332	5.3638522196204055e-20	1.6318920914243838e-19	1.6996122598648071	Significant up
AASDHPPT	0.3539391903242063	0.1239910225617198	CSC	41.06411361694336	0.0	0.0	1.5864179134368896	Significant up
MSANTD4	0.2777311159639397	0.0505177776902783	CSC	40.46928787231445	0.0	0.0	2.582817792892456	Significant up
CARD16	0.0473150792317599	0.1336772059692089	CSC	-15.63245964050293	4.3758073017918566e-55	1.6617289083604939e-54	-1.9325648546218872	Significant down
CASP1	0.2469903130074472	0.0838681734063078	CSC	29.204418182373047	1.7042020120932237e-187	9.868890800962236e-187	1.5115880966186523	Significant up
PDGFD	0.4707430427235567	0.0068905776272788	CSC	82.44707489013672	0.0	0.0	6.778408050537109	Significant up
AP002989.1	0.058737891259309	0.0011024924203646	CSC	10.223898887634276	1.5497979348701055e-24	4.9134659739764966e-24	5.78668212890625	Significant up
AP002961.1	0.0169662355115068	0.0001181241878962	CSC	2.9880425930023193	0.0028077045619205	0.0062286475844324	5.894667625427246	Significant up
DYNC2H1	0.4939246318382888	0.0236248375792416	CSC	84.20142364501953	0.0	0.0	5.057522296905518	Significant up
DCUN1D5	0.6734419620359483	0.3658699846438555	CSC	58.789306640625	0.0	0.0	1.146564245223999	Significant up
AP003307.1	0.0589618679657315	0.0214592274678111	CSC	6.654932022094727	2.8343092124583375e-11	7.780895927396528e-11	1.427232265472412	Significant up
CUL5	0.5178341452488942	0.2200259873213371	CSC	55.52360916137695	0.0	0.0	1.4922155141830444	Significant up
COLCA2	0.0428355451033092	0.0006693703980785	CSC	7.479097843170166	7.483446423825547e-14	2.1296600168462661e-13	5.832905292510986	Significant up
COLCA1	0.0544263396606752	0.0011418671496633	CSC	9.452597618103027	3.305251008630087e-21	1.0173654856654307e-20	5.6629815101623535	Significant up
C11orf53	0.2369673553950389	0.0043312202228609	CSC	41.30191421508789	0.0	0.0	6.1344757080078125	Significant up
ARHGAP20	0.3728092278403046	0.0119699177068157	CSC	64.29834747314453	0.0	0.0	5.5991997718811035	Significant up
ZC3H12C	0.0721204994680553	0.2186478717958814	CSC	-26.76728630065918	7.770193973644983e-158	4.1807683636330206e-157	-2.0948359966278076	Significant down
DDX10	0.3750489949045299	0.0954443438201362	CSC	49.81068420410156	0.0	0.0	2.0677435398101807	Significant up
EXPH5	0.0840472590850551	0.3236996495649092	CSC	-43.80470657348633	0.0	0.0	-2.4326086044311523	Significant down
POGLUT3	0.2550534744386584	0.0457534354451313	CSC	37.364776611328125	1.4593760310937388e-305	1.0716395025895384e-304	2.6614744663238525	Significant up
C11orf65	0.0287250125986897	0.0551639957475292	CSC	-4.717130661010742	2.391939672226192e-06	5.940920686804113e-06	-1.073888897895813	Significant down
ATM	0.5431435130746403	0.0448478166712603	CSC	89.45821380615234	0.0	0.0	4.019413471221924	Significant up
NPAT	0.2798029004983481	0.1216285388037957	CSC	28.161169052124023	1.7491215378746564e-174	9.798517892094645e-174	1.2268935441970823	Significant up
ACAT1	0.3785206338540792	0.1085561286766153	CSC	48.77492904663086	0.0	0.0	2.0108330249786377	Significant up
JAM3	0.6000335965059633	0.0398078513210221	CSC	100.6034164428711	0.0	0.0	4.474985122680664	Significant up
NCAPD3	0.1857326838008847	0.0243335827066188	CSC	28.57537078857422	1.3597158726687605e-179	7.737577123245185e-179	2.8597209453582764	Significant up
RERG	0.2664762864662075	0.0034649761782887	CSC	46.64216232299805	0.0	0.0	6.147679805755615	Significant up
MGP	0.8721093006327342	0.0496909083750049	CSC	151.6002655029297	0.0	0.0	6.885222434997559	Significant up
C12orf60	0.0278291057729996	0.0092530613852029	CSC	3.296689748764038	0.000978314739519	0.0022211838969154	1.640066623687744	Significant up
H2AFJ	0.902346155999776	0.5115958577784778	CSC	110.62860870361328	0.0	0.0	1.9581708908081057	Significant up
PLBD1-AS1	0.0100789517890139	0.041461589951569	CSC	-5.571040630340576	2.5322238568063642e-08	6.573557412467174e-08	-2.0975260734558105	Significant down
PLBD1	0.1647908617503779	0.3177934401700988	CSC	-32.51401901245117	6.757223583898573e-232	4.316765856969624e-231	-2.070007562637329	Significant down
STRAP	0.8839800660731284	0.6477142969642083	CSC	72.23308563232422	0.0	0.0	1.0049991607666016	Significant up
PDE3A	0.0195419676353659	0.0033074772610938	CSC	2.881289482116699	0.0039605160655042	0.0087258413380489	2.860020637512207	Significant up
AC024901.1	0.0277731115963939	0.0113399220380359	CSC	2.9131243228912354	0.003578321526155	0.0078981841896149	1.1752560138702393	Significant up
PLCZ1	0.0022397670642253	0.0303579162893255	CSC	-4.985511779785156	6.179798128228957e-07	1.5596338431528805e-06	-3.479842185974121	Significant down
PIK3C2G	0.0048154991880844	0.073394495412844	CSC	-12.174893379211426	4.229471365868343e-34	1.4401840913054284e-33	-4.131214618682861	Significant down
RERGL	0.0059913768968027	0.0242942079773201	CSC	-3.245849370956421	0.001171007765888	0.0026509096240514	-1.9421954154968264	Significant down
MGST1	0.6175037796069209	0.0683939047919045	CSC	99.34009552001952	0.0	0.0	3.8344452381134033	Significant up
LINC01559	0.0059913768968027	0.0442571957317793	CSC	-6.795854091644287	1.0767287956911152e-11	2.9775340001279795e-11	-3.161118745803833	Significant down
EMP1	0.9688112436306624	0.9770839075481356	CSC	-121.72953033447266	0.0	0.0	-2.0411264896392822	Significant down
AC244131.2	0.0775519345988017	0.0080324447769421	CSC	12.325973510742188	6.564575319928142e-35	2.246452689040415e-34	3.17179536819458	Significant up
SMIM10L1	0.5084831177557534	0.0604008347442611	CSC	80.95226287841797	0.0	0.0	3.519484043121338	Significant up
PRR4	0.0600257573212385	0.0076780722132535	CSC	9.29283332824707	1.5023529960513148e-20	4.5989869802130056e-20	3.039189100265503	Significant up
PRH1	0.2469343188308416	0.0131511595857778	CSC	41.53011322021485	0.0	0.0	4.318663597106934	Significant up
STYK1	0.0237415308807883	0.0801275741229279	CSC	-10.006601333618164	1.425660982559673e-23	4.474366214167599e-23	-1.7716991901397705	Significant down
MAGOHB	0.5360882468223305	0.1706107020514234	CSC	67.87519836425781	0.0	0.0	1.9896327257156372	Significant up
GSG1	0.0314687272523657	0.1158010788675827	CSC	-15.092583656311035	1.8120450887718805e-51	6.777394039784617e-51	-2.102179765701294	Significant down
GPRC5D	0.0061033652500139	0.0577627278812458	CSC	-9.1715726852417	4.661660285655304e-20	1.4195443802443447e-19	-3.366159677505493	Significant down
GPRC5D-AS1	0.086958956268548	0.2081741938024176	CSC	-22.295907974243164	4.048816668094073e-110	1.9062495054502744e-109	-1.6470340490341189	Significant down
GPRC5A	0.2387591690464191	0.9424735204945466	CSC	-151.44586181640625	0.0	0.0	-4.790894985198975	Significant down
[truncated: 10,771 more rows]
