# Supplementary material for: Identification of the immune-associated characteristics and predictive biomarkers of keratoconus based on single-cell RNA-sequencing and bulk RNA-sequencing
Source: Front Immunol. 2023 Oct 27;14:1220646. doi: 10.3389/fimmu.2023.1220646 (PMC10641680; doi:10.3389/fimmu.2023.1220646)
Supplement: Supplementary file 4 [file DataSheet_4.csv]

	x
1	SRGN
2	ICAM1
3	MSN
4	MAP1B
5	CEP112
6	FGR
7	TNFAIP6
8	IFITM1
9	MMP12
10	SYT11
11	IGFBP5
12	OSMR
13	LPIN2
14	HLA-DPA1
15	COL27A1
16	RASSF2
17	STX2
18	FLNC
19	CCDC170
20	HLA-DRA
21	FBN1
22	CACNA1C
23	AHRR
24	RUNX2
25	ABCC4
26	STEAP4
27	FERMT2
28	ITGBL1
29	ARSJ
30	PNLIPRP3
31	SACS
32	TMEM119
33	MMP13
34	GBP2
35	IRF8
36	RARRES1
37	HDAC9
38	BRCA1
39	FN1
40	CHSY3
41	ALPK2
42	CALD1
43	GRIA3
44	SVEP1
45	DLC1
46	ERG
47	INHBA
48	EDNRA
49	DRP2
50	DAB2
51	F10
52	PLEKHO1
53	PECAM1
54	DNM3OS
55	FGF2
56	KIF11
57	HAS2
58	FBLN5
59	PLEKHA4
60	TOP2A
61	CD38
62	CASC15
63	ARHGAP6
64	LCP2
65	FAP
66	JAK3
67	ITIH5
68	ADAMTS2
69	CPED1
70	WDHD1
71	BICC1
72	VCAN
73	G0S2
74	SLIT3
75	PTPN22
76	ARHGAP31
77	MEST
78	DDR2
79	C1QTNF1
80	KRT75
81	SPOCD1
82	PMP22
83	SLC8A1
84	SEMA3A
85	MMP19
86	RRM2
87	LOXL3
88	FGFR1
89	TRIM59
90	BRCA2
91	DZIP1L
92	ANPEP
93	PLXNC1
94	PLCL2
95	PRC1
96	LCP1
97	FLT1
98	GAS7
99	CHEK1
100	PREX1
101	MICU3
102	PRR16
103	TBXAS1
104	KIF14
105	KIF18A
106	SLC4A8
107	PRTG
108	ZEB1
109	TENM3
110	NPR2
111	EPB41L2
112	TPX2
113	PARPBP
114	CACHD1
115	MYO1F
116	PDGFC
117	CENPE
118	TAGLN
119	LHFPL2
120	CENPF
121	LSAMP
122	CPQ
123	HEPH
124	FGF14
125	RAD51AP1
126	LOXL2
127	PDGFRA
128	HMMR
129	DPP4
130	MEGF10
131	LRRC15
132	PCDHB7
133	NUSAP1
134	CDKN3
135	COL12A1
136	FMNL3
137	ARHGAP11A
138	HAVCR2
139	STIL
140	ZEB2
141	PRR11
