# Supplementary material for: Identification of the immune-associated characteristics and predictive biomarkers of keratoconus based on single-cell RNA-sequencing and bulk RNA-sequencing
Source: Front Immunol. 2023 Oct 27;14:1220646. doi: 10.3389/fimmu.2023.1220646 (PMC10641680; doi:10.3389/fimmu.2023.1220646)
Supplement: Supplementary file 5 [file DataSheet_5.csv]

	MeanDecreaseGini
SRGN	2.131725874
ICAM1	1.419995896
MSN	1.274019968
MAP1B	1.140812962
CEP112	1.139166131
FGR	1.115305507
TNFAIP6	0.945282406
IFITM1	0.896758083
MMP12	0.87236925
SYT11	0.851416033
IGFBP5	0.801178863
OSMR	0.779058003
LPIN2	0.777420195
HLA_DPA1	0.716248332
COL27A1	0.675422671
RASSF2	0.648076671
STX2	0.615843484
FLNC	0.605071578
CCDC170	0.576253052
HLA_DRA	0.55871978
FBN1	0.49564595
CACNA1C	0.468301336
AHRR	0.446940993
RUNX2	0.444532731
ABCC4	0.438729972
STEAP4	0.428949085
FERMT2	0.41432525
ITGBL1	0.409025315
ARSJ	0.40013624
PNLIPRP3	0.400027341
SACS	0.392629931
TMEM119	0.380017301
MMP13	0.374483866
GBP2	0.366715777
IRF8	0.364784357
RARRES1	0.363370814
HDAC9	0.36228947
BRCA1	0.361462897
FN1	0.360967421
CHSY3	0.357097171
ALPK2	0.35217403
CALD1	0.347292214
GRIA3	0.347154384
SVEP1	0.344095433
DLC1	0.341217798
ERG	0.322831861
INHBA	0.318370199
EDNRA	0.31571009
DRP2	0.311408182
DAB2	0.310829613
F10	0.30861985
PLEKHO1	0.304684191
PECAM1	0.299896665
DNM3OS	0.297848736
FGF2	0.284431517
KIF11	0.284154473
HAS2	0.282891254
FBLN5	0.281364165
PLEKHA4	0.278855511
TOP2A	0.278417763
CD38	0.275697265
CASC15	0.272113906
ARHGAP6	0.270385574
LCP2	0.270172008
FAP	0.268561655
JAK3	0.266701283
ITIH5	0.264146273
ADAMTS2	0.2627437
CPED1	0.255454056
WDHD1	0.252616325
BICC1	0.250312352
VCAN	0.242649524
G0S2	0.241692487
SLIT3	0.241684067
PTPN22	0.238543338
ARHGAP31	0.236716823
MEST	0.23315453
DDR2	0.231898639
C1QTNF1	0.227596533
KRT75	0.225844787
SPOCD1	0.223244384
PMP22	0.219234783
SLC8A1	0.216902598
SEMA3A	0.213738156
MMP19	0.209315953
RRM2	0.207055356
LOXL3	0.203651775
FGFR1	0.200925422
TRIM59	0.197186108
BRCA2	0.188850098
DZIP1L	0.186767163
ANPEP	0.184956089
PLXNC1	0.182553511
PLCL2	0.182377639
PRC1	0.181417095
LCP1	0.180979637
FLT1	0.175777611
GAS7	0.175410206
CHEK1	0.174191085
PREX1	0.174077767
MICU3	0.17212048
PRR16	0.169634317
TBXAS1	0.169131848
KIF14	0.165853427
KIF18A	0.165788427
SLC4A8	0.161218704
PRTG	0.158707696
ZEB1	0.15477651
TENM3	0.149409831
NPR2	0.148158088
EPB41L2	0.141564717
TPX2	0.140871744
PARPBP	0.138165827
CACHD1	0.137718413
MYO1F	0.136746107
PDGFC	0.127789359
CENPE	0.123659603
TAGLN	0.122466512
LHFPL2	0.122294242
CENPF	0.120951632
LSAMP	0.119777709
CPQ	0.119338113
HEPH	0.118537252
FGF14	0.118108318
RAD51AP1	0.115678573
LOXL2	0.114655451
PDGFRA	0.114393624
HMMR	0.110608505
DPP4	0.108470961
MEGF10	0.103736698
LRRC15	0.100230039
PCDHB7	0.100026803
NUSAP1	0.097008524
CDKN3	0.096578048
COL12A1	0.096221584
FMNL3	0.093569011
ARHGAP11A	0.09252763
HAVCR2	0.088200037
STIL	0.086488621
ZEB2	0.076251419
PRR11	0.074900488
