# Supplementary material for: Identification of the immune-associated characteristics and predictive biomarkers of keratoconus based on single-cell RNA-sequencing and bulk RNA-sequencing
Source: Front Immunol. 2023 Oct 27;14:1220646. doi: 10.3389/fimmu.2023.1220646 (PMC10641680; doi:10.3389/fimmu.2023.1220646)
Supplement: Supplementary file 6 [file DataSheet_6.csv]

lasso_feature
CEP112
CHSY3
DRP2
EDNRA
EPB41L2
F10
FERMT2
IFITM1
IGFBP5
JAK3
KIF11
LPIN2
MAP1B
MSN
PNLIPRP3
PTPN22
RAD51AP1
SRGN
STEAP4
WDHD1
