# Supplementary material for: Identification of the immune-associated characteristics and predictive biomarkers of keratoconus based on single-cell RNA-sequencing and bulk RNA-sequencing
Source: Front Immunol. 2023 Oct 27;14:1220646. doi: 10.3389/fimmu.2023.1220646 (PMC10641680; doi:10.3389/fimmu.2023.1220646)
Supplement: Supplementary file 7 [file DataSheet_7.csv]

Symbol
CEP112
EPB41L2
FERMT2
IFITM1
IGFBP5
LPIN2
MAP1B
MSN
PNLIPRP3
PTPN22
SRGN
WDHD1
